# Supplementary material for: Pathological characteristics of axons and alterations of proteomic and lipidomic profiles in midbrain dopaminergic neurodegeneration induced by WDR45-deficiency
Source: Mol Neurodegener. 2024 Aug 26;19:62. doi: 10.1186/s13024-024-00746-4 (PMC11346282; doi:10.1186/s13024-024-00746-4)
Supplement: Supplementary file 2 — Supplementary Material 2. [file 13024_2024_746_MOESM2_ESM.xlsx]

## Sheet: Aged group
Protein accession	Protein description	Gene name	model/control Ratio	model/control P value	Regulated Type	Intensity control1	Intensity control2	Intensity control4	Intensity model1	Intensity model2	Intensity model3	control1	control2	control4	model1	model2	model3	Subcellular localization	KEGG KO No.	KEGG Gene	KEGG pathway	Biological Process	Cellular Component	Molecular Function	Pfam ID	Domain description	KOG category	KOG NO.	KOG description
Q811J3	Iron-responsive element-binding protein 2 OS=Mus musculus OX=10090 GN=Ireb2 PE=1 SV=2	Ireb2	0.679613	0.000492471	Down	339361	342876	352942	222261	250647	230613	1.17109	1.18322	1.21795	0.76699	0.864946	0.795812	cytoplasm	K22416			GO:0000041 transition metal ion transport; GO:0001101 response to acid chemical; GO:0001666 response to hypoxia; GO:0001703 gastrulation with mouth forming first; GO:0002262 myeloid cell homeostasis; GO:0002376 immune system process; GO:0002520 immune system development; GO:0002521 leukocyte differentiation; GO:0002573 myeloid leukocyte differentiation; GO:0003008 system process; GO:0003012 muscl…	GO:0005622 intracellular anatomical structure; GO:0005737 cytoplasm; GO:0005783 endoplasmic reticulum; GO:0005794 Golgi apparatus; GO:0005829 cytosol; GO:0012505 endomembrane system; GO:0030424 axon; GO:0036477 somatodendritic compartment; GO:0042995 cell projection; GO:0043005 neuron projection; GO:0043025 neuronal cell body; GO:0043226 organelle; GO:0043227 membrane-bounded organelle; GO:004322…	GO:0001067 transcription regulatory region nucleic acid binding; GO:0001069 regulatory region RNA binding; GO:0003676 nucleic acid binding; GO:0003723 RNA binding; GO:0003729 mRNA binding; GO:0003824 catalytic activity; GO:0003994 aconitate hydratase activity; GO:0005488 binding; GO:0016829 lyase activity; GO:0016835 carbon-oxygen lyase activity; GO:0016836 hydro-lyase activity; GO:0030350 iron-r…	PF00694	PF00694 Aconitase C-terminal domain	AJ	KOG0452	RNA-binding translational regulator IRP (aconitase superfamily)
Q3TDX8	Cytochrome b5 reductase 4 OS=Mus musculus OX=10090 GN=Cyb5r4 PE=2 SV=3	Cyb5r4	0.658856	0.000507772	Down	819828	763013	877787	539271	539831	542097	1.20509	1.12158	1.29029	0.792691	0.793514	0.796845	mitochondria	K00326	CYB5R; cytochrome-b5 reductase [EC:1.6.2.2]	mmu00520 Amino sugar and nucleotide sugar metabolism	GO:0002790 peptide secretion; GO:0003032 detection of oxygen; GO:0006091 generation of precursor metabolites and energy; GO:0006139 nucleobase-containing compound metabolic process; GO:0006725 cellular aromatic compound metabolic process; GO:0006739 NADP metabolic process; GO:0006753 nucleoside phosphate metabolic process; GO:0006778 porphyrin-containing compound metabolic process; GO:0006793 pho…	GO:0005622 intracellular anatomical structure; GO:0005737 cytoplasm; GO:0005783 endoplasmic reticulum; GO:0005789 endoplasmic reticulum membrane; GO:0012505 endomembrane system; GO:0016020 membrane; GO:0031984 organelle subcompartment; GO:0042175 nuclear outer membrane-endoplasmic reticulum membrane network; GO:0043226 organelle; GO:0043227 membrane-bounded organelle; GO:0043229 intracellular org…	GO:0000166 nucleotide binding; GO:0003824 catalytic activity; GO:0003958 NADPH-hemoprotein reductase activity; GO:0004128 cytochrome-b5 reductase activity, acting on NAD(P)H; GO:0005488 binding; GO:0016174 NAD(P)H oxidase H2O2-forming activity; GO:0016491 oxidoreductase activity; GO:0016651 oxidoreductase activity, acting on NAD(P)H; GO:0016653 oxidoreductase activity, acting on NAD(P)H, heme pro…	PF00173; PF04969; PF00970; PF00175	PF00173 Cytochrome b5-like Heme/Steroid binding domain; PF04969 CS domain; PF00970 Oxidoreductase FAD-binding domain; PF00175 Oxidoreductase NAD-binding domain	C	KOG0536	Flavohemoprotein b5+b5R
Q9CPW7	Zinc finger matrin-type protein 2 OS=Mus musculus OX=10090 GN=Zmat2 PE=2 SV=1	Zmat2	0.74362	0.00100837	Down	572218	629693	570410	438905	430887	448142	1.11101	1.2226	1.1075	0.852172	0.836605	0.870107	nucleus	K12848	SNU23; U4/U6.U5 tri-snRNP component SNU23	mmu03040 Spliceosome	GO:0000375 RNA splicing, via transesterification reactions; GO:0000377 RNA splicing, via transesterification reactions with bulged adenosine as nucleophile; GO:0000398 mRNA splicing, via spliceosome; GO:0006139 nucleobase-containing compound metabolic process; GO:0006396 RNA processing; GO:0006397 mRNA processing; GO:0006725 cellular aromatic compound metabolic process; GO:0006807 nitrogen compou…	GO:0005622 intracellular anatomical structure; GO:0005634 nucleus; GO:0030532 small nuclear ribonucleoprotein complex; GO:0032991 protein-containing complex; GO:0043226 organelle; GO:0043227 membrane-bounded organelle; GO:0043229 intracellular organelle; GO:0043231 intracellular membrane-bounded organelle; GO:0046540 U4/U6 x U5 tri-snRNP complex; GO:0097525 spliceosomal snRNP complex; GO:0097526 …	GO:0003676 nucleic acid binding; GO:0003723 RNA binding; GO:0005488 binding; GO:0097159 organic cyclic compound binding; GO:1901363 heterocyclic compound binding;			R	KOG4727	U1-like Zn-finger protein
Q9CWG9	Biogenesis of lysosome-related organelles complex 1 subunit 2 OS=Mus musculus OX=10090 GN=Bloc1s2 PE=1 SV=1	Bloc1s2	0.747313	0.00229055	Down	1312740	1371470	1373100	1038290	933140	1060650	1.11102	1.16072	1.1621	0.878741	0.789749	0.897665	cytoplasm	K16750			GO:0000226 microtubule cytoskeleton organization; GO:0006355 regulation of transcription, DNA-templated; GO:0006357 regulation of transcription by RNA polymerase II; GO:0006810 transport; GO:0006839 mitochondrial transport; GO:0006915 apoptotic process; GO:0006928 movement of cell or subcellular component; GO:0006996 organelle organization; GO:0007005 mitochondrion organization; GO:0007006 mitoch…	GO:0000930 gamma-tubulin complex; GO:0005622 intracellular anatomical structure; GO:0005634 nucleus; GO:0005737 cytoplasm; GO:0005739 mitochondrion; GO:0005768 endosome; GO:0005813 centrosome; GO:0005815 microtubule organizing center; GO:0005829 cytosol; GO:0005856 cytoskeleton; GO:0012505 endomembrane system; GO:0015630 microtubule cytoskeleton; GO:0031082 BLOC complex; GO:0031083 BLOC-1 complex…	GO:0003824 catalytic activity; GO:0005488 binding; GO:0005515 protein binding; GO:0008022 protein C-terminus binding; GO:0008092 cytoskeletal protein binding; GO:0015631 tubulin binding; GO:0016491 oxidoreductase activity; GO:0042802 identical protein binding; GO:0042803 protein homodimerization activity; GO:0043015 gamma-tubulin binding; GO:0046983 protein dimerization activity;			S	KOG4559	Uncharacterized conserved protein
Q99J31	Oligophrenin-1 OS=Mus musculus OX=10090 GN=Ophn1 PE=1 SV=1	Ophn1	0.740916	0.00272508	Down	1209940	1226770	1291580	905312	863752	993286	1.11848	1.13404	1.19395	0.836878	0.798459	0.918202	nucleus	K20650			GO:0000902 cell morphogenesis; GO:0000904 cell morphogenesis involved in differentiation; GO:0001738 morphogenesis of a polarized epithelium; GO:0002009 morphogenesis of an epithelium; GO:0006810 transport; GO:0006897 endocytosis; GO:0006928 movement of cell or subcellular component; GO:0006929 substrate-dependent cell migration; GO:0006930 substrate-dependent cell migration, cell extension; GO:0…	GO:0005622 intracellular anatomical structure; GO:0005737 cytoplasm; GO:0005829 cytosol; GO:0005856 cytoskeleton; GO:0015629 actin cytoskeleton; GO:0030424 axon; GO:0030425 dendrite; GO:0036477 somatodendritic compartment; GO:0042995 cell projection; GO:0043005 neuron projection; GO:0043195 terminal bouton; GO:0043197 dendritic spine; GO:0043226 organelle; GO:0043228 non-membrane-bounded organell…	GO:0003779 actin binding; GO:0005096 GTPase activator activity; GO:0005102 signaling receptor binding; GO:0005488 binding; GO:0005515 protein binding; GO:0005543 phospholipid binding; GO:0008047 enzyme activator activity; GO:0008092 cytoskeletal protein binding; GO:0008289 lipid binding; GO:0030234 enzyme regulator activity; GO:0030695 GTPase regulator activity; GO:0035254 glutamate receptor bind…	PF16746; PF00169; PF00620	PF16746 BAR domain of APPL family; PF00169 PH domain; PF00620 RhoGAP domain	T	KOG1451	Oligophrenin-1 and related Rho GTPase-activating proteins
Q8CIM8	Integrator complex subunit 4 OS=Mus musculus OX=10090 GN=Ints4 PE=1 SV=1	Ints4	0.577214	0.00383965	Down	155189	145752	182719	104801	86632.6	87741.8	1.22062	1.1464	1.43716	0.824301	0.681399	0.690124	nucleus	K13141			GO:0006139 nucleobase-containing compound metabolic process; GO:0006351 transcription, DNA-templated; GO:0006366 transcription by RNA polymerase II; GO:0006396 RNA processing; GO:0006725 cellular aromatic compound metabolic process; GO:0006807 nitrogen compound metabolic process; GO:0008152 metabolic process; GO:0009058 biosynthetic process; GO:0009059 macromolecule biosynthetic process; GO:00093…	GO:0000428 DNA-directed RNA polymerase complex; GO:0005622 intracellular anatomical structure; GO:0005634 nucleus; GO:0005654 nucleoplasm; GO:0016591 RNA polymerase II, holoenzyme; GO:0030880 RNA polymerase complex; GO:0031974 membrane-enclosed lumen; GO:0031981 nuclear lumen; GO:0032039 integrator complex; GO:0032991 protein-containing complex; GO:0043226 organelle; GO:0043227 membrane-bounded o…				S	KOG2259	Uncharacterized conserved protein
P15864	Histone H1.2 OS=Mus musculus OX=10090 GN=H1-2 PE=1 SV=2	H1-2	0.767586	0.00392022	Down	20545400	22884300	22428100	17807900	16138700	16604900	1.05896	1.17951	1.156	0.91786	0.831825	0.855854	nucleus	K11275			GO:0000122 negative regulation of transcription by RNA polymerase II; GO:0006323 DNA packaging; GO:0006325 chromatin organization; GO:0006333 chromatin assembly or disassembly; GO:0006355 regulation of transcription, DNA-templated; GO:0006357 regulation of transcription by RNA polymerase II; GO:0006464 cellular protein modification process; GO:0006479 protein methylation; GO:0006807 nitrogen comp…	GO:0000228 nuclear chromosome; GO:0000785 chromatin; GO:0000786 nucleosome; GO:0000791 euchromatin; GO:0005622 intracellular anatomical structure; GO:0005634 nucleus; GO:0005694 chromosome; GO:0031974 membrane-enclosed lumen; GO:0031981 nuclear lumen; GO:0032991 protein-containing complex; GO:0032993 protein-DNA complex; GO:0043226 organelle; GO:0043227 membrane-bounded organelle; GO:0043228 non-…	GO:0000166 nucleotide binding; GO:0001882 nucleoside binding; GO:0001883 purine nucleoside binding; GO:0003676 nucleic acid binding; GO:0003677 DNA binding; GO:0003682 chromatin binding; GO:0003690 double-stranded DNA binding; GO:0005488 binding; GO:0005509 calcium ion binding; GO:0005524 ATP binding; GO:0005525 GTP binding; GO:0016208 AMP binding; GO:0017076 purine nucleotide binding; GO:0019001…	PF00538	PF00538 linker histone H1 and H5 family	B	KOG4012	Histone H1
Q8BGZ1	Hippocalcin-like protein 4 OS=Mus musculus OX=10090 GN=Hpcal4 PE=1 SV=3	Hpcal4	0.759878	0.00440503	Down	49752500	43560600	45719400	37130300	34152600	34364900	1.22002	1.06818	1.12112	0.910502	0.837483	0.842689	cytoplasm	K23848			GO:0007275 multicellular organism development; GO:0007399 nervous system development; GO:0007417 central nervous system development; GO:0032501 multicellular organismal process; GO:0032502 developmental process; GO:0048731 system development; GO:0048856 anatomical structure development; GO:0065007 biological regulation; GO:0065009 regulation of molecular function;	GO:0005622 intracellular anatomical structure;	GO:0005246 calcium channel regulator activity; GO:0005488 binding; GO:0005509 calcium ion binding; GO:0005515 protein binding; GO:0008022 protein C-terminus binding; GO:0016247 channel regulator activity; GO:0019904 protein domain specific binding; GO:0043167 ion binding; GO:0043169 cation binding; GO:0046872 metal ion binding; GO:0098772 molecular function regulator; GO:0099106 ion channel regul…	PF00036; PF13499	PF00036 EF hand; PF13499 EF-hand domain pair	T	KOG0044	Ca2+ sensor (EF-Hand superfamily)
Q99J85	Neuronal pentraxin receptor OS=Mus musculus OX=10090 GN=Nptxr PE=1 SV=1	Nptxr	0.735007	0.00694991	Down	4614480	4706190	4739260	3871240	3262240	3200670	1.13498	1.15754	1.16567	0.952175	0.802385	0.787241	extracellular	K25710			GO:0000302 response to reactive oxygen species; GO:0006950 response to stress; GO:0006979 response to oxidative stress; GO:0007154 cell communication; GO:0007165 signal transduction; GO:0007275 multicellular organism development; GO:0007399 nervous system development; GO:0009636 response to toxic substance; GO:0009987 cellular process; GO:0010035 response to inorganic substance; GO:0016043 cellul…	GO:0005576 extracellular region; GO:0005615 extracellular space; GO:0005886 plasma membrane; GO:0016020 membrane; GO:0071944 cell periphery;	GO:0001847 opsonin receptor activity; GO:0004888 transmembrane signaling receptor activity; GO:0005488 binding; GO:0005515 protein binding; GO:0008029 pentraxin receptor activity; GO:0019899 enzyme binding; GO:0019902 phosphatase binding; GO:0019903 protein phosphatase binding; GO:0038023 signaling receptor activity; GO:0044877 protein-containing complex binding; GO:0060089 molecular transducer a…	PF00354	PF00354 Pentaxin family
Q6P1B3	PILR alpha-associated neural protein OS=Mus musculus OX=10090 GN=Pianp PE=1 SV=1	Pianp	0.693447	0.00911329	Down	4813520	4572230	5518200	3805800	3182720	3346580	1.1443	1.08694	1.31182	0.904741	0.756618	0.795572	plasma membrane				GO:0002682 regulation of immune system process; GO:0048583 regulation of response to stimulus; GO:0050776 regulation of immune response; GO:0050789 regulation of biological process; GO:0065007 biological regulation;	GO:0005886 plasma membrane; GO:0005912 adherens junction; GO:0016020 membrane; GO:0016323 basolateral plasma membrane; GO:0030054 cell junction; GO:0070161 anchoring junction; GO:0071944 cell periphery; GO:0098590 plasma membrane region;
Q8C078	Calcium/calmodulin-dependent protein kinase kinase 2 OS=Mus musculus OX=10090 GN=Camkk2 PE=1 SV=2	Camkk2	0.759897	0.0111254	Down	6664860	6025370	5942990	5181100	4374650	4603580	1.21946	1.10245	1.08738	0.947978	0.800423	0.84231	nucleus	K07359	CAMKK2; calcium/calmodulin-dependent protein kinase kinase 2 [EC:2.7.11.17]	mmu04920 Adipocytokine signaling pathway; mmu04140 Autophagy - animal; mmu04152 AMPK signaling pathway; mmu04211 Longevity regulating pathway; mmu04936 Alcoholic liver disease; mmu05034 Alcoholism; mmu04921 Oxytocin signaling pathway	GO:0000165 MAPK cascade; GO:0000302 response to reactive oxygen species; GO:0001932 regulation of protein phosphorylation; GO:0001934 positive regulation of protein phosphorylation; GO:0006139 nucleobase-containing compound metabolic process; GO:0006351 transcription, DNA-templated; GO:0006355 regulation of transcription, DNA-templated; GO:0006464 cellular protein modification process; GO:0006468…	GO:0005622 intracellular anatomical structure; GO:0005634 nucleus; GO:0005737 cytoplasm; GO:0005829 cytosol; GO:0042995 cell projection; GO:0043226 organelle; GO:0043227 membrane-bounded organelle; GO:0043229 intracellular organelle; GO:0043231 intracellular membrane-bounded organelle;	GO:0003824 catalytic activity; GO:0004672 protein kinase activity; GO:0004674 protein serine/threonine kinase activity; GO:0004683 calmodulin-dependent protein kinase activity; GO:0004713 protein tyrosine kinase activity; GO:0005488 binding; GO:0005509 calcium ion binding; GO:0005515 protein binding; GO:0005516 calmodulin binding; GO:0008047 enzyme activator activity; GO:0016301 kinase activity; …	PF00069	PF00069 Protein kinase domain	T	KOG0585	Ca2+/calmodulin-dependent protein kinase kinase beta and related serine/threonine protein kinases
Q6ZPF3	Rho guanine nucleotide exchange factor TIAM2 OS=Mus musculus OX=10090 GN=Tiam2 PE=1 SV=2	Tiam2	0.725897	0.0144988	Down	6135430	5662190	5991000	4960560	4072410	3879740	1.19905	1.10657	1.17083	0.969449	0.795876	0.758223	nucleus	K16847			GO:0000902 cell morphogenesis; GO:0001932 regulation of protein phosphorylation; GO:0001934 positive regulation of protein phosphorylation; GO:0002791 regulation of peptide secretion; GO:0003008 system process; GO:0003012 muscle system process; GO:0003300 cardiac muscle hypertrophy; GO:0006915 apoptotic process; GO:0006928 movement of cell or subcellular component; GO:0006996 organelle organizati…	GO:0001726 ruffle; GO:0005622 intracellular anatomical structure; GO:0005634 nucleus; GO:0005737 cytoplasm; GO:0005829 cytosol; GO:0005886 plasma membrane; GO:0005911 cell-cell junction; GO:0005929 cilium; GO:0009898 cytoplasmic side of plasma membrane; GO:0014069 postsynaptic density; GO:0016020 membrane; GO:0019897 extrinsic component of plasma membrane; GO:0019898 extrinsic component of membra…	GO:0005085 guanyl-nucleotide exchange factor activity; GO:0005096 GTPase activator activity; GO:0005102 signaling receptor binding; GO:0005488 binding; GO:0005515 protein binding; GO:0005543 phospholipid binding; GO:0008017 microtubule binding; GO:0008047 enzyme activator activity; GO:0008092 cytoskeletal protein binding; GO:0008289 lipid binding; GO:0015631 tubulin binding; GO:0019899 enzyme bin…	PF00169; PF18385; PF00595; PF00621	PF00169 PH domain; PF18385 T-lymphoma invasion and metastasis CC-Ex domain; PF00595 PDZ domain; PF00621 RhoGEF domain	T	KOG3519	Invasion-inducing protein TIAM1/CDC24 and related RhoGEF GTPases
Q6P5U7	NACHT and WD repeat domain-containing protein 2 OS=Mus musculus OX=10090 GN=Nwd2 PE=1 SV=2	Nwd2	0.669434	0.0155917	Down	1821390	1585350	1778820	1369900	1010180	1091310	1.26238	1.09878	1.23287	0.949457	0.70014	0.75637	nucleus	K24734								R	KOG3602	WD40 repeat-containing protein
Q9JLY7	Dual specificity protein phosphatase 14 OS=Mus musculus OX=10090 GN=Dusp14 PE=2 SV=2	Dusp14	0.753791	0.016021	Down	4315700	3610770	3859180	3202150	2964390	2717380	1.25277	1.04814	1.12025	0.929526	0.860508	0.788806	mitochondria	K14165			GO:0006464 cellular protein modification process; GO:0006470 protein dephosphorylation; GO:0006605 protein targeting; GO:0006612 protein targeting to membrane; GO:0006626 protein targeting to mitochondrion; GO:0006793 phosphorus metabolic process; GO:0006796 phosphate-containing compound metabolic process; GO:0006807 nitrogen compound metabolic process; GO:0006810 transport; GO:0006839 mitochondr…	GO:0005622 intracellular anatomical structure; GO:0005634 nucleus; GO:0005654 nucleoplasm; GO:0005737 cytoplasm; GO:0005739 mitochondrion; GO:0005740 mitochondrial envelope; GO:0005743 mitochondrial inner membrane; GO:0005758 mitochondrial intermembrane space; GO:0005759 mitochondrial matrix; GO:0016020 membrane; GO:0019866 organelle inner membrane; GO:0019898 extrinsic component of membrane; GO:…	GO:0003824 catalytic activity; GO:0004721 phosphoprotein phosphatase activity; GO:0004725 protein tyrosine phosphatase activity; GO:0008138 protein tyrosine/serine/threonine phosphatase activity; GO:0016787 hydrolase activity; GO:0016788 hydrolase activity, acting on ester bonds; GO:0016791 phosphatase activity; GO:0042578 phosphoric ester hydrolase activity; GO:0140096 catalytic activity, acting…	PF00782	PF00782 Dual specificity phosphatase, catalytic domain	V	KOG1718	Dual specificity phosphatase
O35671	Integrin beta-1-binding protein 1 OS=Mus musculus OX=10090 GN=Itgb1bp1 PE=1 SV=1	Itgb1bp1	0.675037	0.0172774	Down	1125170	1063440	1094900	838701	777866	599924	1.22746	1.16012	1.19444	0.914946	0.848581	0.654462	nucleus	K20058			GO:0001525 angiogenesis; GO:0001568 blood vessel development; GO:0001932 regulation of protein phosphorylation; GO:0001933 negative regulation of protein phosphorylation; GO:0001934 positive regulation of protein phosphorylation; GO:0001935 endothelial cell proliferation; GO:0001944 vasculature development; GO:0001952 regulation of cell-matrix adhesion; GO:0001953 negative regulation of cell-matr…	GO:0001726 ruffle; GO:0005622 intracellular anatomical structure; GO:0005634 nucleus; GO:0005654 nucleoplasm; GO:0005737 cytoplasm; GO:0005815 microtubule organizing center; GO:0005829 cytosol; GO:0005856 cytoskeleton; GO:0005886 plasma membrane; GO:0015630 microtubule cytoskeleton; GO:0016020 membrane; GO:0016604 nuclear body; GO:0030027 lamellipodium; GO:0031252 cell leading edge; GO:0031974 me…	GO:0005092 GDP-dissociation inhibitor activity; GO:0005102 signaling receptor binding; GO:0005178 integrin binding; GO:0005215 transporter activity; GO:0005488 binding; GO:0005515 protein binding; GO:0008022 protein C-terminus binding; GO:0019899 enzyme binding; GO:0019900 kinase binding; GO:0019901 protein kinase binding; GO:0030234 enzyme regulator activity; GO:0030695 GTPase regulator activity…	PF10480	PF10480 Beta-1 integrin binding protein
Q80YF9	Rho GTPase-activating protein 33 OS=Mus musculus OX=10090 GN=Arhgap33 PE=1 SV=1	Arhgap33	0.691314	0.0182202	Down	1695040	1553140	1719920	1357440	997279	1079800	1.21037	1.10904	1.22813	0.969298	0.71212	0.771045	nucleus	K17933			GO:0000902 cell morphogenesis; GO:0000904 cell morphogenesis involved in differentiation; GO:0006928 movement of cell or subcellular component; GO:0006935 chemotaxis; GO:0007154 cell communication; GO:0007165 signal transduction; GO:0007264 small GTPase mediated signal transduction; GO:0007265 Ras protein signal transduction; GO:0007266 Rho protein signal transduction; GO:0007275 multicellular or…	GO:0001650 fibrillar center; GO:0005622 intracellular anatomical structure; GO:0005634 nucleus; GO:0005654 nucleoplasm; GO:0005730 nucleolus; GO:0005737 cytoplasm; GO:0005794 Golgi apparatus; GO:0005829 cytosol; GO:0005856 cytoskeleton; GO:0005886 plasma membrane; GO:0005938 cell cortex; GO:0012505 endomembrane system; GO:0015629 actin cytoskeleton; GO:0016020 membrane; GO:0030425 dendrite; GO:00…	GO:0005096 GTPase activator activity; GO:0005488 binding; GO:0005515 protein binding; GO:0008047 enzyme activator activity; GO:0019899 enzyme binding; GO:0019900 kinase binding; GO:0019901 protein kinase binding; GO:0030234 enzyme regulator activity; GO:0030695 GTPase regulator activity; GO:0060589 nucleoside-triphosphatase regulator activity; GO:0098772 molecular function regulator;	PF14604; PF00620	PF14604 Variant SH3 domain; PF00620 RhoGAP domain	T	KOG1449	Predicted Rho GTPase-activating protein CdGAPr
O35526	Syntaxin-1A OS=Mus musculus OX=10090 GN=Stx1a PE=1 SV=3	Stx1a	0.768208	0.0184677	Down	37764500	39116100	35362600	32399100	26391900	27435100	1.14167	1.18253	1.06906	0.979469	0.797863	0.829401	plasma membrane	K04560	STX1A; syntaxin 1A	mmu04911 Insulin secretion; mmu05031 Amphetamine addiction; mmu05022 Pathways of neurodegeneration - multiple diseases; mmu05016 Huntington disease; mmu04721 Synaptic vesicle cycle; mmu04130 SNARE interactions in vesicular transport	GO:0000278 mitotic cell cycle; GO:0000281 mitotic cytokinesis; GO:0000910 cytokinesis; GO:0001505 regulation of neurotransmitter levels; GO:0001956 positive regulation of neurotransmitter secretion; GO:0002791 regulation of peptide secretion; GO:0006810 transport; GO:0006836 neurotransmitter transport; GO:0006886 intracellular protein transport; GO:0006887 exocytosis; GO:0006904 vesicle docking i…	GO:0005622 intracellular anatomical structure; GO:0005634 nucleus; GO:0005635 nuclear envelope; GO:0005652 nuclear lamina; GO:0005654 nucleoplasm; GO:0005737 cytoplasm; GO:0005813 centrosome; GO:0005815 microtubule organizing center; GO:0005829 cytosol; GO:0005856 cytoskeleton; GO:0005886 plasma membrane; GO:0005887 integral component of plasma membrane; GO:0008021 synaptic vesicle; GO:0012505 en…	GO:0000149 SNARE binding; GO:0005102 signaling receptor binding; GO:0005246 calcium channel regulator activity; GO:0005484 SNAP receptor activity; GO:0005488 binding; GO:0005515 protein binding; GO:0008092 cytoskeletal protein binding; GO:0008200 ion channel inhibitor activity; GO:0016247 channel regulator activity; GO:0016248 channel inhibitor activity; GO:0017022 myosin binding; GO:0017081 chlo…	PF00804	PF00804 Syntaxin	U	KOG0810	SNARE protein Syntaxin 1 and related proteins
Q7TNB8	Protein strawberry notch homolog 2 OS=Mus musculus OX=10090 GN=Sbno2 PE=1 SV=1	Sbno2	0.623393	0.0187119	Down	901724	656395	707892	480774	405389	526453	1.47075	1.07061	1.1546	0.784163	0.661207	0.858668	nucleus				GO:0000768 syncytium formation by plasma membrane fusion; GO:0001503 ossification; GO:0001775 cell activation; GO:0002237 response to molecule of bacterial origin; GO:0002252 immune effector process; GO:0002263 cell activation involved in immune response; GO:0002274 myeloid leukocyte activation; GO:0002275 myeloid cell activation involved in immune response; GO:0002281 macrophage activation invol…			PF13872; PF13871	PF13872 P-loop containing NTP hydrolase pore-1; PF13871 C-terminal domain on Strawberry notch homologue	KT	KOG1513	Nuclear helicase MOP-3/SNO (DEAD-box superfamily)
Q8C3Q5	Protein shisa-7 OS=Mus musculus OX=10090 GN=Shisa7 PE=1 SV=3	Shisa7	0.604855	0.0199768	Down	5226540	4933220	5262590	3934080	2941720	2452480	1.26701	1.1959	1.27575	0.953692	0.713126	0.594525	extracellular				GO:0003008 system process; GO:0007610 behavior; GO:0007611 learning or memory; GO:0007613 memory; GO:0010646 regulation of cell communication; GO:0010647 positive regulation of cell communication; GO:0023051 regulation of signaling; GO:0023056 positive regulation of signaling; GO:0032501 multicellular organismal process; GO:0032879 regulation of localization; GO:0032880 regulation of protein loca…	GO:0005886 plasma membrane; GO:0005887 integral component of plasma membrane; GO:0008328 ionotropic glutamate receptor complex; GO:0014069 postsynaptic density; GO:0016020 membrane; GO:0016021 integral component of membrane; GO:0031224 intrinsic component of membrane; GO:0031226 intrinsic component of plasma membrane; GO:0032279 asymmetric synapse; GO:0032281 AMPA glutamate receptor complex; GO:0…	GO:0005102 signaling receptor binding; GO:0005488 binding; GO:0005515 protein binding; GO:0035254 glutamate receptor binding; GO:0035255 ionotropic glutamate receptor binding;
Q8R5A3	Amyloid beta A4 precursor protein-binding family B member 1-interacting protein OS=Mus musculus OX=10090 GN=Apbb1ip PE=1 SV=2	Apbb1ip	0.563588	0.0202348	Down	470646	517543	410916	326936	262107	199476	1.29084	1.41947	1.12702	0.896688	0.718881	0.547103	cytoplasm	K17704	APBB1IP; amyloid beta A4 precursor protein-binding family B member 1-interacting protein	mmu04015 Rap1 signaling pathway; mmu04611 Platelet activation	GO:0000003 reproduction; GO:0000902 cell morphogenesis; GO:0001667 ameboidal-type cell migration; GO:0001764 neuron migration; GO:0001775 cell activation; GO:0002119 nematode larval development; GO:0002164 larval development; GO:0002252 immune effector process; GO:0002263 cell activation involved in immune response; GO:0002285 lymphocyte activation involved in immune response; GO:0002286 T cell a…	GO:0005622 intracellular anatomical structure; GO:0005737 cytoplasm; GO:0005829 cytosol; GO:0005886 plasma membrane; GO:0016020 membrane; GO:0030027 lamellipodium; GO:0030424 axon; GO:0030426 growth cone; GO:0030427 site of polarized growth; GO:0031252 cell leading edge; GO:0032584 growth cone membrane; GO:0032809 neuronal cell body membrane; GO:0032991 protein-containing complex; GO:0036477 soma…	GO:0005488 binding; GO:0005515 protein binding; GO:0008157 protein phosphatase 1 binding; GO:0017124 SH3 domain binding; GO:0019899 enzyme binding; GO:0019902 phosphatase binding; GO:0019903 protein phosphatase binding; GO:0019904 protein domain specific binding;	PF00788; PF00169	PF00788 Ras association (RalGDS/AF-6) domain; PF00169 PH domain	T	KOG3751	Growth factor receptor-bound proteins (GRB7, GRB10, GRB14)
Q9ERT9	Protein phosphatase 1 regulatory subunit 1A OS=Mus musculus OX=10090 GN=Ppp1r1a PE=1 SV=1	Ppp1r1a	0.669566	0.0204038	Down	2818690	3323520	3111170	2490840	1837800	1867110	1.0947	1.29076	1.20829	0.967371	0.713749	0.725132	nucleus	K08050	PPP1R1A; protein phosphatase 1 regulatory subunit 1A	mmu04261 Adrenergic signaling in cardiomyocytes; mmu04720 Long-term potentiation	GO:0001932 regulation of protein phosphorylation; GO:0001933 negative regulation of protein phosphorylation; GO:0006469 negative regulation of protein kinase activity; GO:0007154 cell communication; GO:0007165 signal transduction; GO:0009892 negative regulation of metabolic process; GO:0009987 cellular process; GO:0010563 negative regulation of phosphorus metabolic process; GO:0010605 negative re…	GO:0005576 extracellular region; GO:0005615 extracellular space; GO:0005622 intracellular anatomical structure; GO:0005737 cytoplasm; GO:0030016 myofibril; GO:0043226 organelle; GO:0043228 non-membrane-bounded organelle; GO:0043229 intracellular organelle; GO:0043232 intracellular non-membrane-bounded organelle; GO:0043292 contractile fiber; GO:0098723 skeletal muscle myofibril; GO:0099080 supram…	GO:0004857 enzyme inhibitor activity; GO:0004864 protein phosphatase inhibitor activity; GO:0004865 protein serine/threonine phosphatase inhibitor activity; GO:0019208 phosphatase regulator activity; GO:0019212 phosphatase inhibitor activity; GO:0019888 protein phosphatase regulator activity; GO:0030234 enzyme regulator activity; GO:0098772 molecular function regulator;
Q03137	Ephrin type-A receptor 4 OS=Mus musculus OX=10090 GN=Epha4 PE=1 SV=2	Epha4	0.767621	0.0217949	Down	6530640	6311080	6060470	5536280	4545940	4427490	1.17275	1.13332	1.08832	0.994187	0.816345	0.795074	plasma membrane	K05105	EPHA4; Eph receptor A4 [EC:2.7.10.1]	mmu04360 Axon guidance	GO:0000003 reproduction; GO:0000902 cell morphogenesis; GO:0000904 cell morphogenesis involved in differentiation; GO:0001101 response to acid chemical; GO:0001525 angiogenesis; GO:0001556 oocyte maturation; GO:0001558 regulation of cell growth; GO:0001568 blood vessel development; GO:0001654 eye development; GO:0001655 urogenital system development; GO:0001667 ameboidal-type cell migration; GO:0…	GO:0005622 intracellular anatomical structure; GO:0005634 nucleus; GO:0005737 cytoplasm; GO:0005739 mitochondrion; GO:0005740 mitochondrial envelope; GO:0005741 mitochondrial outer membrane; GO:0005768 endosome; GO:0005769 early endosome; GO:0005783 endoplasmic reticulum; GO:0005791 rough endoplasmic reticulum; GO:0005794 Golgi apparatus; GO:0005829 cytosol; GO:0005886 plasma membrane; GO:0005887…	GO:0001540 amyloid-beta binding; GO:0003824 catalytic activity; GO:0004672 protein kinase activity; GO:0004713 protein tyrosine kinase activity; GO:0004714 transmembrane receptor protein tyrosine kinase activity; GO:0004888 transmembrane signaling receptor activity; GO:0005003 ephrin receptor activity; GO:0005004 GPI-linked ephrin receptor activity; GO:0005005 transmembrane-ephrin receptor activi…	PF01404; PF00041; PF14575; PF07714; PF07647	PF01404 Ephrin receptor ligand binding domain; PF00041 Fibronectin type III domain; PF14575 Ephrin type-A receptor 2 transmembrane domain; PF07714 Protein tyrosine and serine/threonine kinase; PF07647 SAM domain (Sterile alpha motif)	T	KOG0196	Tyrosine kinase, EPH (ephrin) receptor family
Q3UTJ2	Sorbin and SH3 domain-containing protein 2 OS=Mus musculus OX=10090 GN=Sorbs2 PE=1 SV=2	Sorbs2	0.722048	0.0228351	Down	7509830	7011870	7343070	6195320	5036910	4555190	1.19672	1.11736	1.17014	0.987245	0.802648	0.725884	nucleus	K23708			GO:0003008 system process; GO:0003012 muscle system process; GO:0003298 physiological muscle hypertrophy; GO:0003300 cardiac muscle hypertrophy; GO:0003301 physiological cardiac muscle hypertrophy; GO:0006996 organelle organization; GO:0007010 cytoskeleton organization; GO:0007154 cell communication; GO:0007165 signal transduction; GO:0007166 cell surface receptor signaling pathway; GO:0007219 No…	GO:0005622 intracellular anatomical structure; GO:0005634 nucleus; GO:0005654 nucleoplasm; GO:0005737 cytoplasm; GO:0005856 cytoskeleton; GO:0005886 plasma membrane; GO:0014069 postsynaptic density; GO:0015629 actin cytoskeleton; GO:0016020 membrane; GO:0030016 myofibril; GO:0030017 sarcomere; GO:0030018 Z disc; GO:0030425 dendrite; GO:0031674 I band; GO:0031974 membrane-enclosed lumen; GO:003198…	GO:0005198 structural molecule activity; GO:0005200 structural constituent of cytoskeleton; GO:0005488 binding; GO:0005515 protein binding; GO:0008092 cytoskeletal protein binding; GO:0008093 cytoskeletal anchor activity; GO:0008307 structural constituent of muscle; GO:0019904 protein domain specific binding; GO:0030674 protein-macromolecule adaptor activity; GO:0060090 molecular adaptor activity;	PF00018; PF14604	PF00018 SH3 domain; PF14604 Variant SH3 domain	T	KOG4225	Sorbin and SH3 domain-containing protein
Q3TTY5	Keratin, type II cytoskeletal 2 epidermal OS=Mus musculus OX=10090 GN=Krt2 PE=1 SV=1	Krt2	0.638379	0.0251742	Down	5611380	5224030	4942620	3078780	4231230	2762360	1.30243	1.21252	1.14721	0.714599	0.982088	0.641157	nucleus	K07605			GO:0000003 reproduction; GO:0001558 regulation of cell growth; GO:0001654 eye development; GO:0001667 ameboidal-type cell migration; GO:0001775 cell activation; GO:0001942 hair follicle development; GO:0002009 morphogenesis of an epithelium; GO:0002064 epithelial cell development; GO:0002376 immune system process; GO:0003334 keratinocyte development; GO:0006417 regulation of translation; GO:00064…	GO:0001533 cornified envelope; GO:0005576 extracellular region; GO:0005615 extracellular space; GO:0005622 intracellular anatomical structure; GO:0005737 cytoplasm; GO:0005829 cytosol; GO:0005856 cytoskeleton; GO:0005882 intermediate filament; GO:0005886 plasma membrane; GO:0016020 membrane; GO:0031982 vesicle; GO:0043226 organelle; GO:0043227 membrane-bounded organelle; GO:0043228 non-membrane-b…	GO:0004888 transmembrane signaling receptor activity; GO:0005102 signaling receptor binding; GO:0005198 structural molecule activity; GO:0005200 structural constituent of cytoskeleton; GO:0005488 binding; GO:0005515 protein binding; GO:0008092 cytoskeletal protein binding; GO:0030280 structural constituent of skin epidermis; GO:0032395 MHC class II receptor activity; GO:0038023 signaling receptor…
G5E872	Aminopeptidase RNPEPL1 OS=Mus musculus OX=10090 GN=Rnpepl1 PE=3 SV=2	Rnpepl1	0.767165	0.0254361	Down	10869200	11123400	12142900	7745360	8593730	9848470	1.0811	1.10638	1.20779	0.770388	0.854771	0.979573	nucleus	K09605			GO:0003008 system process; GO:0003013 circulatory system process; GO:0006508 proteolysis; GO:0006518 peptide metabolic process; GO:0006807 nitrogen compound metabolic process; GO:0008015 blood circulation; GO:0008152 metabolic process; GO:0008217 regulation of blood pressure; GO:0009056 catabolic process; GO:0009987 cellular process; GO:0019538 protein metabolic process; GO:0032501 multicellular …	GO:0005576 extracellular region; GO:0005615 extracellular space; GO:0005622 intracellular anatomical structure; GO:0005737 cytoplasm; GO:0005794 Golgi apparatus; GO:0005886 plasma membrane; GO:0009897 external side of plasma membrane; GO:0009986 cell surface; GO:0012505 endomembrane system; GO:0016020 membrane; GO:0030141 secretory granule; GO:0031410 cytoplasmic vesicle; GO:0031982 vesicle; GO:0…	GO:0003824 catalytic activity; GO:0004177 aminopeptidase activity; GO:0005488 binding; GO:0005507 copper ion binding; GO:0008233 peptidase activity; GO:0008235 metalloexopeptidase activity; GO:0008237 metallopeptidase activity; GO:0008238 exopeptidase activity; GO:0008270 zinc ion binding; GO:0016787 hydrolase activity; GO:0033218 amide binding; GO:0042277 peptide binding; GO:0043167 ion binding;…	PF17900; PF01433	PF17900 Peptidase M1 N-terminal domain; PF01433 Peptidase family M1 domain	IOVE	KOG1047	Bifunctional leukotriene A4 hydrolase/aminopeptidase LTA4H
Q9DCE5	p21-activated protein kinase-interacting protein 1 OS=Mus musculus OX=10090 GN=Pak1ip1 PE=1 SV=2	Pak1ip1	0.679321	0.025752	Down	885797	862450	757991	689518	516887	496135	1.26279	1.2295	1.08059	0.982971	0.73687	0.707286	nucleus	K14830			GO:0006139 nucleobase-containing compound metabolic process; GO:0006364 rRNA processing; GO:0006396 RNA processing; GO:0006725 cellular aromatic compound metabolic process; GO:0006807 nitrogen compound metabolic process; GO:0008152 metabolic process; GO:0008283 cell population proliferation; GO:0009966 regulation of signal transduction; GO:0009987 cellular process; GO:0010467 gene expression; GO:…	GO:0005622 intracellular anatomical structure; GO:0005634 nucleus; GO:0005730 nucleolus; GO:0031974 membrane-enclosed lumen; GO:0031981 nuclear lumen; GO:0043226 organelle; GO:0043227 membrane-bounded organelle; GO:0043228 non-membrane-bounded organelle; GO:0043229 intracellular organelle; GO:0043231 intracellular membrane-bounded organelle; GO:0043232 intracellular non-membrane-bounded organelle…				S	KOG0294	WD40 repeat-containing protein
Q8K3I9	Glucocorticoid-induced transcript 1 protein OS=Mus musculus OX=10090 GN=Glcci1 PE=1 SV=1	Glcci1	0.768131	0.028371	Down	2382970	2386000	2451040	2154560	1708800	1682550	1.12	1.12142	1.15199	1.01265	0.803138	0.790801	nucleus					GO:0005622 intracellular anatomical structure; GO:0005737 cytoplasm;
Q60603	Potassium voltage-gated channel subfamily H member 1 OS=Mus musculus OX=10090 GN=Kcnh1 PE=1 SV=2	Kcnh1	0.70658	0.028933	Down	772458	606643	574581	501731	450319	428383	1.3901	1.0917	1.034	0.902904	0.810384	0.770909	plasma membrane	K04904			GO:0000003 reproduction; GO:0000768 syncytium formation by plasma membrane fusion; GO:0001964 startle response; GO:0003008 system process; GO:0003012 muscle system process; GO:0006810 transport; GO:0006811 ion transport; GO:0006812 cation transport; GO:0006813 potassium ion transport; GO:0006936 muscle contraction; GO:0006949 syncytium formation; GO:0007154 cell communication; GO:0007165 signal t…	GO:0005622 intracellular anatomical structure; GO:0005634 nucleus; GO:0005635 nuclear envelope; GO:0005637 nuclear inner membrane; GO:0005737 cytoplasm; GO:0005768 endosome; GO:0005769 early endosome; GO:0005886 plasma membrane; GO:0005887 integral component of plasma membrane; GO:0005902 microvillus; GO:0008076 voltage-gated potassium channel complex; GO:0009986 cell surface; GO:0010008 endosome…	GO:0005215 transporter activity; GO:0005216 ion channel activity; GO:0005244 voltage-gated ion channel activity; GO:0005249 voltage-gated potassium channel activity; GO:0005251 delayed rectifier potassium channel activity; GO:0005261 cation channel activity; GO:0005267 potassium channel activity; GO:0005488 binding; GO:0005515 protein binding; GO:0005516 calmodulin binding; GO:0005543 phospholipi…	PF13426; PF00027	PF13426 PAS domain; PF00027 Cyclic nucleotide-binding domain	P	KOG0501	K+-channel KCNQ
Q6PFR5	Transformer-2 protein homolog alpha OS=Mus musculus OX=10090 GN=Tra2a PE=1 SV=1	Tra2a	0.748293	0.029445	Down	2533330	2488260	2314570	2002840	1534280	1952480	1.18511	1.16403	1.08278	0.936946	0.717749	0.913387	nucleus	K12897	TRA2; transformer-2 protein	mmu03040 Spliceosome; mmu04936 Alcoholic liver disease	GO:0000375 RNA splicing, via transesterification reactions; GO:0000377 RNA splicing, via transesterification reactions with bulged adenosine as nucleophile; GO:0000398 mRNA splicing, via spliceosome; GO:0006139 nucleobase-containing compound metabolic process; GO:0006396 RNA processing; GO:0006397 mRNA processing; GO:0006725 cellular aromatic compound metabolic process; GO:0006807 nitrogen compou…	GO:0005622 intracellular anatomical structure; GO:0005634 nucleus; GO:0005730 nucleolus; GO:0031974 membrane-enclosed lumen; GO:0031981 nuclear lumen; GO:0043226 organelle; GO:0043227 membrane-bounded organelle; GO:0043228 non-membrane-bounded organelle; GO:0043229 intracellular organelle; GO:0043231 intracellular membrane-bounded organelle; GO:0043232 intracellular non-membrane-bounded organelle…	GO:0003676 nucleic acid binding; GO:0003723 RNA binding; GO:0005488 binding; GO:0005515 protein binding; GO:0042802 identical protein binding; GO:0097159 organic cyclic compound binding; GO:1901363 heterocyclic compound binding;	PF00076	PF00076 RNA recognition motif. (a.k.a. RRM, RBD, or RNP domain)	R	KOG0118	FOG: RRM domain
Q61371	Intraflagellar transport protein 88 homolog OS=Mus musculus OX=10090 GN=Ift88 PE=1 SV=2	Ift88	0.764376	0.0294595	Down	299429	282072	304333	194811	225833	256466	1.14948	1.08285	1.16831	0.747862	0.866952	0.98455	nucleus	K16474			GO:0000003 reproduction; GO:0000226 microtubule cytoskeleton organization; GO:0000902 cell morphogenesis; GO:0000904 cell morphogenesis involved in differentiation; GO:0001578 microtubule bundle formation; GO:0001654 eye development; GO:0001655 urogenital system development; GO:0001822 kidney development; GO:0001885 endothelial cell development; GO:0001886 endothelial cell morphogenesis; GO:00018…	GO:0001669 acrosomal vesicle; GO:0002080 acrosomal membrane; GO:0002081 outer acrosomal membrane; GO:0005622 intracellular anatomical structure; GO:0005737 cytoplasm; GO:0005794 Golgi apparatus; GO:0005802 trans-Golgi network; GO:0005813 centrosome; GO:0005814 centriole; GO:0005815 microtubule organizing center; GO:0005856 cytoskeleton; GO:0005929 cilium; GO:0005930 axoneme; GO:0012505 endomembra…	GO:0005488 binding; GO:0005515 protein binding; GO:0008092 cytoskeletal protein binding; GO:0019894 kinesin binding;			R	KOG2003	TPR repeat-containing protein
P02535	Keratin, type I cytoskeletal 10 OS=Mus musculus OX=10090 GN=Krt10 PE=1 SV=3	Krt10	0.649962	0.0306785	Down	13589000	12499100	13415400	7757040	10922400	6996330	1.25092	1.15059	1.23494	0.714065	1.00545	0.644039	nucleus	K07604	KRT1; type I keratin, acidic	mmu05150 Staphylococcus aureus infection; mmu04915 Estrogen signaling pathway	GO:0000003 reproduction; GO:0001558 regulation of cell growth; GO:0001654 eye development; GO:0001667 ameboidal-type cell migration; GO:0001942 hair follicle development; GO:0002009 morphogenesis of an epithelium; GO:0002064 epithelial cell development; GO:0002376 immune system process; GO:0003334 keratinocyte development; GO:0006417 regulation of translation; GO:0006928 movement of cell or subce…	GO:0005576 extracellular region; GO:0005615 extracellular space; GO:0005622 intracellular anatomical structure; GO:0005737 cytoplasm; GO:0005856 cytoskeleton; GO:0005882 intermediate filament; GO:0031982 vesicle; GO:0043226 organelle; GO:0043227 membrane-bounded organelle; GO:0043228 non-membrane-bounded organelle; GO:0043229 intracellular organelle; GO:0043230 extracellular organelle; GO:0043232…	GO:0004888 transmembrane signaling receptor activity; GO:0005102 signaling receptor binding; GO:0005198 structural molecule activity; GO:0005200 structural constituent of cytoskeleton; GO:0005488 binding; GO:0005515 protein binding; GO:0008092 cytoskeletal protein binding; GO:0032395 MHC class II receptor activity; GO:0038023 signaling receptor activity; GO:0042287 MHC protein binding; GO:0042289…
Q3TXX3	Protrudin OS=Mus musculus OX=10090 GN=Zfyve27 PE=1 SV=2	Zfyve27	0.67059	0.0308253	Down	176048	189394	179102	105485	105864	153817	1.16113	1.24915	1.18127	0.695727	0.698227	1.0145	plasma membrane	K19368	ZFYVE27; protrudin	mmu04144 Endocytosis	GO:0001558 regulation of cell growth; GO:0006810 transport; GO:0006996 organelle organization; GO:0007029 endoplasmic reticulum organization; GO:0007154 cell communication; GO:0007165 signal transduction; GO:0007166 cell surface receptor signaling pathway; GO:0007167 enzyme linked receptor protein signaling pathway; GO:0007169 transmembrane receptor protein tyrosine kinase signaling pathway; GO:0…	GO:0005622 intracellular anatomical structure; GO:0005634 nucleus; GO:0005654 nucleoplasm; GO:0005737 cytoplasm; GO:0005768 endosome; GO:0005783 endoplasmic reticulum; GO:0005789 endoplasmic reticulum membrane; GO:0005829 cytosol; GO:0005886 plasma membrane; GO:0010008 endosome membrane; GO:0012505 endomembrane system; GO:0016020 membrane; GO:0016021 integral component of membrane; GO:0030176 int…	GO:0005488 binding; GO:0005515 protein binding; GO:0043621 protein self-association;	PF01363	PF01363 FYVE zinc finger
O35304	Vesicular acetylcholine transporter OS=Mus musculus OX=10090 GN=Slc18a3 PE=1 SV=1	Slc18a3	0.665776	0.0310012	Down	1003250	747710	1109040	656014	642568	605538	1.26351	0.941677	1.39674	0.826193	0.809259	0.762623	plasma membrane	K14636	SLC18A3; MFS transporter, DHA1 family, solute carrier family 18 (vesicular acetylcholine transporter), member 3	mmu04725 Cholinergic synapse; mmu04721 Synaptic vesicle cycle	GO:0001505 regulation of neurotransmitter levels; GO:0006810 transport; GO:0006811 ion transport; GO:0006812 cation transport; GO:0006836 neurotransmitter transport; GO:0006855 xenobiotic transmembrane transport; GO:0007154 cell communication; GO:0007267 cell-cell signaling; GO:0007268 chemical synaptic transmission; GO:0007269 neurotransmitter secretion; GO:0009987 cellular process; GO:0015695 o…	GO:0005622 intracellular anatomical structure; GO:0005737 cytoplasm; GO:0005794 Golgi apparatus; GO:0005798 Golgi-associated vesicle; GO:0005886 plasma membrane; GO:0005887 integral component of plasma membrane; GO:0005905 clathrin-coated pit; GO:0008021 synaptic vesicle; GO:0012505 endomembrane system; GO:0012506 vesicle membrane; GO:0012510 trans-Golgi network transport vesicle membrane; GO:001…	GO:0005215 transporter activity; GO:0005277 acetylcholine transmembrane transporter activity; GO:0005326 neurotransmitter transmembrane transporter activity; GO:0005488 binding; GO:0008324 cation transmembrane transporter activity; GO:0008504 monoamine transmembrane transporter activity; GO:0008519 ammonium transmembrane transporter activity; GO:0015075 ion transmembrane transporter activity; GO:…			U	KOG3764	Vesicular amine transporter
Q5NBX1	Protein cordon-bleu OS=Mus musculus OX=10090 GN=Cobl PE=1 SV=1	Cobl	0.536614	0.0321898	Down	424455	420365	358065	265675	238757	141053	1.37782	1.36455	1.16232	0.862409	0.77503	0.457873	nucleus	K18623			GO:0000578 embryonic axis specification; GO:0000902 cell morphogenesis; GO:0000904 cell morphogenesis involved in differentiation; GO:0001756 somitogenesis; GO:0001757 somite specification; GO:0001838 embryonic epithelial tube formation; GO:0001841 neural tube formation; GO:0001843 neural tube closure; GO:0001889 liver development; GO:0001947 heart looping; GO:0002009 morphogenesis of an epitheli…	GO:0001726 ruffle; GO:0005622 intracellular anatomical structure; GO:0005737 cytoplasm; GO:0005829 cytosol; GO:0005856 cytoskeleton; GO:0005886 plasma membrane; GO:0005938 cell cortex; GO:0016020 membrane; GO:0030424 axon; GO:0030425 dendrite; GO:0030426 growth cone; GO:0030427 site of polarized growth; GO:0031252 cell leading edge; GO:0036477 somatodendritic compartment; GO:0042995 cell projecti…	GO:0003779 actin binding; GO:0003785 actin monomer binding; GO:0005488 binding; GO:0005515 protein binding; GO:0008092 cytoskeletal protein binding;	PF09469	PF09469 Cordon-bleu ubiquitin-like domain
Q99LG4	Tetratricopeptide repeat protein 5 OS=Mus musculus OX=10090 GN=Ttc5 PE=1 SV=2	Ttc5	0.736328	0.0323434	Down	361231	427821	360602	246466	277912	322144	1.08577	1.28592	1.08388	0.740814	0.835333	0.968283	nucleus	K24928			GO:0006355 regulation of transcription, DNA-templated; GO:0006357 regulation of transcription by RNA polymerase II; GO:0009889 regulation of biosynthetic process; GO:0009891 positive regulation of biosynthetic process; GO:0009893 positive regulation of metabolic process; GO:0009966 regulation of signal transduction; GO:0010468 regulation of gene expression; GO:0010556 regulation of macromolecule …	GO:0005622 intracellular anatomical structure; GO:0005634 nucleus; GO:0005654 nucleoplasm; GO:0005737 cytoplasm; GO:0031974 membrane-enclosed lumen; GO:0031981 nuclear lumen; GO:0043226 organelle; GO:0043227 membrane-bounded organelle; GO:0043229 intracellular organelle; GO:0043231 intracellular membrane-bounded organelle; GO:0043233 organelle lumen; GO:0070013 intracellular organelle lumen;	GO:0003676 nucleic acid binding; GO:0003677 DNA binding; GO:0003682 chromatin binding; GO:0005488 binding; GO:0097159 organic cyclic compound binding; GO:1901363 heterocyclic compound binding;	PF16669	PF16669 Tetratricopeptide repeat protein 5 OB fold domain
P97438	Potassium channel subfamily K member 2 OS=Mus musculus OX=10090 GN=Kcnk2 PE=1 SV=3	Kcnk2	0.763189	0.0328054	Down	610782	514531	493650	455015	381538	399021	1.28381	1.0815	1.03761	0.956404	0.801961	0.838709	plasma membrane	K04913	KCNK2; potassium channel subfamily K member 2	mmu04971 Gastric acid secretion; mmu04261 Adrenergic signaling in cardiomyocytes; mmu04927 Cortisol synthesis and secretion; mmu04024 cAMP signaling pathway; mmu04934 Cushing syndrome	GO:0001666 response to hypoxia; GO:0003008 system process; GO:0003205 cardiac chamber development; GO:0003231 cardiac ventricle development; GO:0006810 transport; GO:0006811 ion transport; GO:0006812 cation transport; GO:0006813 potassium ion transport; GO:0006950 response to stress; GO:0007154 cell communication; GO:0007165 signal transduction; GO:0007186 G protein-coupled receptor signaling pat…	GO:0005622 intracellular anatomical structure; GO:0005634 nucleus; GO:0005737 cytoplasm; GO:0005783 endoplasmic reticulum; GO:0005886 plasma membrane; GO:0005887 integral component of plasma membrane; GO:0008076 voltage-gated potassium channel complex; GO:0009986 cell surface; GO:0012505 endomembrane system; GO:0016020 membrane; GO:0016021 integral component of membrane; GO:0016324 apical plasma …	GO:0005215 transporter activity; GO:0005216 ion channel activity; GO:0005244 voltage-gated ion channel activity; GO:0005249 voltage-gated potassium channel activity; GO:0005261 cation channel activity; GO:0005267 potassium channel activity; GO:0008200 ion channel inhibitor activity; GO:0008324 cation transmembrane transporter activity; GO:0015075 ion transmembrane transporter activity; GO:0015079…			P	KOG1418	Tandem pore domain K+ channel
Q9DBX6	Cytochrome P450 2S1 OS=Mus musculus OX=10090 GN=Cyp2s1 PE=1 SV=1	Cyp2s1	0.755553	0.0349618	Down	1339790	1264240	1275170	933052	847698	1150190	1.18041	1.11384	1.12347	0.822055	0.746855	1.01336	extracellular	K07420	CYP2S1; cytochrome P450 family 2 subfamily S1 [EC:1.14.14.1]	mmu00830 Retinol metabolism; mmu01100 Metabolic pathways; mmu00980 Metabolism of xenobiotics by cytochrome P450	GO:0001676 long-chain fatty acid metabolic process; GO:0006082 organic acid metabolic process; GO:0006629 lipid metabolic process; GO:0006631 fatty acid metabolic process; GO:0006690 icosanoid metabolic process; GO:0008152 metabolic process; GO:0009987 cellular process; GO:0019369 arachidonic acid metabolic process; GO:0019373 epoxygenase P450 pathway; GO:0019752 carboxylic acid metabolic process…	GO:0005622 intracellular anatomical structure; GO:0005737 cytoplasm; GO:0005783 endoplasmic reticulum; GO:0005789 endoplasmic reticulum membrane; GO:0012505 endomembrane system; GO:0016020 membrane; GO:0031984 organelle subcompartment; GO:0042175 nuclear outer membrane-endoplasmic reticulum membrane network; GO:0043226 organelle; GO:0043227 membrane-bounded organelle; GO:0043229 intracellular org…	GO:0003824 catalytic activity; GO:0004497 monooxygenase activity; GO:0008391 arachidonic acid monooxygenase activity; GO:0008392 arachidonic acid epoxygenase activity; GO:0008395 steroid hydroxylase activity; GO:0008401 retinoic acid 4-hydroxylase activity; GO:0016491 oxidoreductase activity; GO:0016705 oxidoreductase activity, acting on paired donors, with incorporation or reduction of molecular…	PF00067	PF00067 Cytochrome P450	Q	KOG0156	Cytochrome P450 CYP2 subfamily
Q91W29	Cytochrome c oxidase subunit 4 isoform 2, mitochondrial OS=Mus musculus OX=10090 GN=Cox4i2 PE=1 SV=1	Cox4i2	0.707354	0.0354112	Down	962446	770108	852270	708330	604778	515277	1.3085	1.047	1.15871	0.963014	0.822229	0.700547	mitochondria	K02263	COX4; cytochrome c oxidase subunit 4	mmu05020 Prion disease; mmu00190 Oxidative phosphorylation; mmu04714 Thermogenesis; mmu05016 Huntington disease; mmu01100 Metabolic pathways; mmu05208 Chemical carcinogenesis - reactive oxygen species; mmu05014 Amyotrophic lateral sclerosis; mmu05415 Diabetic cardiomyopathy; mmu05010 Alzheimer disease; mmu04260 Cardiac muscle contraction; mmu05022 Pathways of neurodegeneration - multiple diseases…	GO:0000278 mitotic cell cycle; GO:0001666 response to hypoxia; GO:0006091 generation of precursor metabolites and energy; GO:0006119 oxidative phosphorylation; GO:0006123 mitochondrial electron transport, cytochrome c to oxygen; GO:0006139 nucleobase-containing compound metabolic process; GO:0006163 purine nucleotide metabolic process; GO:0006725 cellular aromatic compound metabolic process; GO:0…	GO:0005622 intracellular anatomical structure; GO:0005634 nucleus; GO:0005737 cytoplasm; GO:0005739 mitochondrion; GO:0005740 mitochondrial envelope; GO:0005743 mitochondrial inner membrane; GO:0005746 mitochondrial respirasome; GO:0005751 mitochondrial respiratory chain complex IV; GO:0016020 membrane; GO:0019866 organelle inner membrane; GO:0031090 organelle membrane; GO:0031966 mitochondrial m…	GO:0003824 catalytic activity; GO:0004129 cytochrome-c oxidase activity; GO:0005215 transporter activity; GO:0008324 cation transmembrane transporter activity; GO:0009055 electron transfer activity; GO:0015075 ion transmembrane transporter activity; GO:0015078 proton transmembrane transporter activity; GO:0015318 inorganic molecular entity transmembrane transporter activity; GO:0016491 oxidoreduc…			C	KOG4075	Cytochrome c oxidase, subunit IV/COX5b
Q9DAM7	Transmembrane protein 263 OS=Mus musculus OX=10090 GN=Tmem263 PE=1 SV=1	Tmem263	0.750785	0.0365733	Down	2125670	2710100	2503440	1898230	1633470	1978470	0.992579	1.26548	1.16898	0.886376	0.762747	0.923844	cytoplasm
B2RWJ3	Transmembrane protein 240 OS=Mus musculus OX=10090 GN=Tmem240 PE=1 SV=1	Tmem240	0.704575	0.0372577	Down	364322	308926	253768	224992	201857	226303	1.38335	1.17301	0.963573	0.854309	0.766464	0.859287	plasma membrane	K24870				GO:0005886 plasma membrane; GO:0016020 membrane; GO:0045202 synapse; GO:0071944 cell periphery; GO:0097060 synaptic membrane; GO:0098590 plasma membrane region;
P60761	Neurogranin OS=Mus musculus OX=10090 GN=Nrgn PE=1 SV=1	Nrgn	0.605905	0.0376553	Down	19340300	18554500	18022100	15446000	9407880	9026450	1.29226	1.23976	1.20419	1.03206	0.628608	0.603122	extracellular				GO:0003008 system process; GO:0007154 cell communication; GO:0007165 signal transduction; GO:0007275 multicellular organism development; GO:0007399 nervous system development; GO:0007417 central nervous system development; GO:0007420 brain development; GO:0007610 behavior; GO:0007611 learning or memory; GO:0007612 learning; GO:0008306 associative learning; GO:0009987 cellular process; GO:0010646 …	GO:0005622 intracellular anatomical structure; GO:0005634 nucleus; GO:0005737 cytoplasm; GO:0005739 mitochondrion; GO:0005740 mitochondrial envelope; GO:0005798 Golgi-associated vesicle; GO:0012505 endomembrane system; GO:0012506 vesicle membrane; GO:0012510 trans-Golgi network transport vesicle membrane; GO:0014069 postsynaptic density; GO:0016020 membrane; GO:0030133 transport vesicle; GO:00301…	GO:0005488 binding; GO:0005515 protein binding; GO:0005516 calmodulin binding; GO:0005543 phospholipid binding; GO:0005547 phosphatidylinositol-3,4,5-trisphosphate binding; GO:0008289 lipid binding; GO:0035091 phosphatidylinositol binding; GO:0043167 ion binding; GO:0043168 anion binding; GO:0070300 phosphatidic acid binding; GO:1901981 phosphatidylinositol phosphate binding;
Q3TRR0	Microtubule-associated protein 9 OS=Mus musculus OX=10090 GN=Map9 PE=1 SV=2	Map9	0.765225	0.0386001	Down	1626980	1556450	1603910	1402030	1232660	1028700	1.15515	1.10508	1.13877	0.995438	0.875186	0.730375	nucleus	K10434			GO:0000226 microtubule cytoskeleton organization; GO:0000278 mitotic cell cycle; GO:0000280 nuclear division; GO:0006996 organelle organization; GO:0007010 cytoskeleton organization; GO:0007017 microtubule-based process; GO:0007049 cell cycle; GO:0007051 spindle organization; GO:0007052 mitotic spindle organization; GO:0007088 regulation of mitotic nuclear division; GO:0007346 regulation of mitot…	GO:0000235 astral microtubule; GO:0005622 intracellular anatomical structure; GO:0005737 cytoplasm; GO:0005818 aster; GO:0005819 spindle; GO:0005856 cytoskeleton; GO:0005874 microtubule; GO:0005876 spindle microtubule; GO:0005881 cytoplasmic microtubule; GO:0015630 microtubule cytoskeleton; GO:0030424 axon; GO:0042995 cell projection; GO:0043005 neuron projection; GO:0043226 organelle; GO:0043228…	GO:0005488 binding; GO:0005515 protein binding; GO:0008017 microtubule binding; GO:0008092 cytoskeletal protein binding; GO:0015631 tubulin binding;
Q922U2	Keratin, type II cytoskeletal 5 OS=Mus musculus OX=10090 GN=Krt5 PE=1 SV=1	Krt5	0.680819	0.040697	Down	1916370	2076730	1888320	1172750	1703440	1127990	1.16313	1.26046	1.1461	0.711793	1.03389	0.684626	nucleus	K07605			GO:0002009 morphogenesis of an epithelium; GO:0002376 immune system process; GO:0006950 response to stress; GO:0006952 defense response; GO:0006955 immune response; GO:0006959 humoral immune response; GO:0006996 organelle organization; GO:0007010 cytoskeleton organization; GO:0007044 cell-substrate junction assembly; GO:0007154 cell communication; GO:0007165 signal transduction; GO:0007166 cell s…	GO:0005622 intracellular anatomical structure; GO:0005737 cytoplasm; GO:0005829 cytosol; GO:0005856 cytoskeleton; GO:0005882 intermediate filament; GO:0005886 plasma membrane; GO:0016020 membrane; GO:0043226 organelle; GO:0043228 non-membrane-bounded organelle; GO:0043229 intracellular organelle; GO:0043232 intracellular non-membrane-bounded organelle; GO:0045095 keratin filament; GO:0045111 inte…	GO:0005198 structural molecule activity; GO:0005200 structural constituent of cytoskeleton; GO:0005488 binding; GO:0005515 protein binding; GO:0097110 scaffold protein binding;
Q9ERB5	Solute carrier organic anion transporter family member 1C1 OS=Mus musculus OX=10090 GN=Slco1c1 PE=1 SV=1	Slco1c1	0.658654	0.0420825	Down	229339	255783	346774	189437	196794	161701	0.99725	1.11224	1.5079	0.823742	0.855733	0.703135	plasma membrane	K08747	SLCO1C; solute carrier organic anion transporter family, member 1C	mmu04919 Thyroid hormone signaling pathway	GO:0006810 transport; GO:0006811 ion transport; GO:0006820 anion transport; GO:0006855 xenobiotic transmembrane transport; GO:0006857 oligopeptide transport; GO:0006869 lipid transport; GO:0009914 hormone transport; GO:0010817 regulation of hormone levels; GO:0010876 lipid localization; GO:0015711 organic anion transport; GO:0015718 monocarboxylic acid transport; GO:0015721 bile acid and bile sal…	GO:0005886 plasma membrane; GO:0005887 integral component of plasma membrane; GO:0016020 membrane; GO:0016021 integral component of membrane; GO:0016323 basolateral plasma membrane; GO:0031224 intrinsic component of membrane; GO:0031226 intrinsic component of plasma membrane; GO:0071944 cell periphery; GO:0098590 plasma membrane region;	GO:0005215 transporter activity; GO:0005319 lipid transporter activity; GO:0005342 organic acid transmembrane transporter activity; GO:0008028 monocarboxylic acid transmembrane transporter activity; GO:0008509 anion transmembrane transporter activity; GO:0008514 organic anion transmembrane transporter activity; GO:0015075 ion transmembrane transporter activity; GO:0015125 bile acid transmembrane …	PF07648	PF07648 Kazal-type serine protease inhibitor domain	Q	KOG3626	Organic anion transporter
Q99KE1	NAD-dependent malic enzyme, mitochondrial OS=Mus musculus OX=10090 GN=Me2 PE=1 SV=1	Me2	0.716422	0.0424666	Down	10937200	10192100	11160300	9549690	6623460	6959820	1.18405	1.10339	1.2082	1.03384	0.71705	0.753464	mitochondria	K00027	ME2; malate dehydrogenase (oxaloacetate-decarboxylating) [EC:1.1.1.38]	mmu00620 Pyruvate metabolism; mmu01200 Carbon metabolism	GO:0006082 organic acid metabolic process; GO:0006090 pyruvate metabolic process; GO:0006091 generation of precursor metabolites and energy; GO:0006099 tricarboxylic acid cycle; GO:0006101 citrate metabolic process; GO:0006108 malate metabolic process; GO:0006140 regulation of nucleotide metabolic process; GO:0007275 multicellular organism development; GO:0007568 aging; GO:0008152 metabolic proce…	GO:0005622 intracellular anatomical structure; GO:0005737 cytoplasm; GO:0005739 mitochondrion; GO:0005759 mitochondrial matrix; GO:0005829 cytosol; GO:0031974 membrane-enclosed lumen; GO:0043226 organelle; GO:0043227 membrane-bounded organelle; GO:0043229 intracellular organelle; GO:0043231 intracellular membrane-bounded organelle; GO:0043233 organelle lumen; GO:0070013 intracellular organelle lu…	GO:0000166 nucleotide binding; GO:0003824 catalytic activity; GO:0004470 malic enzyme activity; GO:0004471 malate dehydrogenase (decarboxylating) (NAD+) activity; GO:0004473 malate dehydrogenase (decarboxylating) (NADP+) activity; GO:0005488 binding; GO:0009055 electron transfer activity; GO:0016491 oxidoreductase activity; GO:0016614 oxidoreductase activity, acting on CH-OH group of donors; GO:0…	PF00390; PF03949	PF00390 Malic enzyme, N-terminal domain; PF03949 Malic enzyme, NAD binding domain	C	KOG1257	NADP+-dependent malic enzyme
Q80V31	Centrosomal protein of 104 kDa OS=Mus musculus OX=10090 GN=Cep104 PE=1 SV=1	Cep104	0.65589	0.044859	Down	158124	167661	200085	91335.1	109262	144316	1.08953	1.15524	1.37866	0.629331	0.752853	0.994388	nucleus	K16458				GO:0000922 spindle pole; GO:0005622 intracellular anatomical structure; GO:0005737 cytoplasm; GO:0005814 centriole; GO:0005815 microtubule organizing center; GO:0005819 spindle; GO:0005856 cytoskeleton; GO:0015630 microtubule cytoskeleton; GO:0043226 organelle; GO:0043228 non-membrane-bounded organelle; GO:0043229 intracellular organelle; GO:0043232 intracellular non-membrane-bounded organelle;	GO:0005488 binding; GO:0016594 glycine binding; GO:0016595 glutamate binding; GO:0016596 thienylcyclohexylpiperidine binding; GO:0016597 amino acid binding; GO:0031406 carboxylic acid binding; GO:0036094 small molecule binding; GO:0042165 neurotransmitter binding; GO:0043167 ion binding; GO:0043168 anion binding; GO:0043169 cation binding; GO:0043177 organic acid binding; GO:0097159 organic cycli…			T	KOG4825	Component of synaptic membrane glycine-, glutamate- and thienylcyclohexylpiperidine-binding glycoprotein (43kDa)
P52875	Transmembrane protein 165 OS=Mus musculus OX=10090 GN=Tmem165 PE=1 SV=2	Tmem165	0.663056	0.0465052	Down		181043	232127	147995	142728	120209		1.09843	1.40836	0.897917	0.865961	0.729333	plasma membrane	K23541			GO:0006464 cellular protein modification process; GO:0006486 protein glycosylation; GO:0006487 protein N-linked glycosylation; GO:0006807 nitrogen compound metabolic process; GO:0006810 transport; GO:0006811 ion transport; GO:0006812 cation transport; GO:0006816 calcium ion transport; GO:0006873 cellular ion homeostasis; GO:0006874 cellular calcium ion homeostasis; GO:0006875 cellular metal ion h…	GO:0000139 Golgi membrane; GO:0000323 lytic vacuole; GO:0005622 intracellular anatomical structure; GO:0005737 cytoplasm; GO:0005764 lysosome; GO:0005765 lysosomal membrane; GO:0005768 endosome; GO:0005769 early endosome; GO:0005770 late endosome; GO:0005773 vacuole; GO:0005774 vacuolar membrane; GO:0005794 Golgi apparatus; GO:0005802 trans-Golgi network; GO:0010008 endosome membrane; GO:0012505 …				S	KOG2881	Predicted membrane protein
Q3TFD2	Lysophosphatidylcholine acyltransferase 1 OS=Mus musculus OX=10090 GN=Lpcat1 PE=1 SV=1	Lpcat1	4.33722	7.50901e-06	Up	1618790	1789740	1683430	7336530	6870400	7878010	0.35739	0.395131	0.37166	1.61973	1.51682	1.73927	plasma membrane	K13510	LPCAT1_2; lysophosphatidylcholine acyltransferase / lyso-PAF acetyltransferase [EC:2.3.1.23 2.3.1.67]	mmu00565 Ether lipid metabolism; mmu01100 Metabolic pathways; mmu00564 Glycerophospholipid metabolism	GO:0001654 eye development; GO:0001775 cell activation; GO:0001894 tissue homeostasis; GO:0002252 immune effector process; GO:0002263 cell activation involved in immune response; GO:0002274 myeloid leukocyte activation; GO:0002275 myeloid cell activation involved in immune response; GO:0002283 neutrophil activation involved in immune response; GO:0002366 leukocyte activation involved in immune re…	GO:0000323 lytic vacuole; GO:0005622 intracellular anatomical structure; GO:0005737 cytoplasm; GO:0005764 lysosome; GO:0005765 lysosomal membrane; GO:0005766 primary lysosome; GO:0005773 vacuole; GO:0005774 vacuolar membrane; GO:0005783 endoplasmic reticulum; GO:0005789 endoplasmic reticulum membrane; GO:0005794 Golgi apparatus; GO:0005795 Golgi stack; GO:0005811 lipid droplet; GO:0005886 plasma …	GO:0003824 catalytic activity; GO:0003841 1-acylglycerol-3-phosphate O-acyltransferase activity; GO:0008374 O-acyltransferase activity; GO:0016407 acetyltransferase activity; GO:0016411 acylglycerol O-acyltransferase activity; GO:0016413 O-acetyltransferase activity; GO:0016740 transferase activity; GO:0016746 acyltransferase activity; GO:0016747 acyltransferase activity, transferring groups othe…	PF13833	PF13833 EF-hand domain pair	I	KOG4666	Predicted phosphate acyltransferase, contains PlsC domain
Q8VEB6	Zinc phosphodiesterase ELAC protein 1 OS=Mus musculus OX=10090 GN=Elac1 PE=2 SV=1	Elac1	1.75053	6.18975e-05	Up	830501	840613	870175	1540370	1507070	1401150	0.712889	0.721569	0.746944	1.32223	1.29364	1.20272	cytoplasm	K00784			GO:0006139 nucleobase-containing compound metabolic process; GO:0006396 RNA processing; GO:0006399 tRNA metabolic process; GO:0006725 cellular aromatic compound metabolic process; GO:0006807 nitrogen compound metabolic process; GO:0008033 tRNA processing; GO:0008152 metabolic process; GO:0009987 cellular process; GO:0010467 gene expression; GO:0016070 RNA metabolic process; GO:0031123 RNA 3'-end …	GO:0005622 intracellular anatomical structure; GO:0005634 nucleus; GO:0005737 cytoplasm; GO:0005829 cytosol; GO:0043226 organelle; GO:0043227 membrane-bounded organelle; GO:0043229 intracellular organelle; GO:0043231 intracellular membrane-bounded organelle;	GO:0003824 catalytic activity; GO:0004518 nuclease activity; GO:0004519 endonuclease activity; GO:0004521 endoribonuclease activity; GO:0004540 ribonuclease activity; GO:0016787 hydrolase activity; GO:0016788 hydrolase activity, acting on ester bonds; GO:0016891 endoribonuclease activity, producing 5'-phosphomonoesters; GO:0016893 endonuclease activity, active with either ribo- or deoxyribonuclei…	PF00753; PF12706	PF00753 Metallo-beta-lactamase superfamily; PF12706 Beta-lactamase superfamily domain	R	KOG2121	Predicted metal-dependent hydrolase (beta-lactamase superfamily)
Q9CWD3	Nucleoside diphosphate-linked moiety X motif 17 OS=Mus musculus OX=10090 GN=Nudt17 PE=2 SV=1	Nudt17	1.72416	0.00024837	Up	268238	250903	246494	434328	415791	469955	0.771646	0.721778	0.709094	1.24944	1.19611	1.35193	mitochondria							PF00293	PF00293 NUDIX domain
Q8CFA2	Aminomethyltransferase, mitochondrial OS=Mus musculus OX=10090 GN=Amt PE=1 SV=1	Amt	1.91235	0.00058939	Up	3549580	3654440	3577930	6224850	7743600	6650460	0.678245	0.698282	0.683662	1.18943	1.47963	1.27075	mitochondria	K00605	gcvT; aminomethyltransferase [EC:2.1.2.10]	mmu01200 Carbon metabolism; mmu00630 Glyoxylate and dicarboxylate metabolism; mmu00260 Glycine, serine and threonine metabolism; mmu01100 Metabolic pathways; mmu00670 One carbon pool by folate	GO:0001505 regulation of neurotransmitter levels; GO:0006082 organic acid metabolic process; GO:0006520 cellular amino acid metabolic process; GO:0006544 glycine metabolic process; GO:0006546 glycine catabolic process; GO:0006807 nitrogen compound metabolic process; GO:0008152 metabolic process; GO:0009056 catabolic process; GO:0009063 cellular amino acid catabolic process; GO:0009069 serine fami…	GO:0005622 intracellular anatomical structure; GO:0005634 nucleus; GO:0005654 nucleoplasm; GO:0005737 cytoplasm; GO:0005739 mitochondrion; GO:0005740 mitochondrial envelope; GO:0005743 mitochondrial inner membrane; GO:0005759 mitochondrial matrix; GO:0005960 glycine cleavage complex; GO:0016020 membrane; GO:0019866 organelle inner membrane; GO:0031090 organelle membrane; GO:0031966 mitochondrial …	GO:0003824 catalytic activity; GO:0004047 aminomethyltransferase activity; GO:0005488 binding; GO:0005504 fatty acid binding; GO:0008168 methyltransferase activity; GO:0008289 lipid binding; GO:0016740 transferase activity; GO:0016741 transferase activity, transferring one-carbon groups; GO:0031405 lipoic acid binding; GO:0031406 carboxylic acid binding; GO:0033293 monocarboxylic acid binding; GO…	PF01571; PF08669	PF01571 Aminomethyltransferase folate-binding domain; PF08669 Glycine cleavage T-protein C-terminal barrel domain	E	KOG2770	Aminomethyl transferase
Q7TNG8	Probable D-lactate dehydrogenase, mitochondrial OS=Mus musculus OX=10090 GN=Ldhd PE=1 SV=1	Ldhd	1.71868	0.000606871	Up	983858	832810	902169	1598180	1601300	1473340	0.798623	0.676014	0.732314	1.29728	1.29982	1.19595	mitochondria	K00102	LDHD; D-lactate dehydrogenase (cytochrome) [EC:1.1.2.4]	mmu00620 Pyruvate metabolism; mmu01100 Metabolic pathways	GO:0006139 nucleobase-containing compound metabolic process; GO:0006163 purine nucleotide metabolic process; GO:0006164 purine nucleotide biosynthetic process; GO:0006725 cellular aromatic compound metabolic process; GO:0006753 nucleoside phosphate metabolic process; GO:0006754 ATP biosynthetic process; GO:0006793 phosphorus metabolic process; GO:0006796 phosphate-containing compound metabolic pr…	GO:0005622 intracellular anatomical structure; GO:0005737 cytoplasm; GO:0005739 mitochondrion; GO:0005740 mitochondrial envelope; GO:0005743 mitochondrial inner membrane; GO:0016020 membrane; GO:0019866 organelle inner membrane; GO:0031090 organelle membrane; GO:0031966 mitochondrial membrane; GO:0031967 organelle envelope; GO:0031975 envelope; GO:0043226 organelle; GO:0043227 membrane-bounded or…	GO:0003824 catalytic activity; GO:0004457 lactate dehydrogenase activity; GO:0008720 D-lactate dehydrogenase activity; GO:0016491 oxidoreductase activity; GO:0016614 oxidoreductase activity, acting on CH-OH group of donors; GO:0016616 oxidoreductase activity, acting on the CH-OH group of donors, NAD or NADP as acceptor;	PF01565; PF02913	PF01565 FAD binding domain ; PF02913 FAD linked oxidases, C-terminal domain	C	KOG1231	Proteins containing the FAD binding domain
O09131	Glutathione S-transferase omega-1 OS=Mus musculus OX=10090 GN=Gsto1 PE=1 SV=2	Gsto1	1.36965	0.000607214	Up	17706000	17641500	17888700	24471700	25540700	22902400	0.842134	0.839066	0.850823	1.16392	1.21477	1.08929	nucleus	K00799	GST; glutathione S-transferase [EC:2.5.1.18]	mmu05204 Chemical carcinogenesis - DNA adducts; mmu05418 Fluid shear stress and atherosclerosis; mmu01100 Metabolic pathways; mmu00983 Drug metabolism - other enzymes; mmu05208 Chemical carcinogenesis - reactive oxygen species; mmu00480 Glutathione metabolism; mmu05207 Chemical carcinogenesis - receptor activation; mmu01524 Platinum drug resistance; mmu00982 Drug metabolism - cytochrome P450; mmu…	GO:0000302 response to reactive oxygen species; GO:0005975 carbohydrate metabolic process; GO:0005996 monosaccharide metabolic process; GO:0006082 organic acid metabolic process; GO:0006518 peptide metabolic process; GO:0006575 cellular modified amino acid metabolic process; GO:0006725 cellular aromatic compound metabolic process; GO:0006726 eye pigment biosynthetic process; GO:0006728 pteridine …	GO:0005576 extracellular region; GO:0005604 basement membrane; GO:0005622 intracellular anatomical structure; GO:0005634 nucleus; GO:0005635 nuclear envelope; GO:0005737 cytoplasm; GO:0005739 mitochondrion; GO:0005829 cytosol; GO:0012505 endomembrane system; GO:0016020 membrane; GO:0030424 axon; GO:0031012 extracellular matrix; GO:0031090 organelle membrane; GO:0031965 nuclear membrane; GO:003196…	GO:0003824 catalytic activity; GO:0004364 glutathione transferase activity; GO:0004734 pyrimidodiazepine synthase activity; GO:0005488 binding; GO:0005515 protein binding; GO:0015036 disulfide oxidoreductase activity; GO:0015038 glutathione disulfide oxidoreductase activity; GO:0016209 antioxidant activity; GO:0016491 oxidoreductase activity; GO:0016645 oxidoreductase activity, acting on the CH-N…	PF13417; PF00043	PF13417 Glutathione S-transferase, N-terminal domain; PF00043 Glutathione S-transferase, C-terminal domain	O	KOG0406	Glutathione S-transferase
Q923Z0	G-protein coupled receptor family C group 5 member B OS=Mus musculus OX=10090 GN=Gprc5b PE=1 SV=1	Gprc5b	1.34087	0.000650603	Up	1814560	1865830	1713420	2409770	2483730	2338900	0.862283	0.886646	0.814221	1.14513	1.18027	1.11145	plasma membrane	K04619			GO:0001817 regulation of cytokine production; GO:0001819 positive regulation of cytokine production; GO:0001932 regulation of protein phosphorylation; GO:0001934 positive regulation of protein phosphorylation; GO:0002682 regulation of immune system process; GO:0002684 positive regulation of immune system process; GO:0002697 regulation of immune effector process; GO:0002699 positive regulation of …	GO:0005576 extracellular region; GO:0005615 extracellular space; GO:0005622 intracellular anatomical structure; GO:0005634 nucleus; GO:0005730 nucleolus; GO:0005737 cytoplasm; GO:0005829 cytosol; GO:0005886 plasma membrane; GO:0009986 cell surface; GO:0016020 membrane; GO:0031974 membrane-enclosed lumen; GO:0031981 nuclear lumen; GO:0031982 vesicle; GO:0043226 organelle; GO:0043227 membrane-bound…	GO:0001664 G protein-coupled receptor binding; GO:0005102 signaling receptor binding; GO:0005488 binding; GO:0005515 protein binding; GO:0008047 enzyme activator activity; GO:0019207 kinase regulator activity; GO:0019209 kinase activator activity; GO:0019887 protein kinase regulator activity; GO:0019899 enzyme binding; GO:0019900 kinase binding; GO:0019901 protein kinase binding; GO:0030234 enzym…
Q6PCZ4	Melanoma-associated antigen E1 OS=Mus musculus OX=10090 GN=Magee1 PE=1 SV=1	Magee1	1.34892	0.00176937	Up	515365	502685	468621	656518	642541	706339	0.885489	0.863703	0.805175	1.12802	1.104	1.21362	nucleus	K24127				GO:0005622 intracellular anatomical structure; GO:0005634 nucleus; GO:0005737 cytoplasm; GO:0005886 plasma membrane; GO:0016020 membrane; GO:0030425 dendrite; GO:0036477 somatodendritic compartment; GO:0042995 cell projection; GO:0043005 neuron projection; GO:0043226 organelle; GO:0043227 membrane-bounded organelle; GO:0043229 intracellular organelle; GO:0043231 intracellular membrane-bounded org…				S	KOG4562	Uncharacterized conserved protein (tumor-rejection antigen MAGE in humans)
Q8VCW8	Medium-chain acyl-CoA ligase ACSF2, mitochondrial OS=Mus musculus OX=10090 GN=Acsf2 PE=1 SV=1	Acsf2	1.36699	0.00216955	Up	11054500	12466800	11992100	16237200	16910300	15398800	0.789046	0.889853	0.85597	1.15898	1.20702	1.09913	mitochondria	K23617			GO:0006082 organic acid metabolic process; GO:0006139 nucleobase-containing compound metabolic process; GO:0006163 purine nucleotide metabolic process; GO:0006629 lipid metabolic process; GO:0006631 fatty acid metabolic process; GO:0006633 fatty acid biosynthetic process; GO:0006637 acyl-CoA metabolic process; GO:0006725 cellular aromatic compound metabolic process; GO:0006753 nucleoside phosphat…	GO:0005622 intracellular anatomical structure; GO:0005737 cytoplasm; GO:0005739 mitochondrion; GO:0005759 mitochondrial matrix; GO:0005777 peroxisome; GO:0031974 membrane-enclosed lumen; GO:0042579 microbody; GO:0043226 organelle; GO:0043227 membrane-bounded organelle; GO:0043229 intracellular organelle; GO:0043231 intracellular membrane-bounded organelle; GO:0043233 organelle lumen; GO:0070013 i…	GO:0003824 catalytic activity; GO:0015645 fatty acid ligase activity; GO:0016405 CoA-ligase activity; GO:0016874 ligase activity; GO:0016877 ligase activity, forming carbon-sulfur bonds; GO:0016878 acid-thiol ligase activity;	PF13193	PF13193 AMP-binding enzyme C-terminal domain	I	KOG1177	Long chain fatty acid acyl-CoA ligase
P59268	Palmitoyltransferase ZDHHC9 OS=Mus musculus OX=10090 GN=Zdhhc9 PE=2 SV=1	Zdhhc9	1.50514	0.00229647	Up	181279	208663	182434	266178	299862	295464	0.758553	0.87314	0.763386	1.11381	1.25476	1.23635	plasma membrane	K25778			GO:0006464 cellular protein modification process; GO:0006497 protein lipidation; GO:0006807 nitrogen compound metabolic process; GO:0008104 protein localization; GO:0008152 metabolic process; GO:0009058 biosynthetic process; GO:0009059 macromolecule biosynthetic process; GO:0009987 cellular process; GO:0018193 peptidyl-amino acid modification; GO:0018198 peptidyl-cysteine modification; GO:0018230…	GO:0000139 Golgi membrane; GO:0002178 palmitoyltransferase complex; GO:0005622 intracellular anatomical structure; GO:0005737 cytoplasm; GO:0005783 endoplasmic reticulum; GO:0005794 Golgi apparatus; GO:0005829 cytosol; GO:0012505 endomembrane system; GO:0016020 membrane; GO:0031090 organelle membrane; GO:0031224 intrinsic component of membrane; GO:0031228 intrinsic component of Golgi membrane; GO…	GO:0003824 catalytic activity; GO:0016409 palmitoyltransferase activity; GO:0016417 S-acyltransferase activity; GO:0016740 transferase activity; GO:0016746 acyltransferase activity; GO:0016747 acyltransferase activity, transferring groups other than amino-acyl groups; GO:0019706 protein-cysteine S-palmitoyltransferase activity; GO:0019707 protein-cysteine S-acyltransferase activity; GO:0043849 Ra…			R	KOG1311	DHHC-type Zn-finger proteins
Q6A0D4	Raftlin OS=Mus musculus OX=10090 GN=Rftn1 PE=1 SV=4	Rftn1	1.39794	0.00234006	Up	788597	800472	836980	1065290	1232940	1093250	0.813332	0.825579	0.863232	1.0987	1.27161	1.12754	nucleus				GO:0001765 membrane raft assembly; GO:0001816 cytokine production; GO:0002218 activation of innate immune response; GO:0002221 pattern recognition receptor signaling pathway; GO:0002224 toll-like receptor signaling pathway; GO:0002250 adaptive immune response; GO:0002252 immune effector process; GO:0002253 activation of immune response; GO:0002376 immune system process; GO:0002429 immune response…	GO:0005622 intracellular anatomical structure; GO:0005737 cytoplasm; GO:0005768 endosome; GO:0005886 plasma membrane; GO:0012505 endomembrane system; GO:0016020 membrane; GO:0031410 cytoplasmic vesicle; GO:0031982 vesicle; GO:0032991 protein-containing complex; GO:0043226 organelle; GO:0043227 membrane-bounded organelle; GO:0043229 intracellular organelle; GO:0045121 membrane raft; GO:0071944 cel…	GO:0003676 nucleic acid binding; GO:0003723 RNA binding; GO:0003725 double-stranded RNA binding; GO:0005488 binding; GO:0097159 organic cyclic compound binding; GO:1901363 heterocyclic compound binding;
Q8BWU8	Ethanolamine-phosphate phospho-lyase OS=Mus musculus OX=10090 GN=Etnppl PE=2 SV=1	Etnppl	2.06126	0.00239742	Up	1037940	1121730	958232	1952250	2562880	1911680	0.65247	0.705142	0.602364	1.22722	1.61108	1.20172	cytoplasm	K14286	AGXT2L1; ethanolamine-phosphate phospho-lyase [EC:4.2.3.2]	mmu01100 Metabolic pathways; mmu00564 Glycerophospholipid metabolism	GO:0002376 immune system process; GO:0002520 immune system development; GO:0006629 lipid metabolic process; GO:0006644 phospholipid metabolic process; GO:0006646 phosphatidylethanolamine biosynthetic process; GO:0006650 glycerophospholipid metabolic process; GO:0006793 phosphorus metabolic process; GO:0006796 phosphate-containing compound metabolic process; GO:0007275 multicellular organism devel…	GO:0005622 intracellular anatomical structure; GO:0005737 cytoplasm; GO:0005739 mitochondrion; GO:0005759 mitochondrial matrix; GO:0031974 membrane-enclosed lumen; GO:0043226 organelle; GO:0043227 membrane-bounded organelle; GO:0043229 intracellular organelle; GO:0043231 intracellular membrane-bounded organelle; GO:0043233 organelle lumen; GO:0070013 intracellular organelle lumen;	GO:0003824 catalytic activity; GO:0005488 binding; GO:0005515 protein binding; GO:0008453 alanine-glyoxylate transaminase activity; GO:0008483 transaminase activity; GO:0016740 transferase activity; GO:0016769 transferase activity, transferring nitrogenous groups; GO:0016829 lyase activity; GO:0016835 carbon-oxygen lyase activity; GO:0016838 carbon-oxygen lyase activity, acting on phosphates; GO:…	PF00202	PF00202 Aminotransferase class-III	R	KOG1403	Predicted alanine-glyoxylate aminotransferase
F7BWT7	Tetraspanin-15 OS=Mus musculus OX=10090 GN=Tspan15 PE=1 SV=2	Tspan15	1.45206	0.00282828	Up	1153340	1180550	1383190	1775190	1802170	1820070	0.759233	0.777145	0.910542	1.16859	1.18635	1.19814	plasma membrane	K17297			GO:0006807 nitrogen compound metabolic process; GO:0007154 cell communication; GO:0007165 signal transduction; GO:0007166 cell surface receptor signaling pathway; GO:0008104 protein localization; GO:0008152 metabolic process; GO:0009987 cellular process; GO:0010467 gene expression; GO:0019538 protein metabolic process; GO:0023052 signaling; GO:0033036 macromolecule localization; GO:0034613 cellul…	GO:0005886 plasma membrane; GO:0005887 integral component of plasma membrane; GO:0009986 cell surface; GO:0016020 membrane; GO:0016021 integral component of membrane; GO:0031224 intrinsic component of membrane; GO:0031226 intrinsic component of plasma membrane; GO:0071944 cell periphery; GO:0097197 tetraspanin-enriched microdomain;	GO:0005488 binding; GO:0005515 protein binding; GO:0019899 enzyme binding;			R	KOG3882	Tetraspanin family integral membrane protein
P0DP60	Ly-6/neurotoxin-like protein 1 OS=Mus musculus OX=10090 GN=Lynx1 PE=1 SV=1	Lynx1	1.30534	0.003449	Up	13077000	12801800	11872800	16610800	17205900	15462100	0.901547	0.882574	0.818528	1.14517	1.1862	1.06598	extracellular	K25369	LYNX1; Ly-6/neurotoxin-like protein 1	mmu04080 Neuroactive ligand-receptor interaction	GO:0007154 cell communication; GO:0007267 cell-cell signaling; GO:0007268 chemical synaptic transmission; GO:0007271 synaptic transmission, cholinergic; GO:0009966 regulation of signal transduction; GO:0009968 negative regulation of signal transduction; GO:0009987 cellular process; GO:0010469 regulation of signaling receptor activity; GO:0010646 regulation of cell communication; GO:0010648 negati…	GO:0005886 plasma membrane; GO:0009986 cell surface; GO:0016020 membrane; GO:0071944 cell periphery;	GO:0005102 signaling receptor binding; GO:0005488 binding; GO:0005515 protein binding; GO:0008200 ion channel inhibitor activity; GO:0016247 channel regulator activity; GO:0016248 channel inhibitor activity; GO:0030545 signaling receptor regulator activity; GO:0030547 signaling receptor inhibitor activity; GO:0030548 acetylcholine receptor regulator activity; GO:0030550 acetylcholine receptor inh…	PF00087	PF00087 Snake toxin and toxin-like protein
Q8BZL1	Sialidase-4 OS=Mus musculus OX=10090 GN=Neu4 PE=1 SV=3	Neu4	1.49699	0.00358912	Up	743831	633336	619487	989734	1055710	943537	0.895169	0.762193	0.745526	1.1911	1.2705	1.13551	mitochondria	K12357	NEU2_3_4; sialidase-2/3/4 [EC:3.2.1.18]	mmu00511 Other glycan degradation; mmu01100 Metabolic pathways; mmu00600 Sphingolipid metabolism	GO:0001573 ganglioside metabolic process; GO:0005975 carbohydrate metabolic process; GO:0006516 glycoprotein catabolic process; GO:0006629 lipid metabolic process; GO:0006643 membrane lipid metabolic process; GO:0006664 glycolipid metabolic process; GO:0006665 sphingolipid metabolic process; GO:0006672 ceramide metabolic process; GO:0006687 glycosphingolipid metabolic process; GO:0006689 ganglios…	GO:0000323 lytic vacuole; GO:0005622 intracellular anatomical structure; GO:0005737 cytoplasm; GO:0005764 lysosome; GO:0005773 vacuole; GO:0005775 vacuolar lumen; GO:0005886 plasma membrane; GO:0016020 membrane; GO:0019866 organelle inner membrane; GO:0031090 organelle membrane; GO:0031967 organelle envelope; GO:0031974 membrane-enclosed lumen; GO:0031975 envelope; GO:0043202 lysosomal lumen; GO:…	GO:0003824 catalytic activity; GO:0004308 exo-alpha-sialidase activity; GO:0004553 hydrolase activity, hydrolyzing O-glycosyl compounds; GO:0016787 hydrolase activity; GO:0016798 hydrolase activity, acting on glycosyl bonds; GO:0016997 alpha-sialidase activity; GO:0052794 exo-alpha-(2->3)-sialidase activity; GO:0052796 exo-alpha-(2->8)-sialidase activity;
Q91WK5	Glycine cleavage system H protein, mitochondrial OS=Mus musculus OX=10090 GN=Gcsh PE=1 SV=2	Gcsh	1.30393	0.0039686	Up	16256600	15656200	15720100	19050100	21065100	21995000	0.888799	0.855974	0.859467	1.04153	1.1517	1.20254	mitochondria	K02437	gcvH; glycine cleavage system H protein	mmu01200 Carbon metabolism; mmu00630 Glyoxylate and dicarboxylate metabolism; mmu00260 Glycine, serine and threonine metabolism; mmu01100 Metabolic pathways	GO:0001505 regulation of neurotransmitter levels; GO:0006082 organic acid metabolic process; GO:0006464 cellular protein modification process; GO:0006520 cellular amino acid metabolic process; GO:0006544 glycine metabolic process; GO:0006546 glycine catabolic process; GO:0006807 nitrogen compound metabolic process; GO:0008152 metabolic process; GO:0009056 catabolic process; GO:0009063 cellular am…	GO:0005622 intracellular anatomical structure; GO:0005737 cytoplasm; GO:0005739 mitochondrion; GO:0005759 mitochondrial matrix; GO:0005960 glycine cleavage complex; GO:0031974 membrane-enclosed lumen; GO:0032991 protein-containing complex; GO:0043226 organelle; GO:0043227 membrane-bounded organelle; GO:0043229 intracellular organelle; GO:0043231 intracellular membrane-bounded organelle; GO:004323…	GO:0003824 catalytic activity; GO:0004047 aminomethyltransferase activity; GO:0005488 binding; GO:0005515 protein binding; GO:0008168 methyltransferase activity; GO:0016740 transferase activity; GO:0016741 transferase activity, transferring one-carbon groups; GO:0019899 enzyme binding;	PF01597	PF01597 Glycine cleavage H-protein	E	KOG3373	Glycine cleavage system H protein (lipoate-binding)
Q921C1	Gap junction gamma-3 protein OS=Mus musculus OX=10090 GN=Gjc3 PE=1 SV=2	Gjc3	1.32246	0.00401588	Up	3036930	3115500	3328100	4208260	4437770	3891550	0.827572	0.848983	0.906917	1.14676	1.20931	1.06046	plasma membrane	K07628			GO:0003008 system process; GO:0006810 transport; GO:0007154 cell communication; GO:0007267 cell-cell signaling; GO:0007272 ensheathment of neurons; GO:0007275 multicellular organism development; GO:0007399 nervous system development; GO:0007600 sensory perception; GO:0007605 sensory perception of sound; GO:0008366 axon ensheathment; GO:0009987 cellular process; GO:0023052 signaling; GO:0032501 mu…	GO:0005911 cell-cell junction; GO:0005921 gap junction; GO:0030054 cell junction; GO:0043209 myelin sheath;	GO:0005215 transporter activity; GO:0005243 gap junction channel activity; GO:0005488 binding; GO:0005515 protein binding; GO:0015267 channel activity; GO:0022803 passive transmembrane transporter activity; GO:0022829 wide pore channel activity; GO:0022857 transmembrane transporter activity; GO:0042802 identical protein binding; GO:0042803 protein homodimerization activity; GO:0046983 protein dim…	PF00029	PF00029 Connexin
Q9JHJ8	ICOS ligand OS=Mus musculus OX=10090 GN=Icoslg PE=1 SV=1	Icoslg	1.55859	0.00404082	Up	288126	293500	318729	501434	407060	494789	0.750446	0.764443	0.830154	1.30602	1.06022	1.28872	plasma membrane	K06710	ICOSLG; inducible T-cell co-stimulator ligand	mmu04514 Cell adhesion molecules; mmu04672 Intestinal immune network for IgA production	GO:0001775 cell activation; GO:0001817 regulation of cytokine production; GO:0001819 positive regulation of cytokine production; GO:0002200 somatic diversification of immune receptors; GO:0002204 somatic recombination of immunoglobulin genes involved in immune response; GO:0002208 somatic diversification of immunoglobulins involved in immune response; GO:0002250 adaptive immune response; GO:00022…	GO:0005622 intracellular anatomical structure; GO:0005737 cytoplasm; GO:0005886 plasma membrane; GO:0005887 integral component of plasma membrane; GO:0009897 external side of plasma membrane; GO:0009986 cell surface; GO:0016020 membrane; GO:0016021 integral component of membrane; GO:0031224 intrinsic component of membrane; GO:0031226 intrinsic component of plasma membrane; GO:0032991 protein-cont…	GO:0005102 signaling receptor binding; GO:0005488 binding; GO:0005515 protein binding; GO:0042802 identical protein binding;	PF07686; PF08205	PF07686 Immunoglobulin V-set domain; PF08205 CD80-like C2-set immunoglobulin domain
Q61033	Lamina-associated polypeptide 2, isoforms alpha/zeta OS=Mus musculus OX=10090 GN=Tmpo PE=1 SV=4	Tmpo	1.35321	0.00415371	Up	480075	481557	477342	659853	699251	588135	0.850641	0.853266	0.845798	1.16919	1.239	1.04211	nucleus				GO:0006355 regulation of transcription, DNA-templated; GO:0009889 regulation of biosynthetic process; GO:0010468 regulation of gene expression; GO:0010556 regulation of macromolecule biosynthetic process; GO:0019219 regulation of nucleobase-containing compound metabolic process; GO:0019222 regulation of metabolic process; GO:0031323 regulation of cellular metabolic process; GO:0031326 regulation …	GO:0000785 chromatin; GO:0005622 intracellular anatomical structure; GO:0005634 nucleus; GO:0005635 nuclear envelope; GO:0005637 nuclear inner membrane; GO:0005694 chromosome; GO:0012505 endomembrane system; GO:0016020 membrane; GO:0019866 organelle inner membrane; GO:0031090 organelle membrane; GO:0031965 nuclear membrane; GO:0031967 organelle envelope; GO:0031975 envelope; GO:0043226 organelle;…	GO:0005488 binding; GO:0005515 protein binding; GO:0005521 lamin binding; GO:0042802 identical protein binding;	PF08198; PF03020	PF08198 Thymopoietin protein; PF03020 LEM domain
Q8VD66	(Lyso)-N-acylphosphatidylethanolamine lipase OS=Mus musculus OX=10090 GN=Abhd4 PE=1 SV=1	Abhd4	1.33343	0.00420572	Up	2951860	2701010	2955340	3637590	4124340	3716530	0.881737	0.806807	0.882776	1.08657	1.23196	1.11015	nucleus	K13698			GO:0006066 alcohol metabolic process; GO:0006576 cellular biogenic amine metabolic process; GO:0006629 lipid metabolic process; GO:0006644 phospholipid metabolic process; GO:0006650 glycerophospholipid metabolic process; GO:0006654 phosphatidic acid biosynthetic process; GO:0006793 phosphorus metabolic process; GO:0006796 phosphate-containing compound metabolic process; GO:0006807 nitrogen compou…	GO:0005622 intracellular anatomical structure; GO:0005737 cytoplasm; GO:0005777 peroxisome; GO:0005783 endoplasmic reticulum; GO:0005789 endoplasmic reticulum membrane; GO:0005811 lipid droplet; GO:0005829 cytosol; GO:0012505 endomembrane system; GO:0016020 membrane; GO:0031984 organelle subcompartment; GO:0042175 nuclear outer membrane-endoplasmic reticulum membrane network; GO:0042579 microbody…	GO:0003824 catalytic activity; GO:0004301 epoxide hydrolase activity; GO:0004620 phospholipase activity; GO:0004622 lysophospholipase activity; GO:0016298 lipase activity; GO:0016740 transferase activity; GO:0016746 acyltransferase activity; GO:0016747 acyltransferase activity, transferring groups other than amino-acyl groups; GO:0016787 hydrolase activity; GO:0016788 hydrolase activity, acting o…	PF00561	PF00561 alpha/beta hydrolase fold	R	KOG4409	Predicted hydrolase/acyltransferase (alpha/beta hydrolase superfamily)
Q9Z2I8	Succinate--CoA ligase [GDP-forming] subunit beta, mitochondrial OS=Mus musculus OX=10090 GN=Suclg2 PE=1 SV=3	Suclg2	1.3796	0.00423783	Up	4284830	4744700	4731880	5980340	6880680	6124170	0.785089	0.869348	0.866999	1.09575	1.26071	1.1221	peroxisome	K01900	LSC2; succinyl-CoA synthetase beta subunit [EC:6.2.1.4 6.2.1.5]	mmu01200 Carbon metabolism; mmu01100 Metabolic pathways; mmu00640 Propanoate metabolism; mmu00020 Citrate cycle (TCA cycle)	GO:0006082 organic acid metabolic process; GO:0006091 generation of precursor metabolites and energy; GO:0006099 tricarboxylic acid cycle; GO:0006101 citrate metabolic process; GO:0006104 succinyl-CoA metabolic process; GO:0006105 succinate metabolic process; GO:0006139 nucleobase-containing compound metabolic process; GO:0006163 purine nucleotide metabolic process; GO:0006637 acyl-CoA metabolic …	GO:0005622 intracellular anatomical structure; GO:0005737 cytoplasm; GO:0005739 mitochondrion; GO:0005759 mitochondrial matrix; GO:0005886 plasma membrane; GO:0016020 membrane; GO:0030062 mitochondrial tricarboxylic acid cycle enzyme complex; GO:0031974 membrane-enclosed lumen; GO:0032991 protein-containing complex; GO:0042709 succinate-CoA ligase complex; GO:0043226 organelle; GO:0043227 membran…	GO:0000166 nucleotide binding; GO:0001882 nucleoside binding; GO:0001883 purine nucleoside binding; GO:0003824 catalytic activity; GO:0004774 succinate-CoA ligase activity; GO:0004776 succinate-CoA ligase (GDP-forming) activity; GO:0004777 succinate-semialdehyde dehydrogenase (NAD+) activity; GO:0005488 binding; GO:0005515 protein binding; GO:0016491 oxidoreductase activity; GO:0016620 oxidoreduc…	PF08442; PF00549	PF08442 ATP-grasp domain; PF00549 CoA-ligase	C	KOG1447	GTP-specific succinyl-CoA synthetase, beta subunit
Q99N92	39S ribosomal protein L27, mitochondrial OS=Mus musculus OX=10090 GN=Mrpl27 PE=1 SV=1	Mrpl27	1.50485	0.00431313	Up	1399050	1121160	1163550	1807820	1915570	1820100	0.909729	0.729032	0.756596	1.17553	1.2456	1.18352	mitochondria	K02899	RP-L27; large subunit ribosomal protein L27	mmu03010 Ribosome	GO:0006412 translation; GO:0006414 translational elongation; GO:0006415 translational termination; GO:0006518 peptide metabolic process; GO:0006807 nitrogen compound metabolic process; GO:0008152 metabolic process; GO:0009058 biosynthetic process; GO:0009059 macromolecule biosynthetic process; GO:0009987 cellular process; GO:0010467 gene expression; GO:0016043 cellular component organization; GO:…	GO:0000313 organellar ribosome; GO:0000315 organellar large ribosomal subunit; GO:0005622 intracellular anatomical structure; GO:0005737 cytoplasm; GO:0005739 mitochondrion; GO:0005740 mitochondrial envelope; GO:0005743 mitochondrial inner membrane; GO:0005759 mitochondrial matrix; GO:0005761 mitochondrial ribosome; GO:0005762 mitochondrial large ribosomal subunit; GO:0005840 ribosome; GO:0015934…	GO:0003735 structural constituent of ribosome; GO:0005198 structural molecule activity;			J	KOG4600	Mitochondrial ribosomal protein MRP7 (L2)
Q8BGR9	Ubiquitin-like domain-containing CTD phosphatase 1 OS=Mus musculus OX=10090 GN=Ublcp1 PE=1 SV=1	Ublcp1	1.4461	0.00434441	Up	1666230	1466590	1442040	2267510	2330060	2018140	0.893375	0.786335	0.773172	1.21576	1.2493	1.08206	cytoplasm	K17618			GO:0006464 cellular protein modification process; GO:0006470 protein dephosphorylation; GO:0006793 phosphorus metabolic process; GO:0006796 phosphate-containing compound metabolic process; GO:0006807 nitrogen compound metabolic process; GO:0008152 metabolic process; GO:0009987 cellular process; GO:0016311 dephosphorylation; GO:0019538 protein metabolic process; GO:0036211 protein modification pro…	GO:0005622 intracellular anatomical structure; GO:0005634 nucleus; GO:0005730 nucleolus; GO:0031974 membrane-enclosed lumen; GO:0031981 nuclear lumen; GO:0043226 organelle; GO:0043227 membrane-bounded organelle; GO:0043228 non-membrane-bounded organelle; GO:0043229 intracellular organelle; GO:0043231 intracellular membrane-bounded organelle; GO:0043232 intracellular non-membrane-bounded organelle…	GO:0003824 catalytic activity; GO:0004721 phosphoprotein phosphatase activity; GO:0004722 protein serine/threonine phosphatase activity; GO:0016787 hydrolase activity; GO:0016788 hydrolase activity, acting on ester bonds; GO:0016791 phosphatase activity; GO:0042578 phosphoric ester hydrolase activity; GO:0140096 catalytic activity, acting on a protein;	PF00240	PF00240 Ubiquitin family	O	KOG1872	Ubiquitin-specific protease
Q91XI1	tRNA-dihydrouridine(47) synthase [NAD(P)(+)]-like OS=Mus musculus OX=10090 GN=Dus3l PE=1 SV=1	Dus3l	1.51664	0.00460792	Up	151001	179857	144363	247500	226126	247111	0.757557	0.902324	0.724255	1.24168	1.13445	1.23973	cytoplasm	K05544			GO:0002943 tRNA dihydrouridine synthesis; GO:0006139 nucleobase-containing compound metabolic process; GO:0006396 RNA processing; GO:0006399 tRNA metabolic process; GO:0006400 tRNA modification; GO:0006725 cellular aromatic compound metabolic process; GO:0006807 nitrogen compound metabolic process; GO:0008033 tRNA processing; GO:0008152 metabolic process; GO:0009451 RNA modification; GO:0009987 c…		GO:0003824 catalytic activity; GO:0016491 oxidoreductase activity; GO:0016627 oxidoreductase activity, acting on the CH-CH group of donors; GO:0017150 tRNA dihydrouridine synthase activity; GO:0140098 catalytic activity, acting on RNA; GO:0140101 catalytic activity, acting on a tRNA;	PF18044	PF18044 CCCH-type zinc finger	R	KOG2333	Uncharacterized conserved protein
Q99JT9	Acireductone dioxygenase OS=Mus musculus OX=10090 GN=Adi1 PE=1 SV=1	Adi1	1.5209	0.00504237	Up	1930590	1979830	1989110	3117450	3279560	2575570	0.778877	0.798742	0.802486	1.2577	1.3231	1.03909	cytoplasm	K08967	mtnD; 1,2-dihydroxy-3-keto-5-methylthiopentene dioxygenase [EC:1.13.11.53 1.13.11.54]	mmu00270 Cysteine and methionine metabolism; mmu01100 Metabolic pathways	GO:0000096 sulfur amino acid metabolic process; GO:0000097 sulfur amino acid biosynthetic process; GO:0006082 organic acid metabolic process; GO:0006520 cellular amino acid metabolic process; GO:0006555 methionine metabolic process; GO:0006790 sulfur compound metabolic process; GO:0006807 nitrogen compound metabolic process; GO:0008152 metabolic process; GO:0008652 cellular amino acid biosyntheti…	GO:0005622 intracellular anatomical structure; GO:0005634 nucleus; GO:0005737 cytoplasm; GO:0005829 cytosol; GO:0005886 plasma membrane; GO:0016020 membrane; GO:0043226 organelle; GO:0043227 membrane-bounded organelle; GO:0043229 intracellular organelle; GO:0043231 intracellular membrane-bounded organelle; GO:0071944 cell periphery;	GO:0003824 catalytic activity; GO:0010309 acireductone dioxygenase [iron(II)-requiring] activity; GO:0016491 oxidoreductase activity; GO:0016701 oxidoreductase activity, acting on single donors with incorporation of molecular oxygen; GO:0016702 oxidoreductase activity, acting on single donors with incorporation of molecular oxygen, incorporation of two atoms of oxygen; GO:0051213 dioxygenase acti…	PF03079	PF03079 ARD/ARD' family	S	KOG2107	Uncharacterized conserved protein, contains double-stranded beta-helix domain
O35660	Glutathione S-transferase Mu 6 OS=Mus musculus OX=10090 GN=Gstm6 PE=1 SV=4	Gstm6	1.54149	0.00534222	Up	1927930	1824870	2071500	2924980	3383250	2669890	0.781465	0.739691	0.83966	1.18561	1.37136	1.08221	cytoplasm	K00799	GST; glutathione S-transferase [EC:2.5.1.18]	mmu05204 Chemical carcinogenesis - DNA adducts; mmu05418 Fluid shear stress and atherosclerosis; mmu01100 Metabolic pathways; mmu00983 Drug metabolism - other enzymes; mmu05208 Chemical carcinogenesis - reactive oxygen species; mmu00480 Glutathione metabolism; mmu05207 Chemical carcinogenesis - receptor activation; mmu01524 Platinum drug resistance; mmu00982 Drug metabolism - cytochrome P450; mmu…	GO:0006518 peptide metabolic process; GO:0006575 cellular modified amino acid metabolic process; GO:0006725 cellular aromatic compound metabolic process; GO:0006749 glutathione metabolic process; GO:0006790 sulfur compound metabolic process; GO:0006805 xenobiotic metabolic process; GO:0006807 nitrogen compound metabolic process; GO:0006950 response to stress; GO:0008152 metabolic process; GO:0009…	GO:0005576 extracellular region; GO:0005622 intracellular anatomical structure; GO:0005737 cytoplasm; GO:0005829 cytosol; GO:0005886 plasma membrane; GO:0005929 cilium; GO:0016020 membrane; GO:0031514 motile cilium; GO:0032991 protein-containing complex; GO:0035686 sperm fibrous sheath; GO:0036126 sperm flagellum; GO:0042995 cell projection; GO:0043209 myelin sheath; GO:0043226 organelle; GO:0045…	GO:0003824 catalytic activity; GO:0004364 glutathione transferase activity; GO:0005488 binding; GO:0005496 steroid binding; GO:0005515 protein binding; GO:0008289 lipid binding; GO:0016151 nickel cation binding; GO:0016740 transferase activity; GO:0016765 transferase activity, transferring alkyl or aryl (other than methyl) groups; GO:0019899 enzyme binding; GO:0019900 kinase binding; GO:0019901 p…	PF02798; PF14497	PF02798 Glutathione S-transferase, N-terminal domain; PF14497 Glutathione S-transferase, C-terminal domain	O	KOG1695	Glutathione S-transferase
Q8BQM7	Single-pass membrane and coiled-coil domain-containing protein 3 OS=Mus musculus OX=10090 GN=Smco3 PE=2 SV=1	Smco3	1.70031	0.00536758	Up	178378	206981	164077	341434	321476	271302	0.721376	0.837049	0.663541	1.38079	1.30008	1.09717	cytoplasm
Q6DIB5	Multiple epidermal growth factor-like domains protein 10 OS=Mus musculus OX=10090 GN=Megf10 PE=1 SV=1	Megf10	1.30363	0.00651791	Up	871495	995704	975201	1174300	1302760	1228390	0.798578	0.912395	0.893607	1.07605	1.19376	1.12561	plasma membrane	K24068			GO:0001654 eye development; GO:0001775 cell activation; GO:0003407 neural retina development; GO:0006810 transport; GO:0006897 endocytosis; GO:0006898 receptor-mediated endocytosis; GO:0006909 phagocytosis; GO:0006910 phagocytosis, recognition; GO:0006911 phagocytosis, engulfment; GO:0006915 apoptotic process; GO:0006928 movement of cell or subcellular component; GO:0006950 response to stress; GO…	GO:0001891 phagocytic cup; GO:0005886 plasma membrane; GO:0016020 membrane; GO:0071944 cell periphery;	GO:0001846 opsonin binding; GO:0001848 complement binding; GO:0001849 complement component C1q complex binding; GO:0005044 scavenger receptor activity; GO:0005102 signaling receptor binding; GO:0005112 Notch binding; GO:0005488 binding; GO:0005515 protein binding; GO:0038023 signaling receptor activity; GO:0038024 cargo receptor activity; GO:0060089 molecular transducer activity;	PF00053; PF12661	PF00053 Laminin EGF domain; PF12661 Human growth factor-like EGF	T	KOG1218	Proteins containing Ca2+-binding EGF-like domains
Q6PCX7	Repulsive guidance molecule A OS=Mus musculus OX=10090 GN=Rgma PE=1 SV=1	Rgma	1.3658	0.00656349	Up	1084580	936435	1098650	1333630	1483320	1443900	0.881711	0.761276	0.893149	1.08418	1.20587	1.17382	mitochondria	K23096	RGMA; repulsive guidance molecule A	mmu04360 Axon guidance; mmu04350 TGF-beta signaling pathway	GO:0001558 regulation of cell growth; GO:0001704 formation of primary germ layer; GO:0001707 mesoderm formation; GO:0001708 cell fate specification; GO:0001710 mesodermal cell fate commitment; GO:0001838 embryonic epithelial tube formation; GO:0001841 neural tube formation; GO:0001843 neural tube closure; GO:0001932 regulation of protein phosphorylation; GO:0001934 positive regulation of protein …	GO:0005622 intracellular anatomical structure; GO:0005737 cytoplasm; GO:0005783 endoplasmic reticulum; GO:0005793 endoplasmic reticulum-Golgi intermediate compartment; GO:0005886 plasma membrane; GO:0009986 cell surface; GO:0012505 endomembrane system; GO:0016020 membrane; GO:0031224 intrinsic component of membrane; GO:0031225 anchored component of membrane; GO:0031226 intrinsic component of plas…	GO:0005102 signaling receptor binding; GO:0005488 binding; GO:0005515 protein binding; GO:0015026 coreceptor activity; GO:0038023 signaling receptor activity; GO:0042802 identical protein binding; GO:0060089 molecular transducer activity; GO:1990459 transferrin receptor binding;
Q8K479	Complement C1q tumor necrosis factor-related protein 5 OS=Mus musculus OX=10090 GN=C1qtnf5 PE=1 SV=1	C1qtnf5	1.48778	0.00682775	Up	3415210	3659730	4039050	6156300	5027890	5350990	0.741117	0.794179	0.876493	1.33595	1.09108	1.16119	extracellular	K24212			GO:0002790 peptide secretion; GO:0006810 transport; GO:0007275 multicellular organism development; GO:0007423 sensory organ development; GO:0008104 protein localization; GO:0009306 protein secretion; GO:0009987 cellular process; GO:0015031 protein transport; GO:0015833 peptide transport; GO:0016043 cellular component organization; GO:0022607 cellular component assembly; GO:0032501 multicellular o…	GO:0005576 extracellular region; GO:0005615 extracellular space; GO:0005622 intracellular anatomical structure; GO:0005737 cytoplasm; GO:0005886 plasma membrane; GO:0005911 cell-cell junction; GO:0005923 bicellular tight junction; GO:0012505 endomembrane system; GO:0016020 membrane; GO:0016324 apical plasma membrane; GO:0016328 lateral plasma membrane; GO:0030054 cell junction; GO:0030133 transpo…	GO:0005488 binding; GO:0005515 protein binding; GO:0042802 identical protein binding;	PF00386	PF00386 C1q domain
Q6SKR2	Methyltransferase N6AMT1 OS=Mus musculus OX=10090 GN=N6amt1 PE=1 SV=1	N6amt1	1.43823	0.00747432	Up	1001070	1073690	998573	1363430	1679130	1377600	0.801551	0.859698	0.799552	1.09169	1.34447	1.10304	cytoplasm	K19589			GO:0001558 regulation of cell growth; GO:0006464 cellular protein modification process; GO:0006479 protein methylation; GO:0006807 nitrogen compound metabolic process; GO:0008152 metabolic process; GO:0008213 protein alkylation; GO:0009987 cellular process; GO:0019538 protein metabolic process; GO:0030307 positive regulation of cell growth; GO:0032259 methylation; GO:0036211 protein modification …	GO:0005622 intracellular anatomical structure; GO:0005737 cytoplasm; GO:0005829 cytosol; GO:0032991 protein-containing complex;	GO:0003824 catalytic activity; GO:0008168 methyltransferase activity; GO:0008276 protein methyltransferase activity; GO:0008757 S-adenosylmethionine-dependent methyltransferase activity; GO:0016740 transferase activity; GO:0016741 transferase activity, transferring one-carbon groups; GO:0140096 catalytic activity, acting on a protein;	PF05175	PF05175 Methyltransferase small domain	J	KOG3191	Predicted N6-DNA-methyltransferase
Q91ZE0	Trimethyllysine dioxygenase, mitochondrial OS=Mus musculus OX=10090 GN=Tmlhe PE=1 SV=2	Tmlhe	1.57348	0.00833486	Up	452544	426011	390959	673572	754960	569029	0.831099	0.782371	0.717998	1.23702	1.38649	1.04502	mitochondria	K00474	TMLHE; trimethyllysine dioxygenase [EC:1.14.11.8]	mmu00310 Lysine degradation; mmu01100 Metabolic pathways	GO:0006575 cellular modified amino acid metabolic process; GO:0006577 amino-acid betaine metabolic process; GO:0006578 amino-acid betaine biosynthetic process; GO:0006807 nitrogen compound metabolic process; GO:0008152 metabolic process; GO:0009058 biosynthetic process; GO:0009437 carnitine metabolic process; GO:0009892 negative regulation of metabolic process; GO:0009987 cellular process; GO:001…	GO:0005622 intracellular anatomical structure; GO:0005737 cytoplasm; GO:0005739 mitochondrion; GO:0005759 mitochondrial matrix; GO:0031974 membrane-enclosed lumen; GO:0043226 organelle; GO:0043227 membrane-bounded organelle; GO:0043229 intracellular organelle; GO:0043231 intracellular membrane-bounded organelle; GO:0043233 organelle lumen; GO:0070013 intracellular organelle lumen;	GO:0003824 catalytic activity; GO:0016491 oxidoreductase activity; GO:0016701 oxidoreductase activity, acting on single donors with incorporation of molecular oxygen; GO:0016702 oxidoreductase activity, acting on single donors with incorporation of molecular oxygen, incorporation of two atoms of oxygen; GO:0016705 oxidoreductase activity, acting on paired donors, with incorporation or reduction o…	PF06155; PF02668	PF06155 Gamma-butyrobetaine hydroxylase-like, N-terminal; PF02668 Taurine catabolism dioxygenase TauD, TfdA family	I	KOG3889	Predicted gamma-butyrobetaine,2-oxoglutarate dioxygenase
Q9QZE7	Translin-associated protein X OS=Mus musculus OX=10090 GN=Tsnax PE=1 SV=1	Tsnax	1.3311	0.00839643	Up	4084710	3966960	4220680	5850500	5616800	4868450	0.85669	0.831994	0.885207	1.22703	1.17802	1.02106	nucleus				GO:0006139 nucleobase-containing compound metabolic process; GO:0006725 cellular aromatic compound metabolic process; GO:0006807 nitrogen compound metabolic process; GO:0006810 transport; GO:0008104 protein localization; GO:0008152 metabolic process; GO:0009987 cellular process; GO:0015031 protein transport; GO:0015833 peptide transport; GO:0016070 RNA metabolic process; GO:0033036 macromolecule …	GO:0005622 intracellular anatomical structure; GO:0005634 nucleus; GO:0005737 cytoplasm; GO:0005829 cytosol; GO:0043226 organelle; GO:0043227 membrane-bounded organelle; GO:0043229 intracellular organelle; GO:0043231 intracellular membrane-bounded organelle;	GO:0001664 G protein-coupled receptor binding; GO:0003676 nucleic acid binding; GO:0003677 DNA binding; GO:0003824 catalytic activity; GO:0004518 nuclease activity; GO:0004519 endonuclease activity; GO:0004521 endoribonuclease activity; GO:0004540 ribonuclease activity; GO:0005102 signaling receptor binding; GO:0005215 transporter activity; GO:0005488 binding; GO:0005515 protein binding; GO:00167…			R	KOG3066	Translin-associated protein X
Q3TB82	Pleckstrin homology domain-containing family F member 1 OS=Mus musculus OX=10090 GN=Plekhf1 PE=2 SV=1	Plekhf1	1.42147	0.00864231	Up	881391	1018610	1051010	1321850	1539430	1333480	0.740067	0.855283	0.882488	1.1099	1.29259	1.11967	cytoplasm	K23858			GO:0006810 transport; GO:0006839 mitochondrial transport; GO:0006996 organelle organization; GO:0007005 mitochondrion organization; GO:0007006 mitochondrial membrane organization; GO:0007032 endosome organization; GO:0008104 protein localization; GO:0009893 positive regulation of metabolic process; GO:0009894 regulation of catabolic process; GO:0009896 positive regulation of catabolic process; GO…	GO:0000323 lytic vacuole; GO:0005622 intracellular anatomical structure; GO:0005737 cytoplasm; GO:0005764 lysosome; GO:0005765 lysosomal membrane; GO:0005768 endosome; GO:0005773 vacuole; GO:0005774 vacuolar membrane; GO:0010008 endosome membrane; GO:0012505 endomembrane system; GO:0016020 membrane; GO:0031090 organelle membrane; GO:0031410 cytoplasmic vesicle; GO:0031982 vesicle; GO:0043226 orga…	GO:0005488 binding; GO:0005543 phospholipid binding; GO:0008289 lipid binding; GO:0010314 phosphatidylinositol-5-phosphate binding; GO:0032266 phosphatidylinositol-3-phosphate binding; GO:0035091 phosphatidylinositol binding; GO:0043167 ion binding; GO:0043168 anion binding; GO:0070273 phosphatidylinositol-4-phosphate binding; GO:1901981 phosphatidylinositol phosphate binding;	PF00169; PF01363	PF00169 PH domain; PF01363 FYVE zinc finger	R	KOG1729	FYVE finger containing protein
Q9ESM3	Hyaluronan and proteoglycan link protein 2 OS=Mus musculus OX=10090 GN=Hapln2 PE=2 SV=1	Hapln2	1.39081	0.00907235	Up	51730700	55265800	56481400	66488800	79655500	81222800	0.794136	0.848405	0.867066	1.02069	1.22282	1.24688	extracellular	K06851			GO:0001501 skeletal system development; GO:0001885 endothelial cell development; GO:0002064 epithelial cell development; GO:0003158 endothelium development; GO:0007275 multicellular organism development; GO:0007399 nervous system development; GO:0007417 central nervous system development; GO:0007422 peripheral nervous system development; GO:0008065 establishment of blood-nerve barrier; GO:0009888…	GO:0005576 extracellular region; GO:0031012 extracellular matrix;	GO:0005198 structural molecule activity; GO:0005201 extracellular matrix structural constituent; GO:0005488 binding; GO:0005539 glycosaminoglycan binding; GO:0005540 hyaluronic acid binding; GO:0031406 carboxylic acid binding; GO:0036094 small molecule binding; GO:0043167 ion binding; GO:0043168 anion binding; GO:0043177 organic acid binding; GO:0097367 carbohydrate derivative binding;	PF07686; PF00193	PF07686 Immunoglobulin V-set domain; PF00193 Extracellular link domain
Q922B1	ADP-ribose glycohydrolase MACROD1 OS=Mus musculus OX=10090 GN=Macrod1 PE=1 SV=2	Macrod1	1.30382	0.00913499	Up	3601430	4086700	3954180	4678280	5391870	5109280	0.805637	0.914191	0.884547	1.04653	1.20616	1.14294	mitochondria	K23518			GO:0006139 nucleobase-containing compound metabolic process; GO:0006464 cellular protein modification process; GO:0006725 cellular aromatic compound metabolic process; GO:0006807 nitrogen compound metabolic process; GO:0006950 response to stress; GO:0006974 cellular response to DNA damage stimulus; GO:0008152 metabolic process; GO:0009116 nucleoside metabolic process; GO:0009987 cellular process;…	GO:0005622 intracellular anatomical structure; GO:0005634 nucleus; GO:0005654 nucleoplasm; GO:0031974 membrane-enclosed lumen; GO:0031981 nuclear lumen; GO:0043226 organelle; GO:0043227 membrane-bounded organelle; GO:0043229 intracellular organelle; GO:0043231 intracellular membrane-bounded organelle; GO:0043233 organelle lumen; GO:0070013 intracellular organelle lumen;	GO:0003824 catalytic activity; GO:0016787 hydrolase activity; GO:0016798 hydrolase activity, acting on glycosyl bonds; GO:0019213 deacetylase activity;	PF01661	PF01661 Macro domain	BK	KOG2633	Hismacro and SEC14 domain-containing proteins
Q8BVU5	ADP-ribose pyrophosphatase, mitochondrial OS=Mus musculus OX=10090 GN=Nudt9 PE=1 SV=1	Nudt9	1.33133	0.00917404	Up	2697290	2555530	2822580	3909770	3586050	3255170	0.859631	0.814451	0.899561	1.24605	1.14288	1.03743	nucleus	K13988	NUDT9; ADP-ribose pyrophosphatase [EC:3.6.1.13]	mmu01100 Metabolic pathways; mmu00230 Purine metabolism	GO:0006139 nucleobase-containing compound metabolic process; GO:0006163 purine nucleotide metabolic process; GO:0006195 purine nucleotide catabolic process; GO:0006725 cellular aromatic compound metabolic process; GO:0006753 nucleoside phosphate metabolic process; GO:0006793 phosphorus metabolic process; GO:0006796 phosphate-containing compound metabolic process; GO:0006807 nitrogen compound meta…	GO:0005622 intracellular anatomical structure; GO:0005737 cytoplasm; GO:0005739 mitochondrion; GO:0005759 mitochondrial matrix; GO:0031974 membrane-enclosed lumen; GO:0043226 organelle; GO:0043227 membrane-bounded organelle; GO:0043229 intracellular organelle; GO:0043231 intracellular membrane-bounded organelle; GO:0043233 organelle lumen; GO:0070013 intracellular organelle lumen;	GO:0003824 catalytic activity; GO:0016462 pyrophosphatase activity; GO:0016787 hydrolase activity; GO:0016817 hydrolase activity, acting on acid anhydrides; GO:0016818 hydrolase activity, acting on acid anhydrides, in phosphorus-containing anhydrides; GO:0017110 nucleoside-diphosphatase activity; GO:0019144 ADP-sugar diphosphatase activity; GO:0043262 adenosine-diphosphatase activity; GO:0047631 …	PF00293	PF00293 NUDIX domain	P	KOG4195	Transient receptor potential-related channel 7
Q9DB26	Phytanoyl-CoA dioxygenase domain-containing protein 1 OS=Mus musculus OX=10090 GN=Phyhd1 PE=1 SV=2	Phyhd1	2.00995	0.010677	Up	1050710	1496590	1405050	2740760	3078670	2124580	0.529932	0.754814	0.708645	1.38232	1.55275	1.07154	cytoplasm				GO:0001561 fatty acid alpha-oxidation; GO:0006082 organic acid metabolic process; GO:0006629 lipid metabolic process; GO:0006631 fatty acid metabolic process; GO:0008152 metabolic process; GO:0009056 catabolic process; GO:0009062 fatty acid catabolic process; GO:0009987 cellular process; GO:0016042 lipid catabolic process; GO:0016054 organic acid catabolic process; GO:0019395 fatty acid oxidation…	GO:0005622 intracellular anatomical structure; GO:0005737 cytoplasm; GO:0005777 peroxisome; GO:0042579 microbody; GO:0043226 organelle; GO:0043227 membrane-bounded organelle; GO:0043229 intracellular organelle; GO:0043231 intracellular membrane-bounded organelle;	GO:0003824 catalytic activity; GO:0016491 oxidoreductase activity; GO:0016705 oxidoreductase activity, acting on paired donors, with incorporation or reduction of molecular oxygen; GO:0016706 2-oxoglutarate-dependent dioxygenase activity; GO:0048244 phytanoyl-CoA dioxygenase activity; GO:0051213 dioxygenase activity;	PF05721	PF05721 Phytanoyl-CoA dioxygenase (PhyH)	I	KOG3290	Peroxisomal phytanoyl-CoA hydroxylase
Q8K070	Sterile alpha motif domain-containing protein 14 OS=Mus musculus OX=10090 GN=Samd14 PE=1 SV=1	Samd14	1.86526	0.0109176	Up	271169	387114	365691	536215	716466	657293	0.554548	0.791658	0.747848	1.09657	1.46519	1.34418	nucleus							PF07647	PF07647 SAM domain (Sterile alpha motif)	T	KOG1945	Protein phosphatase 1 binding protein spinophilin/neurabin II
Q80V42	Carboxypeptidase M OS=Mus musculus OX=10090 GN=Cpm PE=1 SV=2	Cpm	1.31424	0.0113299	Up	2205820	2306190	2347960	3112920	3230040	2672670	0.833664	0.871598	0.887384	1.17649	1.22076	1.0101	extracellular	K01296			GO:0006508 proteolysis; GO:0006518 peptide metabolic process; GO:0006807 nitrogen compound metabolic process; GO:0008152 metabolic process; GO:0009653 anatomical structure morphogenesis; GO:0009987 cellular process; GO:0010467 gene expression; GO:0016485 protein processing; GO:0019538 protein metabolic process; GO:0032502 developmental process; GO:0034641 cellular nitrogen compound metabolic proc…	GO:0005576 extracellular region; GO:0005615 extracellular space; GO:0005886 plasma membrane; GO:0009986 cell surface; GO:0016020 membrane; GO:0071944 cell periphery;	GO:0003824 catalytic activity; GO:0004180 carboxypeptidase activity; GO:0004181 metallocarboxypeptidase activity; GO:0004185 serine-type carboxypeptidase activity; GO:0008233 peptidase activity; GO:0008235 metalloexopeptidase activity; GO:0008236 serine-type peptidase activity; GO:0008237 metallopeptidase activity; GO:0008238 exopeptidase activity; GO:0016787 hydrolase activity; GO:0017171 serine…	PF00246; PF13620	PF00246 Zinc carboxypeptidase; PF13620 Carboxypeptidase regulatory-like domain	R	KOG2649	Zinc carboxypeptidase
P60824	Cold-inducible RNA-binding protein OS=Mus musculus OX=10090 GN=Cirbp PE=1 SV=1	Cirbp	1.79107	0.0116167	Up	3277650	3435090	3134040	6895970	6208510	4531760	0.715565	0.749937	0.684213	1.5055	1.35542	0.989359	nucleus	K13195			GO:0001558 regulation of cell growth; GO:0006417 regulation of translation; GO:0006950 response to stress; GO:0006996 organelle organization; GO:0009266 response to temperature stimulus; GO:0009314 response to radiation; GO:0009409 response to cold; GO:0009411 response to UV; GO:0009416 response to light stimulus; GO:0009628 response to abiotic stimulus; GO:0009889 regulation of biosynthetic proc…	GO:0005622 intracellular anatomical structure; GO:0005634 nucleus; GO:0005654 nucleoplasm; GO:0005730 nucleolus; GO:0005737 cytoplasm; GO:0010494 cytoplasmic stress granule; GO:0031974 membrane-enclosed lumen; GO:0031981 nuclear lumen; GO:0032991 protein-containing complex; GO:0035770 ribonucleoprotein granule; GO:0036464 cytoplasmic ribonucleoprotein granule; GO:0043226 organelle; GO:0043227 mem…	GO:0003676 nucleic acid binding; GO:0003723 RNA binding; GO:0003727 single-stranded RNA binding; GO:0003729 mRNA binding; GO:0003730 mRNA 3'-UTR binding; GO:0005488 binding; GO:0008187 poly-pyrimidine tract binding; GO:0008266 poly(U) RNA binding; GO:0019843 rRNA binding; GO:0030371 translation repressor activity; GO:0045182 translation regulator activity; GO:0070181 small ribosomal subunit rRNA …	PF00076	PF00076 RNA recognition motif. (a.k.a. RRM, RBD, or RNP domain)	R	KOG0118	FOG: RRM domain
Q61133	Glutathione S-transferase theta-2 OS=Mus musculus OX=10090 GN=Gstt2 PE=1 SV=4	Gstt2	1.44225	0.0117861	Up	519964	668170	660950	912493	850232	904114	0.690841	0.887752	0.878159	1.21237	1.12965	1.20123	cytoplasm	K00799	GST; glutathione S-transferase [EC:2.5.1.18]	mmu05204 Chemical carcinogenesis - DNA adducts; mmu05418 Fluid shear stress and atherosclerosis; mmu01100 Metabolic pathways; mmu00983 Drug metabolism - other enzymes; mmu05208 Chemical carcinogenesis - reactive oxygen species; mmu00480 Glutathione metabolism; mmu05207 Chemical carcinogenesis - receptor activation; mmu01524 Platinum drug resistance; mmu00982 Drug metabolism - cytochrome P450; mmu…	GO:0001101 response to acid chemical; GO:0006518 peptide metabolic process; GO:0006575 cellular modified amino acid metabolic process; GO:0006749 glutathione metabolic process; GO:0006790 sulfur compound metabolic process; GO:0006807 nitrogen compound metabolic process; GO:0008152 metabolic process; GO:0009058 biosynthetic process; GO:0009636 response to toxic substance; GO:0009719 response to en…	GO:0005622 intracellular anatomical structure; GO:0005634 nucleus; GO:0005654 nucleoplasm; GO:0005737 cytoplasm; GO:0005829 cytosol; GO:0031974 membrane-enclosed lumen; GO:0031981 nuclear lumen; GO:0043226 organelle; GO:0043227 membrane-bounded organelle; GO:0043229 intracellular organelle; GO:0043231 intracellular membrane-bounded organelle; GO:0043233 organelle lumen; GO:0070013 intracellular o…	GO:0003824 catalytic activity; GO:0004364 glutathione transferase activity; GO:0004601 peroxidase activity; GO:0004602 glutathione peroxidase activity; GO:0016209 antioxidant activity; GO:0016491 oxidoreductase activity; GO:0016684 oxidoreductase activity, acting on peroxide as acceptor; GO:0016740 transferase activity; GO:0016765 transferase activity, transferring alkyl or aryl (other than methy…	PF02798; PF00043	PF02798 Glutathione S-transferase, N-terminal domain; PF00043 Glutathione S-transferase, C-terminal domain	O	KOG0867	Glutathione S-transferase
O55060	Thiopurine S-methyltransferase OS=Mus musculus OX=10090 GN=Tpmt PE=1 SV=1	Tpmt	1.30481	0.0121249	Up	1481570	1631860	1683210	1899720	2225270	2133720	0.804083	0.885649	0.913518	1.03102	1.20771	1.15802	cytoplasm	K00569	TPMT; thiopurine S-methyltransferase [EC:2.1.1.67]	mmu00983 Drug metabolism - other enzymes	GO:0006139 nucleobase-containing compound metabolic process; GO:0006725 cellular aromatic compound metabolic process; GO:0006807 nitrogen compound metabolic process; GO:0008152 metabolic process; GO:0009987 cellular process; GO:0032259 methylation; GO:0034641 cellular nitrogen compound metabolic process; GO:0044237 cellular metabolic process; GO:0044238 primary metabolic process; GO:0046483 heter…	GO:0005622 intracellular anatomical structure; GO:0005737 cytoplasm; GO:0005829 cytosol;	GO:0003824 catalytic activity; GO:0005488 binding; GO:0008119 thiopurine S-methyltransferase activity; GO:0008168 methyltransferase activity; GO:0008172 S-methyltransferase activity; GO:0008757 S-adenosylmethionine-dependent methyltransferase activity; GO:0016740 transferase activity; GO:0016741 transferase activity, transferring one-carbon groups; GO:1901681 sulfur compound binding; GO:1904047 S…
Q91WT9	Cystathionine beta-synthase OS=Mus musculus OX=10090 GN=Cbs PE=1 SV=3	Cbs	1.46342	0.0131497	Up	2665540	2789600	2869600	4296740	4480600	3405260	0.779879	0.816176	0.839582	1.25713	1.31093	0.996305	cytoplasm	K01697	CBS; cystathionine beta-synthase [EC:4.2.1.22]	mmu01230 Biosynthesis of amino acids; mmu00260 Glycine, serine and threonine metabolism; mmu00270 Cysteine and methionine metabolism; mmu01100 Metabolic pathways	GO:0000003 reproduction; GO:0000096 sulfur amino acid metabolic process; GO:0000097 sulfur amino acid biosynthetic process; GO:0000098 sulfur amino acid catabolic process; GO:0001101 response to acid chemical; GO:0001501 skeletal system development; GO:0001503 ossification; GO:0001666 response to hypoxia; GO:0001932 regulation of protein phosphorylation; GO:0001958 endochondral ossification; GO:0…	GO:0005622 intracellular anatomical structure; GO:0005634 nucleus; GO:0005737 cytoplasm; GO:0005829 cytosol; GO:0043226 organelle; GO:0043227 membrane-bounded organelle; GO:0043229 intracellular organelle; GO:0043231 intracellular membrane-bounded organelle;	GO:0003824 catalytic activity; GO:0004122 cystathionine beta-synthase activity; GO:0004124 cysteine synthase activity; GO:0005488 binding; GO:0005515 protein binding; GO:0016491 oxidoreductase activity; GO:0016661 oxidoreductase activity, acting on other nitrogenous compounds as donors; GO:0016662 oxidoreductase activity, acting on other nitrogenous compounds as donors, cytochrome as acceptor; GO…	PF00571	PF00571 CBS domain	E	KOG1252	Cystathionine beta-synthase and related enzymes
Q8K482	EMILIN-2 OS=Mus musculus OX=10090 GN=Emilin2 PE=1 SV=1	Emilin2	1.40299	0.0134121	Up	596287	632134	692581	823485	1020140	851514	0.775046	0.82164	0.900208	1.07036	1.32596	1.10679	mitochondria	K24246				GO:0005576 extracellular region;	GO:0005198 structural molecule activity; GO:0005201 extracellular matrix structural constituent; GO:0030023 extracellular matrix constituent conferring elasticity; GO:0097493 structural molecule activity conferring elasticity;	PF07546; PF00386	PF07546 EMI domain; PF00386 C1q domain
Q62465	Synaptic vesicle membrane protein VAT-1 homolog OS=Mus musculus OX=10090 GN=Vat1 PE=1 SV=3	Vat1	1.53755	0.0136709	Up	14765600	16366800	15867700	20012300	24445500	27807400	0.742828	0.823381	0.798272	1.00678	1.2298	1.39893	cytoplasm	K23167			GO:0001775 cell activation; GO:0002252 immune effector process; GO:0002263 cell activation involved in immune response; GO:0002274 myeloid leukocyte activation; GO:0002275 myeloid cell activation involved in immune response; GO:0002283 neutrophil activation involved in immune response; GO:0002366 leukocyte activation involved in immune response; GO:0002376 immune system process; GO:0002443 leukoc…	GO:0000323 lytic vacuole; GO:0005576 extracellular region; GO:0005622 intracellular anatomical structure; GO:0005737 cytoplasm; GO:0005739 mitochondrion; GO:0005740 mitochondrial envelope; GO:0005741 mitochondrial outer membrane; GO:0005764 lysosome; GO:0005766 primary lysosome; GO:0005773 vacuole; GO:0005775 vacuolar lumen; GO:0012505 endomembrane system; GO:0016020 membrane; GO:0016021 integral…	GO:0005488 binding;	PF08240; PF13602	PF08240 Alcohol dehydrogenase GroES-like domain; PF13602 Zinc-binding dehydrogenase	CR	KOG1197	Predicted quinone oxidoreductase
Q9JMI0	Endothelin-converting enzyme-like 1 OS=Mus musculus OX=10090 GN=Ecel1 PE=2 SV=2	Ecel1	1.33487	0.0137109	Up	886137	994790	963037	1368130	1124680	1303520	0.800691	0.898867	0.870176	1.23621	1.01623	1.17783	cytoplasm	K09610			GO:0003008 system process; GO:0003016 respiratory system process; GO:0006508 proteolysis; GO:0006807 nitrogen compound metabolic process; GO:0007154 cell communication; GO:0007165 signal transduction; GO:0007186 G protein-coupled receptor signaling pathway; GO:0007218 neuropeptide signaling pathway; GO:0007585 respiratory gaseous exchange by respiratory system; GO:0008152 metabolic process; GO:00…	GO:0005886 plasma membrane; GO:0005887 integral component of plasma membrane; GO:0016020 membrane; GO:0016021 integral component of membrane; GO:0031224 intrinsic component of membrane; GO:0031226 intrinsic component of plasma membrane; GO:0071944 cell periphery;	GO:0003824 catalytic activity; GO:0004175 endopeptidase activity; GO:0004222 metalloendopeptidase activity; GO:0008233 peptidase activity; GO:0008237 metallopeptidase activity; GO:0016787 hydrolase activity; GO:0140096 catalytic activity, acting on a protein;			E	KOG3624	M13 family peptidase
P70261	Paladin OS=Mus musculus OX=10090 GN=Pald1 PE=1 SV=1	Pald1	1.33924	0.013759	Up	363771	398350	329639	451819	525358	484956	0.854627	0.935865	0.774439	1.06148	1.23425	1.13933	cytoplasm				GO:0006464 cellular protein modification process; GO:0006470 protein dephosphorylation; GO:0006793 phosphorus metabolic process; GO:0006796 phosphate-containing compound metabolic process; GO:0006807 nitrogen compound metabolic process; GO:0008152 metabolic process; GO:0009987 cellular process; GO:0016311 dephosphorylation; GO:0019538 protein metabolic process; GO:0035335 peptidyl-tyrosine dephos…	GO:0005622 intracellular anatomical structure; GO:0005634 nucleus; GO:0005737 cytoplasm; GO:0005829 cytosol; GO:0043226 organelle; GO:0043227 membrane-bounded organelle; GO:0043229 intracellular organelle; GO:0043231 intracellular membrane-bounded organelle;	GO:0003824 catalytic activity; GO:0004721 phosphoprotein phosphatase activity; GO:0004722 protein serine/threonine phosphatase activity; GO:0004725 protein tyrosine phosphatase activity; GO:0008138 protein tyrosine/serine/threonine phosphatase activity; GO:0016787 hydrolase activity; GO:0016788 hydrolase activity, acting on ester bonds; GO:0016791 phosphatase activity; GO:0042578 phosphoric ester…	PF14566	PF14566 Inositol hexakisphosphate
B9EJI9	Transmembrane protein 229A OS=Mus musculus OX=10090 GN=Tmem229a PE=2 SV=1	Tmem229a	1.42158	0.0138096	Up	880301	842010	693887	1164580	1052750	1217500	0.902714	0.863448	0.711554	1.19423	1.07955	1.2485	nucleus
P47856	Glutamine--fructose-6-phosphate aminotransferase [isomerizing] 1 OS=Mus musculus OX=10090 GN=Gfpt1 PE=1 SV=3	Gfpt1	1.53892	0.0138886	Up	1577730	1532270	1501700	2624070	2552600	1920350	0.80849	0.785194	0.769529	1.34467	1.30805	0.984061	mitochondria	K00820	glmS; glutamine---fructose-6-phosphate transaminase (isomerizing) [EC:2.6.1.16]	mmu00520 Amino sugar and nucleotide sugar metabolism; mmu00250 Alanine, aspartate and glutamate metabolism; mmu04931 Insulin resistance; mmu01100 Metabolic pathways; mmu01250 Biosynthesis of nucleotide sugars; mmu05415 Diabetic cardiomyopathy	GO:0005979 regulation of glycogen biosynthetic process; GO:0006002 fructose 6-phosphate metabolic process; GO:0006040 amino sugar metabolic process; GO:0006041 glucosamine metabolic process; GO:0006042 glucosamine biosynthetic process; GO:0006047 UDP-N-acetylglucosamine metabolic process; GO:0006048 UDP-N-acetylglucosamine biosynthetic process; GO:0006091 generation of precursor metabolites and e…	GO:0005622 intracellular anatomical structure; GO:0005737 cytoplasm; GO:0005829 cytosol;	GO:0003824 catalytic activity; GO:0004360 glutamine-fructose-6-phosphate transaminase (isomerizing) activity; GO:0005488 binding; GO:0005515 protein binding; GO:0008483 transaminase activity; GO:0016597 amino acid binding; GO:0016740 transferase activity; GO:0016769 transferase activity, transferring nitrogenous groups; GO:0030246 carbohydrate binding; GO:0031406 carboxylic acid binding; GO:00360…	PF13522; PF01380	PF13522 Glutamine amidotransferase domain; PF01380 SIS domain	M	KOG1268	Glucosamine 6-phosphate synthetases, contain amidotransferase and phosphosugar isomerase domains
P60202	Myelin proteolipid protein OS=Mus musculus OX=10090 GN=Plp1 PE=1 SV=2	Plp1	1.33789	0.0144248	Up	1677900000	1876410000	1796030000	2553780000	2501910000	2102480000	0.804844	0.900064	0.861508	1.22498	1.2001	1.0085	plasma membrane	K17271			GO:0001676 long-chain fatty acid metabolic process; GO:0006082 organic acid metabolic process; GO:0006629 lipid metabolic process; GO:0006631 fatty acid metabolic process; GO:0006633 fatty acid biosynthetic process; GO:0006950 response to stress; GO:0006952 defense response; GO:0006954 inflammatory response; GO:0007154 cell communication; GO:0007165 signal transduction; GO:0007166 cell surface re…	GO:0005886 plasma membrane; GO:0005887 integral component of plasma membrane; GO:0016020 membrane; GO:0016021 integral component of membrane; GO:0031224 intrinsic component of membrane; GO:0031226 intrinsic component of plasma membrane; GO:0043209 myelin sheath; GO:0071944 cell periphery;	GO:0005198 structural molecule activity; GO:0005488 binding; GO:0005515 protein binding; GO:0019911 structural constituent of myelin sheath; GO:0042802 identical protein binding;			X	KOG4800	Neuronal membrane glycoprotein/Myelin proteolipid protein
Q3U4H6	Hexosaminidase D OS=Mus musculus OX=10090 GN=Hexd PE=1 SV=1	Hexd	1.49012	0.0144543	Up	395513	380299	354804	651210	555646	477901	0.8429	0.810477	0.756143	1.38783	1.18417	1.01848	cytoplasm,nucleus	K14459	HEX; hexosaminidase [EC:3.2.1.52]	mmu00511 Other glycan degradation; mmu01100 Metabolic pathways; mmu00513 Various types of N-glycan biosynthesis		GO:0005622 intracellular anatomical structure; GO:0005634 nucleus; GO:0005737 cytoplasm; GO:0043226 organelle; GO:0043227 membrane-bounded organelle; GO:0043229 intracellular organelle; GO:0043231 intracellular membrane-bounded organelle;	GO:0003824 catalytic activity; GO:0004553 hydrolase activity, hydrolyzing O-glycosyl compounds; GO:0004563 beta-N-acetylhexosaminidase activity; GO:0015929 hexosaminidase activity; GO:0016787 hydrolase activity; GO:0016798 hydrolase activity, acting on glycosyl bonds;	PF00728	PF00728 Glycosyl hydrolase family 20, catalytic domain
Q80SZ7	Guanine nucleotide-binding protein G(I)/G(S)/G(O) subunit gamma-5 OS=Mus musculus OX=10090 GN=Gng5 PE=1 SV=2	Gng5	1.33165	0.0145081	Up	4347990	4040760	4115000	6180720	5532470	4937470	0.89482	0.831592	0.84687	1.272	1.13859	1.01614	extracellular	K04542	GNG5; guanine nucleotide-binding protein G(I)/G(S)/G(O) subunit gamma-5	mmu04725 Cholinergic synapse; mmu04371 Apelin signaling pathway; mmu04723 Retrograde endocannabinoid signaling; mmu04713 Circadian entrainment; mmu05167 Kaposi sarcoma-associated herpesvirus infection; mmu04014 Ras signaling pathway; mmu04727 GABAergic synapse; mmu05032 Morphine addiction; mmu04724 Glutamatergic synapse; mmu05163 Human cytomegalovirus infection; mmu05170 Human immunodeficiency vi…	GO:0003156 regulation of animal organ formation; GO:0003264 regulation of cardioblast proliferation; GO:0003266 regulation of secondary heart field cardioblast proliferation; GO:0007154 cell communication; GO:0007165 signal transduction; GO:0007186 G protein-coupled receptor signaling pathway; GO:0008284 positive regulation of cell population proliferation; GO:0009987 cellular process; GO:0022603…	GO:0005622 intracellular anatomical structure; GO:0005737 cytoplasm; GO:0005834 heterotrimeric G-protein complex; GO:0005886 plasma membrane; GO:0009898 cytoplasmic side of plasma membrane; GO:0016020 membrane; GO:0019897 extrinsic component of plasma membrane; GO:0019898 extrinsic component of membrane; GO:0031234 extrinsic component of cytoplasmic side of plasma membrane; GO:0031680 G-protein b…	GO:0003824 catalytic activity; GO:0003924 GTPase activity; GO:0005488 binding; GO:0005515 protein binding; GO:0016462 pyrophosphatase activity; GO:0016787 hydrolase activity; GO:0016817 hydrolase activity, acting on acid anhydrides; GO:0016818 hydrolase activity, acting on acid anhydrides, in phosphorus-containing anhydrides; GO:0017111 nucleoside-triphosphatase activity; GO:0019904 protein domai…	PF00631	PF00631 GGL domain	T	KOG4119	G protein gamma subunit
P56942	Pro-MCH OS=Mus musculus OX=10090 GN=Pmch PE=1 SV=2	Pmch	1.5928	0.0152789	Up	4563110	4603100	5086400	6084450	7947020	8670070	0.740882	0.747375	0.825845	0.987892	1.2903	1.4077	extracellular	K05229	PMCH; pro-melanin-concentrating hormone	mmu04080 Neuroactive ligand-receptor interaction	GO:0002027 regulation of heart rate; GO:0003008 system process; GO:0003013 circulatory system process; GO:0006810 transport; GO:0006873 cellular ion homeostasis; GO:0006874 cellular calcium ion homeostasis; GO:0006875 cellular metal ion homeostasis; GO:0006950 response to stress; GO:0007154 cell communication; GO:0007165 signal transduction; GO:0007186 G protein-coupled receptor signaling pathway…	GO:0005576 extracellular region; GO:0005615 extracellular space; GO:0005622 intracellular anatomical structure; GO:0005634 nucleus; GO:0043226 organelle; GO:0043227 membrane-bounded organelle; GO:0043229 intracellular organelle; GO:0043231 intracellular membrane-bounded organelle;	GO:0001664 G protein-coupled receptor binding; GO:0005102 signaling receptor binding; GO:0005179 hormone activity; GO:0005488 binding; GO:0005515 protein binding; GO:0030354 melanin-concentrating hormone activity; GO:0030545 signaling receptor regulator activity; GO:0031776 melanin-concentrating hormone receptor binding; GO:0031777 type 1 melanin-concentrating hormone receptor binding; GO:0048018…
Q8VIJ8	GATOR complex protein NPRL3 OS=Mus musculus OX=10090 GN=Nprl3 PE=1 SV=1	Nprl3	1.31107	0.0159329	Up	750399	905541	860901	1182730	1041840	1075180	0.774061	0.934095	0.888047	1.22002	1.07469	1.10908	mitochondria	K20406	NPRL3; nitrogen permease regulator 3	mmu04150 mTOR signaling pathway	GO:0000003 reproduction; GO:0001568 blood vessel development; GO:0001944 vasculature development; GO:0003006 developmental process involved in reproduction; GO:0003205 cardiac chamber development; GO:0003231 cardiac ventricle development; GO:0003279 cardiac septum development; GO:0003281 ventricular septum development; GO:0006950 response to stress; GO:0007154 cell communication; GO:0007165 signa…	GO:0000323 lytic vacuole; GO:0005622 intracellular anatomical structure; GO:0005634 nucleus; GO:0005737 cytoplasm; GO:0005764 lysosome; GO:0005765 lysosomal membrane; GO:0005767 secondary lysosome; GO:0005773 vacuole; GO:0005774 vacuolar membrane; GO:0005776 autophagosome; GO:0016020 membrane; GO:0031090 organelle membrane; GO:0032991 protein-containing complex; GO:0035859 Seh1-associated complex…	GO:0005488 binding; GO:0005515 protein binding;			S	KOG3830	Uncharacterized conserved protein
Q8BIV3	Ran-binding protein 6 OS=Mus musculus OX=10090 GN=Ranbp6 PE=1 SV=3	Ranbp6	1.34456	0.0171882	Up	590533	518451	545842	834195	720879	669936	0.913234	0.801762	0.844121	1.29005	1.11481	1.03603	cytoplasm				GO:0006606 protein import into nucleus; GO:0006607 NLS-bearing protein import into nucleus; GO:0006610 ribosomal protein import into nucleus; GO:0006810 transport; GO:0006886 intracellular protein transport; GO:0006913 nucleocytoplasmic transport; GO:0008104 protein localization; GO:0015031 protein transport; GO:0015833 peptide transport; GO:0017038 protein import; GO:0033036 macromolecule locali…	GO:0005622 intracellular anatomical structure; GO:0005634 nucleus; GO:0005635 nuclear envelope; GO:0005737 cytoplasm; GO:0012505 endomembrane system; GO:0016020 membrane; GO:0031090 organelle membrane; GO:0031965 nuclear membrane; GO:0031967 organelle envelope; GO:0031974 membrane-enclosed lumen; GO:0031975 envelope; GO:0031981 nuclear lumen; GO:0034399 nuclear periphery; GO:0043226 organelle; GO…	GO:0005048 signal sequence binding; GO:0005215 transporter activity; GO:0005488 binding; GO:0008139 nuclear localization sequence binding; GO:0033218 amide binding; GO:0042277 peptide binding;			YU	KOG2171	Karyopherin (importin) beta 3
Q80UP8	Sodium-dependent phosphate transporter 2 OS=Mus musculus OX=10090 GN=Slc20a2 PE=1 SV=2	Slc20a2	1.31913	0.0179163	Up	1203060	1347760	1256600	1471880	1764880	1785720	0.817491	0.915816	0.853872	1.00016	1.19925	1.21341	plasma membrane	K14640			GO:0006810 transport; GO:0006811 ion transport; GO:0006812 cation transport; GO:0006814 sodium ion transport; GO:0006817 phosphate ion transport; GO:0006820 anion transport; GO:0007154 cell communication; GO:0007165 signal transduction; GO:0007275 multicellular organism development; GO:0009888 tissue development; GO:0009987 cellular process; GO:0015698 inorganic anion transport; GO:0023052 signal…	GO:0005886 plasma membrane; GO:0005887 integral component of plasma membrane; GO:0016020 membrane; GO:0016021 integral component of membrane; GO:0031224 intrinsic component of membrane; GO:0031226 intrinsic component of plasma membrane; GO:0071944 cell periphery;	GO:0005215 transporter activity; GO:0005315 inorganic phosphate transmembrane transporter activity; GO:0005316 high-affinity inorganic phosphate:sodium symporter activity; GO:0005436 sodium:phosphate symporter activity; GO:0008324 cation transmembrane transporter activity; GO:0008509 anion transmembrane transporter activity; GO:0015075 ion transmembrane transporter activity; GO:0015081 sodium ion…			P	KOG2493	Na+/Pi symporter
Q9Z306	Solute carrier family 22 member 4 OS=Mus musculus OX=10090 GN=Slc22a4 PE=1 SV=1	Slc22a4	1.48364	0.0187365	Up	1764580	1910450	1764250	2194550	2973560	2901830	0.783723	0.848509	0.783576	0.97469	1.32068	1.28882	plasma membrane	K08202	SLC22A4_5; MFS transporter, OCT family, solute carrier family 22 (organic cation transporter), member 4/5	mmu05231 Choline metabolism in cancer	GO:0000003 reproduction; GO:0003006 developmental process involved in reproduction; GO:0006575 cellular modified amino acid metabolic process; GO:0006577 amino-acid betaine metabolic process; GO:0006629 lipid metabolic process; GO:0006638 neutral lipid metabolic process; GO:0006639 acylglycerol metabolic process; GO:0006641 triglyceride metabolic process; GO:0006807 nitrogen compound metabolic pr…	GO:0005622 intracellular anatomical structure; GO:0005737 cytoplasm; GO:0005739 mitochondrion; GO:0005777 peroxisome; GO:0005778 peroxisomal membrane; GO:0005886 plasma membrane; GO:0005887 integral component of plasma membrane; GO:0005903 brush border; GO:0016020 membrane; GO:0016021 integral component of membrane; GO:0016323 basolateral plasma membrane; GO:0016324 apical plasma membrane; GO:003…	GO:0000166 nucleotide binding; GO:0005215 transporter activity; GO:0005488 binding; GO:0005515 protein binding; GO:0008324 cation transmembrane transporter activity; GO:0008509 anion transmembrane transporter activity; GO:0008513 secondary active organic cation transmembrane transporter activity; GO:0008514 organic anion transmembrane transporter activity; GO:0008519 ammonium transmembrane transp…			R	KOG0255	Synaptic vesicle transporter SVOP and related transporters (major facilitator superfamily)
Q61112	45 kDa calcium-binding protein OS=Mus musculus OX=10090 GN=Sdf4 PE=1 SV=1	Sdf4	1.46891	0.0187897	Up	461627	522358	448632	621260	826736	656389	0.783082	0.886103	0.761038	1.05388	1.40244	1.11347	extracellular	K19934			GO:0000902 cell morphogenesis; GO:0001525 angiogenesis; GO:0001568 blood vessel development; GO:0001944 vasculature development; GO:0002040 sprouting angiogenesis; GO:0006810 transport; GO:0006887 exocytosis; GO:0007275 multicellular organism development; GO:0007399 nervous system development; GO:0007417 central nervous system development; GO:0007420 brain development; GO:0009314 response to radi…	GO:0005622 intracellular anatomical structure; GO:0005737 cytoplasm; GO:0005768 endosome; GO:0005770 late endosome; GO:0005794 Golgi apparatus; GO:0005796 Golgi lumen; GO:0012505 endomembrane system; GO:0031410 cytoplasmic vesicle; GO:0031974 membrane-enclosed lumen; GO:0031982 vesicle; GO:0032059 bleb; GO:0042995 cell projection; GO:0043226 organelle; GO:0043227 membrane-bounded organelle; GO:00…	GO:0005488 binding; GO:0005509 calcium ion binding; GO:0005515 protein binding; GO:0042802 identical protein binding; GO:0043167 ion binding; GO:0043169 cation binding; GO:0046872 metal ion binding;	PF13499; PF13202	PF13499 EF-hand domain pair; PF13202 EF hand	R	KOG4251	Calcium binding protein
P28658	Ataxin-10 OS=Mus musculus OX=10090 GN=Atxn10 PE=1 SV=2	Atxn10	1.30105	0.0190717	Up	4238350	4783420	4842080	5379530	6362640	6295390	0.797147	0.899663	0.910696	1.01178	1.19668	1.18403	cytoplasm,mitochondria	K19323	ATXN10; ataxin-10	mmu05017 Spinocerebellar ataxia	GO:0006996 organelle organization; GO:0007275 multicellular organism development; GO:0007399 nervous system development; GO:0009987 cellular process; GO:0016043 cellular component organization; GO:0022008 neurogenesis; GO:0022607 cellular component assembly; GO:0030030 cell projection organization; GO:0030031 cell projection assembly; GO:0030154 cell differentiation; GO:0030182 neuron differentia…	GO:0005622 intracellular anatomical structure; GO:0005737 cytoplasm; GO:0005829 cytosol; GO:0005886 plasma membrane; GO:0016020 membrane; GO:0030425 dendrite; GO:0036477 somatodendritic compartment; GO:0042995 cell projection; GO:0043005 neuron projection; GO:0043025 neuronal cell body; GO:0044297 cell body; GO:0048471 perinuclear region of cytoplasm; GO:0071944 cell periphery; GO:0097447 dendrit…	GO:0005488 binding; GO:0005515 protein binding; GO:0019899 enzyme binding; GO:0042802 identical protein binding;			S	KOG2676	Uncharacterized conserved protein
Q6A058	Armadillo repeat-containing X-linked protein 2 OS=Mus musculus OX=10090 GN=Armcx2 PE=2 SV=2	Armcx2	1.3364	0.0195356	Up	677623	659299	830135	997728	986855	911478	0.803011	0.781296	0.983744	1.18235	1.16946	1.08014	extracellular	K26188
P03958	Adenosine deaminase OS=Mus musculus OX=10090 GN=Ada PE=1 SV=3	Ada	1.50038	0.020588	Up	287185	301918	316945	538686	443143	377583	0.7606	0.79962	0.839419	1.42669	1.17365	1.00002	cytoplasm	K01488	add; adenosine deaminase [EC:3.5.4.4]	mmu05340 Primary immunodeficiency; mmu01232 Nucleotide metabolism; mmu01100 Metabolic pathways; mmu00230 Purine metabolism	GO:0000003 reproduction; GO:0000302 response to reactive oxygen species; GO:0001666 response to hypoxia; GO:0001701 in utero embryonic development; GO:0001775 cell activation; GO:0001821 histamine secretion; GO:0001824 blastocyst development; GO:0001825 blastocyst formation; GO:0001829 trophectodermal cell differentiation; GO:0001889 liver development; GO:0001890 placenta development; GO:0002027 …	GO:0000323 lytic vacuole; GO:0005576 extracellular region; GO:0005615 extracellular space; GO:0005622 intracellular anatomical structure; GO:0005737 cytoplasm; GO:0005764 lysosome; GO:0005773 vacuole; GO:0005829 cytosol; GO:0005886 plasma membrane; GO:0009897 external side of plasma membrane; GO:0009986 cell surface; GO:0016020 membrane; GO:0030425 dendrite; GO:0032838 plasma membrane bounded cel…	GO:0001882 nucleoside binding; GO:0001883 purine nucleoside binding; GO:0003824 catalytic activity; GO:0004000 adenosine deaminase activity; GO:0005488 binding; GO:0008270 zinc ion binding; GO:0016787 hydrolase activity; GO:0016810 hydrolase activity, acting on carbon-nitrogen (but not peptide) bonds; GO:0016814 hydrolase activity, acting on carbon-nitrogen (but not peptide) bonds, in cyclic amid…	PF00962	PF00962 Adenosine deaminase	F	KOG1097	Adenine deaminase/adenosine deaminase
Q9QZD5	Rab proteins geranylgeranyltransferase component A 2 OS=Mus musculus OX=10090 GN=Chml PE=2 SV=2	Chml	1.37437	0.0205885	Up	395600	334518	370562	460880	575895	475969	0.908234	0.767999	0.850751	1.05811	1.32216	1.09275	nucleus	K23460			GO:0001505 regulation of neurotransmitter levels; GO:0001568 blood vessel development; GO:0001944 vasculature development; GO:0006464 cellular protein modification process; GO:0006605 protein targeting; GO:0006612 protein targeting to membrane; GO:0006807 nitrogen compound metabolic process; GO:0006810 transport; GO:0006836 neurotransmitter transport; GO:0006886 intracellular protein transport; G…	GO:0000922 spindle pole; GO:0005622 intracellular anatomical structure; GO:0005634 nucleus; GO:0005654 nucleoplasm; GO:0005737 cytoplasm; GO:0005818 aster; GO:0005819 spindle; GO:0005829 cytosol; GO:0005856 cytoskeleton; GO:0005968 Rab-protein geranylgeranyltransferase complex; GO:0008021 synaptic vesicle; GO:0012505 endomembrane system; GO:0015630 microtubule cytoskeleton; GO:0016020 membrane; G…	GO:0005488 binding; GO:0005515 protein binding; GO:0019899 enzyme binding; GO:0031267 small GTPase binding; GO:0044877 protein-containing complex binding; GO:0051020 GTPase binding;			TU	KOG4405	GDP dissociation inhibitor
Q9D142	Uridine diphosphate glucose pyrophosphatase NUDT14 OS=Mus musculus OX=10090 GN=Nudt14 PE=1 SV=1	Nudt14	1.37904	0.0208971	Up	948067	1039100	1281180	1502240	1506410	1498540	0.731577	0.801822	0.988624	1.1592	1.16242	1.15635	cytoplasm,nucleus	K08077			GO:0006464 cellular protein modification process; GO:0006486 protein glycosylation; GO:0006487 protein N-linked glycosylation; GO:0006807 nitrogen compound metabolic process; GO:0008152 metabolic process; GO:0009058 biosynthetic process; GO:0009059 macromolecule biosynthetic process; GO:0009100 glycoprotein metabolic process; GO:0009101 glycoprotein biosynthetic process; GO:0009987 cellular proce…	GO:0005622 intracellular anatomical structure; GO:0005737 cytoplasm; GO:0005829 cytosol;	GO:0003824 catalytic activity; GO:0005488 binding; GO:0005515 protein binding; GO:0008768 UDP-sugar diphosphatase activity; GO:0016462 pyrophosphatase activity; GO:0016787 hydrolase activity; GO:0016817 hydrolase activity, acting on acid anhydrides; GO:0016818 hydrolase activity, acting on acid anhydrides, in phosphorus-containing anhydrides; GO:0042802 identical protein binding; GO:0047631 ADP-r…	PF00293	PF00293 NUDIX domain	R	KOG4432	Uncharacterized NUDIX family hydrolase
Q8BFR6	AN1-type zinc finger protein 1 OS=Mus musculus OX=10090 GN=Zfand1 PE=1 SV=1	Zfand1	1.61497	0.0218422	Up	364978	435480	435045	792644	669112	533541	0.67781	0.808741	0.807933	1.47204	1.24262	0.990852	extracellular	K24684								R	KOG3183	Predicted Zn-finger protein
Q8C167	Prolyl endopeptidase-like OS=Mus musculus OX=10090 GN=Prepl PE=1 SV=1	Prepl	1.52372	0.0222092	Up	4818550	5386810	5338740	6335010	8289160	9060720	0.736988	0.823902	0.81655	0.968928	1.26781	1.38582	mitochondria	K22582			GO:0001505 regulation of neurotransmitter levels; GO:0010646 regulation of cell communication; GO:0017157 regulation of exocytosis; GO:0017158 regulation of calcium ion-dependent exocytosis; GO:0023051 regulation of signaling; GO:0032386 regulation of intracellular transport; GO:0032879 regulation of localization; GO:0046928 regulation of neurotransmitter secretion; GO:0050789 regulation of biolo…	GO:0005622 intracellular anatomical structure; GO:0005737 cytoplasm; GO:0005794 Golgi apparatus; GO:0005856 cytoskeleton; GO:0012505 endomembrane system; GO:0043226 organelle; GO:0043227 membrane-bounded organelle; GO:0043228 non-membrane-bounded organelle; GO:0043229 intracellular organelle; GO:0043231 intracellular membrane-bounded organelle; GO:0043232 intracellular non-membrane-bounded organe…		PF00326	PF00326 Prolyl oligopeptidase family	O	KOG2237	Predicted serine protease
Q3TXU5	Deoxyhypusine synthase OS=Mus musculus OX=10090 GN=Dhps PE=1 SV=2	Dhps	1.37143	0.0239895	Up	563114	581754	520879	805753	834836	643868	0.855319	0.883631	0.791168	1.22387	1.26804	0.977977	mitochondria	K00809			GO:0002682 regulation of immune system process; GO:0002684 positive regulation of immune system process; GO:0002694 regulation of leukocyte activation; GO:0002696 positive regulation of leukocyte activation; GO:0006412 translation; GO:0006464 cellular protein modification process; GO:0006518 peptide metabolic process; GO:0006576 cellular biogenic amine metabolic process; GO:0006595 polyamine meta…	GO:0005622 intracellular anatomical structure; GO:0005737 cytoplasm; GO:0005829 cytosol;	GO:0003824 catalytic activity; GO:0005488 binding; GO:0005515 protein binding; GO:0016740 transferase activity; GO:0016765 transferase activity, transferring alkyl or aryl (other than methyl) groups; GO:0034038 deoxyhypusine synthase activity; GO:0042802 identical protein binding;	PF01916	PF01916 Deoxyhypusine synthase	O	KOG2924	Deoxyhypusine synthase
Q7TMI3	E3 ubiquitin-protein ligase UHRF2 OS=Mus musculus OX=10090 GN=Uhrf2 PE=1 SV=1	Uhrf2	1.31056	0.0243229	Up	518065	619168	498943	764895	712876	666538	0.82222	0.98268	0.791871	1.21396	1.1314	1.05786	nucleus	K15713			GO:0000122 negative regulation of transcription by RNA polymerase II; GO:0006139 nucleobase-containing compound metabolic process; GO:0006259 DNA metabolic process; GO:0006325 chromatin organization; GO:0006355 regulation of transcription, DNA-templated; GO:0006357 regulation of transcription by RNA polymerase II; GO:0006464 cellular protein modification process; GO:0006508 proteolysis; GO:000651…	GO:0000228 nuclear chromosome; GO:0000785 chromatin; GO:0000791 euchromatin; GO:0000792 heterochromatin; GO:0005622 intracellular anatomical structure; GO:0005634 nucleus; GO:0005654 nucleoplasm; GO:0005657 replication fork; GO:0005694 chromosome; GO:0005737 cytoplasm; GO:0005886 plasma membrane; GO:0016020 membrane; GO:0016363 nuclear matrix; GO:0031410 cytoplasmic vesicle; GO:0031974 membrane-e…	GO:0000166 nucleotide binding; GO:0000976 transcription cis-regulatory region binding; GO:0000987 cis-regulatory region sequence-specific DNA binding; GO:0001067 transcription regulatory region nucleic acid binding; GO:0003676 nucleic acid binding; GO:0003677 DNA binding; GO:0003682 chromatin binding; GO:0003690 double-stranded DNA binding; GO:0003824 catalytic activity; GO:0004842 ubiquitin-prot…	PF00240; PF12148; PF00628; PF02182	PF00240 Ubiquitin family; PF12148 Tandem tudor domain within UHRF1; PF00628 PHD-finger; PF02182 SAD/SRA domain
Q9D2P8	Myelin-associated oligodendrocyte basic protein OS=Mus musculus OX=10090 GN=Mobp PE=1 SV=1	Mobp	1.32187	0.0247328	Up	69438500	80983400	82135500	109474000	107006000	90929800	0.771586	0.89987	0.912672	1.21645	1.18903	1.01039	nucleus				GO:0006810 transport; GO:0006928 movement of cell or subcellular component; GO:0007275 multicellular organism development; GO:0007399 nervous system development; GO:0009987 cellular process; GO:0030029 actin filament-based process; GO:0030048 actin filament-based movement; GO:0030050 vesicle transport along actin filament; GO:0030705 cytoskeleton-dependent intracellular transport; GO:0032501 mult…	GO:0005622 intracellular anatomical structure; GO:0005737 cytoplasm; GO:0005739 mitochondrion; GO:0005856 cytoskeleton; GO:0005938 cell cortex; GO:0015629 actin cytoskeleton; GO:0030863 cortical cytoskeleton; GO:0030864 cortical actin cytoskeleton; GO:0043209 myelin sheath; GO:0043226 organelle; GO:0043227 membrane-bounded organelle; GO:0043228 non-membrane-bounded organelle; GO:0043229 intracell…	GO:0003779 actin binding; GO:0005198 structural molecule activity; GO:0005488 binding; GO:0005515 protein binding; GO:0008092 cytoskeletal protein binding; GO:0017022 myosin binding; GO:0019899 enzyme binding; GO:0019911 structural constituent of myelin sheath; GO:0031267 small GTPase binding; GO:0051020 GTPase binding;
P51910	Apolipoprotein D OS=Mus musculus OX=10090 GN=Apod PE=1 SV=1	Apod	1.61059	0.0254058	Up	14446400	16292300	16289500	28761600	27673700	19307900	0.706015	0.796226	0.796089	1.40562	1.35245	0.943603	extracellular	K03098			GO:0000302 response to reactive oxygen species; GO:0001817 regulation of cytokine production; GO:0001818 negative regulation of cytokine production; GO:0001952 regulation of cell-matrix adhesion; GO:0001953 negative regulation of cell-matrix adhesion; GO:0002682 regulation of immune system process; GO:0002683 negative regulation of immune system process; GO:0002685 regulation of leukocyte migrati…	GO:0005576 extracellular region; GO:0005615 extracellular space; GO:0005622 intracellular anatomical structure; GO:0005737 cytoplasm; GO:0005783 endoplasmic reticulum; GO:0005829 cytosol; GO:0005840 ribosome; GO:0012505 endomembrane system; GO:0022626 cytosolic ribosome; GO:0030425 dendrite; GO:0032991 protein-containing complex; GO:0036477 somatodendritic compartment; GO:0042995 cell projection;…	GO:0005488 binding; GO:0005496 steroid binding; GO:0008289 lipid binding; GO:0015485 cholesterol binding; GO:0032934 sterol binding; GO:0036094 small molecule binding; GO:0043178 alcohol binding; GO:0097159 organic cyclic compound binding;	PF08212	PF08212 Lipocalin-like domain	M	KOG4824	Apolipoprotein D/Lipocalin
Q64524	Histone H2B type 2-E OS=Mus musculus OX=10090 GN=H2bc21 PE=1 SV=3	H2bc21	1.32024	0.0255339	Up	9988350	9636910	10204700	14966000	12933500	11483300	0.865882	0.835416	0.884637	1.29739	1.12119	0.995478	nucleus	K11252	H2B; histone H2B	mmu05322 Systemic lupus erythematosus; mmu05203 Viral carcinogenesis; mmu05034 Alcoholism; mmu04613 Neutrophil extracellular trap formation	GO:0000003 reproduction; GO:0001906 cell killing; GO:0001959 regulation of cytokine-mediated signaling pathway; GO:0001960 negative regulation of cytokine-mediated signaling pathway; GO:0002227 innate immune response in mucosa; GO:0002251 organ or tissue specific immune response; GO:0002376 immune system process; GO:0002385 mucosal immune response; GO:0003006 developmental process involved in rep…	GO:0000228 nuclear chromosome; GO:0000785 chromatin; GO:0000786 nucleosome; GO:0005576 extracellular region; GO:0005615 extracellular space; GO:0005622 intracellular anatomical structure; GO:0005634 nucleus; GO:0005654 nucleoplasm; GO:0005694 chromosome; GO:0005737 cytoplasm; GO:0005829 cytosol; GO:0005886 plasma membrane; GO:0016020 membrane; GO:0019897 extrinsic component of plasma membrane; GO…	GO:0001530 lipopolysaccharide binding; GO:0003676 nucleic acid binding; GO:0003677 DNA binding; GO:0005488 binding; GO:0005515 protein binding; GO:0008289 lipid binding; GO:0042393 histone binding; GO:0042802 identical protein binding; GO:0097159 organic cyclic compound binding; GO:0097367 carbohydrate derivative binding; GO:1901363 heterocyclic compound binding;	PF00125	PF00125 Core histone H2A/H2B/H3/H4	B	KOG1744	Histone H2B
Q6PGB8	Probable global transcription activator SNF2L1 OS=Mus musculus OX=10090 GN=Smarca1 PE=1 SV=1	Smarca1	1.47319	0.0263104	Up	95533.5	111045	87509.4	150735		138097	0.819439	0.952489	0.750613	1.29293		1.18453	cytoplasm	K11727			GO:0000003 reproduction; GO:0000183 rDNA heterochromatin assembly; GO:0003006 developmental process involved in reproduction; GO:0006139 nucleobase-containing compound metabolic process; GO:0006259 DNA metabolic process; GO:0006323 DNA packaging; GO:0006325 chromatin organization; GO:0006333 chromatin assembly or disassembly; GO:0006334 nucleosome assembly; GO:0006338 chromatin remodeling; GO:000…	GO:0000228 nuclear chromosome; GO:0000785 chromatin; GO:0000793 condensed chromosome; GO:0001650 fibrillar center; GO:0005622 intracellular anatomical structure; GO:0005634 nucleus; GO:0005654 nucleoplasm; GO:0005667 transcription regulator complex; GO:0005677 chromatin silencing complex; GO:0005694 chromosome; GO:0005700 polytene chromosome; GO:0005730 nucleolus; GO:0008623 CHRAC; GO:0016589 NUR…	GO:0000166 nucleotide binding; GO:0000981 DNA-binding transcription factor activity, RNA polymerase II-specific; GO:0003676 nucleic acid binding; GO:0003677 DNA binding; GO:0003678 DNA helicase activity; GO:0003700 DNA-binding transcription factor activity; GO:0003824 catalytic activity; GO:0004386 helicase activity; GO:0005488 binding; GO:0005515 protein binding; GO:0005524 ATP binding; GO:00080…	PF13892; PF00176; PF00271; PF09110; PF09111	PF13892 DNA-binding domain; PF00176 SNF2-related domain; PF00271 Helicase conserved C-terminal domain; PF09110 HAND; PF09111 SLIDE	K	KOG0385	Chromatin remodeling complex WSTF-ISWI, small subunit
Q61024	Asparagine synthetase [glutamine-hydrolyzing] OS=Mus musculus OX=10090 GN=Asns PE=1 SV=3	Asns	1.32473	0.026347	Up	5934470	5734170	5522480	7666530	8555710	6551400	0.890955	0.860884	0.829102	1.15099	1.28449	0.983577	cytoplasm	K01953	asnB; asparagine synthase (glutamine-hydrolysing) [EC:6.3.5.4]	mmu01230 Biosynthesis of amino acids; mmu00250 Alanine, aspartate and glutamate metabolism; mmu01100 Metabolic pathways	GO:0001101 response to acid chemical; GO:0001889 liver development; GO:0006082 organic acid metabolic process; GO:0006520 cellular amino acid metabolic process; GO:0006528 asparagine metabolic process; GO:0006529 asparagine biosynthetic process; GO:0006807 nitrogen compound metabolic process; GO:0006950 response to stress; GO:0006984 ER-nucleus signaling pathway; GO:0006986 response to unfolded p…	GO:0005622 intracellular anatomical structure; GO:0005737 cytoplasm; GO:0005829 cytosol;	GO:0003824 catalytic activity; GO:0004066 asparagine synthase (glutamine-hydrolyzing) activity; GO:0005488 binding; GO:0005515 protein binding; GO:0016874 ligase activity; GO:0016879 ligase activity, forming carbon-nitrogen bonds; GO:0016884 carbon-nitrogen ligase activity, with glutamine as amido-N-donor; GO:0042802 identical protein binding; GO:0042803 protein homodimerization activity; GO:0046…	PF13537; PF00733	PF13537 Glutamine amidotransferase domain; PF00733 Asparagine synthase	E	KOG0571	Asparagine synthase (glutamine-hydrolyzing)
Q9CQ13	Coordinator of PRMT5 and differentiation stimulator OS=Mus musculus OX=10090 GN=Coprs PE=1 SV=1	Coprs	1.6555	0.0269009	Up	137141	118628	98943.9		204147	187337	0.918933	0.794884	0.662988		1.36792	1.25528	cytoplasm				GO:0006325 chromatin organization; GO:0006464 cellular protein modification process; GO:0006479 protein methylation; GO:0006807 nitrogen compound metabolic process; GO:0006996 organelle organization; GO:0007275 multicellular organism development; GO:0007517 muscle organ development; GO:0008152 metabolic process; GO:0008213 protein alkylation; GO:0009987 cellular process; GO:0016043 cellular compo…	GO:0005622 intracellular anatomical structure; GO:0005634 nucleus; GO:0005654 nucleoplasm; GO:0005737 cytoplasm; GO:0005829 cytosol; GO:0005886 plasma membrane; GO:0016020 membrane; GO:0031974 membrane-enclosed lumen; GO:0031981 nuclear lumen; GO:0043226 organelle; GO:0043227 membrane-bounded organelle; GO:0043229 intracellular organelle; GO:0043231 intracellular membrane-bounded organelle; GO:00…	GO:0005488 binding; GO:0005515 protein binding; GO:0042393 histone binding;
Q0VE82	Copine-7 OS=Mus musculus OX=10090 GN=Cpne7 PE=1 SV=1	Cpne7	1.39086	0.0269472	Up	2584580	2941830	2917050	3870340	4514170	3359170	0.768186	0.874368	0.867002	1.15034	1.3417	0.998409	cytoplasm	K24525			GO:0000902 cell morphogenesis; GO:0001959 regulation of cytokine-mediated signaling pathway; GO:0001961 positive regulation of cytokine-mediated signaling pathway; GO:0006464 cellular protein modification process; GO:0006468 protein phosphorylation; GO:0006508 proteolysis; GO:0006629 lipid metabolic process; GO:0006644 phospholipid metabolic process; GO:0006650 glycerophospholipid metabolic proce…	GO:0005622 intracellular anatomical structure; GO:0005634 nucleus; GO:0005635 nuclear envelope; GO:0005654 nucleoplasm; GO:0005730 nucleolus; GO:0005737 cytoplasm; GO:0005739 mitochondrion; GO:0005829 cytosol; GO:0005886 plasma membrane; GO:0005912 adherens junction; GO:0005925 focal adhesion; GO:0012505 endomembrane system; GO:0016020 membrane; GO:0030054 cell junction; GO:0030055 cell-substrate…	GO:0001786 phosphatidylserine binding; GO:0003824 catalytic activity; GO:0004175 endopeptidase activity; GO:0004672 protein kinase activity; GO:0004674 protein serine/threonine kinase activity; GO:0005102 signaling receptor binding; GO:0005215 transporter activity; GO:0005488 binding; GO:0005509 calcium ion binding; GO:0005515 protein binding; GO:0005543 phospholipid binding; GO:0005544 calcium-d…	PF00168	PF00168 C2 domain	T	KOG1327	Copine
O35435	Dihydroorotate dehydrogenase (quinone), mitochondrial OS=Mus musculus OX=10090 GN=Dhodh PE=1 SV=2	Dhodh	1.34387	0.0271929	Up	3695460	3420740	4189980	5710330	4848990	4634660	0.836703	0.774502	0.948669	1.2929	1.09788	1.04935	mitochondria	K00254	DHODH; dihydroorotate dehydrogenase [EC:1.3.5.2]	mmu00240 Pyrimidine metabolism; mmu01100 Metabolic pathways; mmu01240 Biosynthesis of cofactors	GO:0000003 reproduction; GO:0001101 response to acid chemical; GO:0006139 nucleobase-containing compound metabolic process; GO:0006206 pyrimidine nucleobase metabolic process; GO:0006207 'de novo' pyrimidine nucleobase biosynthetic process; GO:0006213 pyrimidine nucleoside metabolic process; GO:0006725 cellular aromatic compound metabolic process; GO:0006807 nitrogen compound metabolic process; G…	GO:0005622 intracellular anatomical structure; GO:0005634 nucleus; GO:0005654 nucleoplasm; GO:0005737 cytoplasm; GO:0005739 mitochondrion; GO:0005740 mitochondrial envelope; GO:0005743 mitochondrial inner membrane; GO:0005758 mitochondrial intermembrane space; GO:0005829 cytosol; GO:0016020 membrane; GO:0019866 organelle inner membrane; GO:0031090 organelle membrane; GO:0031966 mitochondrial memb…	GO:0000166 nucleotide binding; GO:0003824 catalytic activity; GO:0004152 dihydroorotate dehydrogenase activity; GO:0005488 binding; GO:0010181 FMN binding; GO:0016491 oxidoreductase activity; GO:0016627 oxidoreductase activity, acting on the CH-CH group of donors; GO:0016635 oxidoreductase activity, acting on the CH-CH group of donors, quinone or related compound as acceptor; GO:0032553 ribonucle…	PF01180	PF01180 Dihydroorotate dehydrogenase	F	KOG1436	Dihydroorotate dehydrogenase
Q60771	Claudin-11 OS=Mus musculus OX=10090 GN=Cldn11 PE=1 SV=1	Cldn11	1.31407	0.0281603	Up	95423000	107517000	110195000	140376000	150885000	120221000	0.790125	0.890266	0.912441	1.16235	1.24936	0.995458	plasma membrane	K06087	CLDN; claudin	mmu04670 Leukocyte transendothelial migration; mmu05160 Hepatitis C; mmu04514 Cell adhesion molecules; mmu04530 Tight junction	GO:0000003 reproduction; GO:0007155 cell adhesion; GO:0007272 ensheathment of neurons; GO:0007275 multicellular organism development; GO:0007276 gamete generation; GO:0007283 spermatogenesis; GO:0007399 nervous system development; GO:0008366 axon ensheathment; GO:0009987 cellular process; GO:0016338 calcium-independent cell-cell adhesion via plasma membrane cell-adhesion molecules; GO:0019953 sex…	GO:0005886 plasma membrane; GO:0005887 integral component of plasma membrane; GO:0005911 cell-cell junction; GO:0005923 bicellular tight junction; GO:0016020 membrane; GO:0016021 integral component of membrane; GO:0030054 cell junction; GO:0031224 intrinsic component of membrane; GO:0031226 intrinsic component of plasma membrane; GO:0043209 myelin sheath; GO:0043296 apical junction complex; GO:00…	GO:0005488 binding; GO:0005515 protein binding; GO:0042802 identical protein binding;
Q9R118	Serine protease HTRA1 OS=Mus musculus OX=10090 GN=Htra1 PE=1 SV=2	Htra1	1.53225	0.028539	Up	6537610	7433040	7269440	12344300	11718200	8482530	0.729303	0.829193	0.810943	1.37707	1.30722	0.946269	extracellular	K08784			GO:0000003 reproduction; GO:0001101 response to acid chemical; GO:0001890 placenta development; GO:0002682 regulation of immune system process; GO:0002683 negative regulation of immune system process; GO:0002697 regulation of immune effector process; GO:0002698 negative regulation of immune effector process; GO:0002831 regulation of response to biotic stimulus; GO:0002832 negative regulation of r…	GO:0000785 chromatin; GO:0005576 extracellular region; GO:0005615 extracellular space; GO:0005622 intracellular anatomical structure; GO:0005634 nucleus; GO:0005694 chromosome; GO:0005737 cytoplasm; GO:0005739 mitochondrion; GO:0005740 mitochondrial envelope; GO:0005758 mitochondrial intermembrane space; GO:0005829 cytosol; GO:0005856 cytoskeleton; GO:0005886 plasma membrane; GO:0005887 integral …	GO:0003824 catalytic activity; GO:0004175 endopeptidase activity; GO:0004252 serine-type endopeptidase activity; GO:0005488 binding; GO:0005515 protein binding; GO:0008233 peptidase activity; GO:0008236 serine-type peptidase activity; GO:0016787 hydrolase activity; GO:0017171 serine hydrolase activity; GO:0042802 identical protein binding; GO:0140096 catalytic activity, acting on a protein;	PF00219; PF07648; PF13365; PF17820	PF00219 Insulin-like growth factor binding protein; PF07648 Kazal-type serine protease inhibitor domain; PF13365 Trypsin-like peptidase domain; PF17820 PDZ domain	O	KOG1320	Serine protease
Q61282	Aggrecan core protein OS=Mus musculus OX=10090 GN=Acan PE=1 SV=2	Acan	1.31726	0.0286913	Up	5343170	5188200	4812750	5779470	7357350	7075330	0.901642	0.875491	0.812135	0.975266	1.24153	1.19394	extracellular	K06792			GO:0001501 skeletal system development; GO:0001502 cartilage condensation; GO:0001503 ossification; GO:0002062 chondrocyte differentiation; GO:0002063 chondrocyte development; GO:0006022 aminoglycan metabolic process; GO:0006023 aminoglycan biosynthetic process; GO:0006024 glycosaminoglycan biosynthetic process; GO:0006026 aminoglycan catabolic process; GO:0006027 glycosaminoglycan catabolic proc…	GO:0000323 lytic vacuole; GO:0005576 extracellular region; GO:0005604 basement membrane; GO:0005615 extracellular space; GO:0005622 intracellular anatomical structure; GO:0005737 cytoplasm; GO:0005764 lysosome; GO:0005773 vacuole; GO:0005775 vacuolar lumen; GO:0005794 Golgi apparatus; GO:0005796 Golgi lumen; GO:0012505 endomembrane system; GO:0031012 extracellular matrix; GO:0031974 membrane-encl…	GO:0005198 structural molecule activity; GO:0005201 extracellular matrix structural constituent; GO:0005488 binding; GO:0005509 calcium ion binding; GO:0005539 glycosaminoglycan binding; GO:0005540 hyaluronic acid binding; GO:0031406 carboxylic acid binding; GO:0036094 small molecule binding; GO:0043167 ion binding; GO:0043168 anion binding; GO:0043169 cation binding; GO:0043177 organic acid bind…	PF07686; PF00193; PF00059; PF00084	PF07686 Immunoglobulin V-set domain; PF00193 Extracellular link domain; PF00059 Lectin C-type domain; PF00084 Sushi repeat (SCR repeat)
P0C913	Overexpressed in colon carcinoma 1 protein homolog OS=Mus musculus OX=10090 PE=3 SV=1	--	1.36252	0.0291576	Up	242525	270215	271219	414107	311773	342277	0.785669	0.875372	0.878624	1.34152	1.01	1.10882	nucleus
O88668	Protein CREG1 OS=Mus musculus OX=10090 GN=Creg1 PE=1 SV=1	Creg1	1.46298	0.0301981	Up	638239	773526	896380	990246	1225490	1161040	0.673613	0.816398	0.946061	1.04513	1.29341	1.22539	extracellular	K25476			GO:0000122 negative regulation of transcription by RNA polymerase II; GO:0001775 cell activation; GO:0002252 immune effector process; GO:0002263 cell activation involved in immune response; GO:0002274 myeloid leukocyte activation; GO:0002275 myeloid cell activation involved in immune response; GO:0002283 neutrophil activation involved in immune response; GO:0002366 leukocyte activation involved i…	GO:0000323 lytic vacuole; GO:0005576 extracellular region; GO:0005615 extracellular space; GO:0005622 intracellular anatomical structure; GO:0005667 transcription regulator complex; GO:0005737 cytoplasm; GO:0005764 lysosome; GO:0005766 primary lysosome; GO:0005773 vacuole; GO:0005775 vacuolar lumen; GO:0012505 endomembrane system; GO:0030141 secretory granule; GO:0031410 cytoplasmic vesicle; GO:0…	GO:0003712 transcription coregulator activity; GO:0003714 transcription corepressor activity; GO:0005488 binding; GO:0005515 protein binding; GO:0008134 transcription factor binding; GO:0042802 identical protein binding; GO:0042803 protein homodimerization activity; GO:0046983 protein dimerization activity; GO:0140110 transcription regulator activity;	PF13883	PF13883 Pyridoxamine 5'-phosphate oxidase	K	KOG3374	Cellular repressor of transcription
Q9WTX2	Interferon-inducible double-stranded RNA-dependent protein kinase activator A OS=Mus musculus OX=10090 GN=Prkra PE=1 SV=1	Prkra	1.72079	0.0306052	Up	2358780	2690040	2643940	3172410	4977450	5087780	0.676178	0.771139	0.757923	0.909417	1.42686	1.45849	cytoplasm	K24540			GO:0000003 reproduction; GO:0001501 skeletal system development; GO:0002376 immune system process; GO:0002682 regulation of immune system process; GO:0002683 negative regulation of immune system process; GO:0002697 regulation of immune effector process; GO:0002698 negative regulation of immune effector process; GO:0002831 regulation of response to biotic stimulus; GO:0002832 negative regulation o…	GO:0005622 intracellular anatomical structure; GO:0005634 nucleus; GO:0005654 nucleoplasm; GO:0005737 cytoplasm; GO:0005829 cytosol; GO:0016604 nuclear body; GO:0031974 membrane-enclosed lumen; GO:0031981 nuclear lumen; GO:0032991 protein-containing complex; GO:0043226 organelle; GO:0043227 membrane-bounded organelle; GO:0043229 intracellular organelle; GO:0043231 intracellular membrane-bounded o…	GO:0003676 nucleic acid binding; GO:0003723 RNA binding; GO:0003725 double-stranded RNA binding; GO:0005488 binding; GO:0005515 protein binding; GO:0008047 enzyme activator activity; GO:0019899 enzyme binding; GO:0019900 kinase binding; GO:0019901 protein kinase binding; GO:0030234 enzyme regulator activity; GO:0035197 siRNA binding; GO:0042802 identical protein binding; GO:0042803 protein homodi…	PF00035; PF16482	PF00035 Double-stranded RNA binding motif; PF16482 Staufen C-terminal domain	UK	KOG3732	Staufen and related double-stranded-RNA-binding proteins
Q8BZ09	Mitochondrial 2-oxodicarboxylate carrier OS=Mus musculus OX=10090 GN=Slc25a21 PE=1 SV=1	Slc25a21	1.42146	0.0307055	Up	769505	645162	596681	819539	1063710	975798	0.947979	0.794796	0.735071	1.00962	1.31042	1.20212	cytoplasm,mitochondria	K15110			GO:0006082 organic acid metabolic process; GO:0006520 cellular amino acid metabolic process; GO:0006553 lysine metabolic process; GO:0006554 lysine catabolic process; GO:0006807 nitrogen compound metabolic process; GO:0006810 transport; GO:0006811 ion transport; GO:0006820 anion transport; GO:0006835 dicarboxylic acid transport; GO:0006839 mitochondrial transport; GO:0008152 metabolic process; GO…	GO:0005622 intracellular anatomical structure; GO:0005737 cytoplasm; GO:0005739 mitochondrion; GO:0005740 mitochondrial envelope; GO:0005743 mitochondrial inner membrane; GO:0016020 membrane; GO:0016021 integral component of membrane; GO:0019866 organelle inner membrane; GO:0031090 organelle membrane; GO:0031224 intrinsic component of membrane; GO:0031966 mitochondrial membrane; GO:0031967 organe…	GO:0005215 transporter activity; GO:0005310 dicarboxylic acid transmembrane transporter activity; GO:0005342 organic acid transmembrane transporter activity; GO:0008509 anion transmembrane transporter activity; GO:0008514 organic anion transmembrane transporter activity; GO:0015075 ion transmembrane transporter activity; GO:0015139 alpha-ketoglutarate transmembrane transporter activity; GO:001531…			C	KOG0754	Mitochondrial oxodicarboxylate carrier protein
Q9Z2R6	Protein unc-119 homolog A OS=Mus musculus OX=10090 GN=Unc119 PE=1 SV=1	Unc119	1.46455	0.0309942	Up	238211	228681	306231	323523	400121	408636	0.750112	0.720103	0.964303	1.01875	1.25996	1.28677	cytoplasm	K23539			GO:0000003 reproduction; GO:0000278 mitotic cell cycle; GO:0000281 mitotic cytokinesis; GO:0000910 cytokinesis; GO:0001558 regulation of cell growth; GO:0001932 regulation of protein phosphorylation; GO:0001934 positive regulation of protein phosphorylation; GO:0002119 nematode larval development; GO:0002164 larval development; GO:0003008 system process; GO:0006810 transport; GO:0006996 organelle…	GO:0000922 spindle pole; GO:0005576 extracellular region; GO:0005622 intracellular anatomical structure; GO:0005737 cytoplasm; GO:0005813 centrosome; GO:0005815 microtubule organizing center; GO:0005819 spindle; GO:0005829 cytosol; GO:0005856 cytoskeleton; GO:0005929 cilium; GO:0015630 microtubule cytoskeleton; GO:0030424 axon; GO:0035869 ciliary transition zone; GO:0042995 cell projection; GO:00…	GO:0005488 binding; GO:0005515 protein binding; GO:0008289 lipid binding;			UT	KOG4037	Photoreceptor synaptic vesicle protein HRG4/UNC-119
P24457	Cytochrome P450 2D11 OS=Mus musculus OX=10090 GN=Cyp2d11 PE=2 SV=2	Cyp2d11	1.40663	0.0320563	Up	2425870	2825070	2658470	4098440	3976280	3050860	0.764656	0.890487	0.837974	1.29187	1.25336	0.961659	endoplasmic reticulum	K07414	CYP2D; cytochrome P450 family 2 subfamily D [EC:1.14.14.1]	mmu04726 Serotonergic synapse; mmu00140 Steroid hormone biosynthesis	GO:0001676 long-chain fatty acid metabolic process; GO:0006082 organic acid metabolic process; GO:0006629 lipid metabolic process; GO:0006631 fatty acid metabolic process; GO:0006633 fatty acid biosynthetic process; GO:0006690 icosanoid metabolic process; GO:0006720 isoprenoid metabolic process; GO:0006721 terpenoid metabolic process; GO:0006725 cellular aromatic compound metabolic process; GO:00…	GO:0005622 intracellular anatomical structure; GO:0005737 cytoplasm; GO:0005739 mitochondrion; GO:0005783 endoplasmic reticulum; GO:0005789 endoplasmic reticulum membrane; GO:0012505 endomembrane system; GO:0016020 membrane; GO:0031090 organelle membrane; GO:0031984 organelle subcompartment; GO:0042175 nuclear outer membrane-endoplasmic reticulum membrane network; GO:0043226 organelle; GO:0043227…	GO:0003824 catalytic activity; GO:0004497 monooxygenase activity; GO:0005488 binding; GO:0008395 steroid hydroxylase activity; GO:0016491 oxidoreductase activity; GO:0016705 oxidoreductase activity, acting on paired donors, with incorporation or reduction of molecular oxygen; GO:0016712 oxidoreductase activity, acting on paired donors, with incorporation or reduction of molecular oxygen, reduced …	PF00067	PF00067 Cytochrome P450	Q	KOG0156	Cytochrome P450 CYP2 subfamily
Q99LB7	Sarcosine dehydrogenase, mitochondrial OS=Mus musculus OX=10090 GN=Sardh PE=1 SV=1	Sardh	1.35114	0.0320996	Up	1271710	1246900	1201520	1391690	1786820	1847890	0.872376	0.855356	0.824226	0.95468	1.22573	1.26763	mitochondria	K00314	SARDH; sarcosine dehydrogenase [EC:1.5.8.3]	mmu00260 Glycine, serine and threonine metabolism; mmu01100 Metabolic pathways	GO:0000096 sulfur amino acid metabolic process; GO:0001505 regulation of neurotransmitter levels; GO:0006082 organic acid metabolic process; GO:0006139 nucleobase-containing compound metabolic process; GO:0006520 cellular amino acid metabolic process; GO:0006534 cysteine metabolic process; GO:0006544 glycine metabolic process; GO:0006545 glycine biosynthetic process; GO:0006555 methionine metabol…	GO:0005622 intracellular anatomical structure; GO:0005737 cytoplasm; GO:0005739 mitochondrion; GO:0005759 mitochondrial matrix; GO:0031974 membrane-enclosed lumen; GO:0043226 organelle; GO:0043227 membrane-bounded organelle; GO:0043229 intracellular organelle; GO:0043231 intracellular membrane-bounded organelle; GO:0043233 organelle lumen; GO:0070013 intracellular organelle lumen;	GO:0000166 nucleotide binding; GO:0003824 catalytic activity; GO:0005488 binding; GO:0005542 folic acid binding; GO:0008480 sarcosine dehydrogenase activity; GO:0016491 oxidoreductase activity; GO:0016645 oxidoreductase activity, acting on the CH-NH group of donors; GO:0019842 vitamin binding; GO:0031406 carboxylic acid binding; GO:0033218 amide binding; GO:0036094 small molecule binding; GO:0043…	PF01266; PF01571; PF08669	PF01266 FAD dependent oxidoreductase; PF01571 Aminomethyltransferase folate-binding domain; PF08669 Glycine cleavage T-protein C-terminal barrel domain	E	KOG2844	Dimethylglycine dehydrogenase precursor
P07214	SPARC OS=Mus musculus OX=10090 GN=Sparc PE=1 SV=1	Sparc	1.92004	0.0325591	Up	1801120	1885300	1870880	2344610	4035450	4290160	0.66595	0.697075	0.691743	0.866901	1.49208	1.58625	extracellular	K24262			GO:0001101 response to acid chemical; GO:0001501 skeletal system development; GO:0001503 ossification; GO:0001655 urogenital system development; GO:0001936 regulation of endothelial cell proliferation; GO:0001937 negative regulation of endothelial cell proliferation; GO:0002009 morphogenesis of an epithelium; GO:0002164 larval development; GO:0002165 instar larval or pupal development; GO:0002168…	GO:0005576 extracellular region; GO:0005604 basement membrane; GO:0005615 extracellular space; GO:0005622 intracellular anatomical structure; GO:0005634 nucleus; GO:0005737 cytoplasm; GO:0009986 cell surface; GO:0012505 endomembrane system; GO:0012506 vesicle membrane; GO:0016020 membrane; GO:0016363 nuclear matrix; GO:0030139 endocytic vesicle; GO:0030141 secretory granule; GO:0030659 cytoplasmi…	GO:0005488 binding; GO:0005509 calcium ion binding; GO:0005518 collagen binding; GO:0043167 ion binding; GO:0043169 cation binding; GO:0044877 protein-containing complex binding; GO:0046872 metal ion binding; GO:0050840 extracellular matrix binding;	PF09289; PF00050; PF10591	PF09289 Follistatin/Osteonectin-like EGF domain; PF00050 Kazal-type serine protease inhibitor domain; PF10591 Secreted protein acidic and rich in cysteine Ca binding region	W	KOG4004	Matricellular protein Osteonectin/SPARC/BM-40
Q9QYM5	Rho-related GTP-binding protein RhoN OS=Mus musculus OX=10090 GN=Rnd2 PE=2 SV=1	Rnd2	1.32451	0.033134	Up	308688	351330		414599	476654	420047	0.782948	0.891104		1.05158	1.20897	1.0654	nucleus	K07858			GO:0001558 regulation of cell growth; GO:0007154 cell communication; GO:0007165 signal transduction; GO:0007275 multicellular organism development; GO:0007399 nervous system development; GO:0008361 regulation of cell size; GO:0009987 cellular process; GO:0010720 positive regulation of cell development; GO:0010769 regulation of cell morphogenesis involved in differentiation; GO:0010770 positive re…	GO:0005622 intracellular anatomical structure; GO:0005737 cytoplasm; GO:0005768 endosome; GO:0005769 early endosome; GO:0012505 endomembrane system; GO:0031410 cytoplasmic vesicle; GO:0031982 vesicle; GO:0043226 organelle; GO:0043227 membrane-bounded organelle; GO:0043229 intracellular organelle; GO:0097708 intracellular vesicle;	GO:0003824 catalytic activity; GO:0003924 GTPase activity; GO:0005488 binding; GO:0005515 protein binding; GO:0016462 pyrophosphatase activity; GO:0016787 hydrolase activity; GO:0016817 hydrolase activity, acting on acid anhydrides; GO:0016818 hydrolase activity, acting on acid anhydrides, in phosphorus-containing anhydrides; GO:0017111 nucleoside-triphosphatase activity; GO:0047485 protein N-ter…	PF00071	PF00071 Ras family	R	KOG0393	Ras-related small GTPase, Rho type
Q8VHL0	Urea transporter 1 OS=Mus musculus OX=10090 GN=Slc14a1 PE=1 SV=2	Slc14a1	1.34663	0.0331753	Up	3687440	4022730	3559620	4381070	4943690	5851430	0.836597	0.912667	0.807598	0.993967	1.12161	1.32756	plasma membrane	K08716			GO:0006810 transport; GO:0006833 water transport; GO:0015840 urea transport; GO:0019755 one-carbon compound transport; GO:0042044 fluid transport; GO:0042886 amide transport; GO:0051179 localization; GO:0051234 establishment of localization; GO:0055085 transmembrane transport; GO:0071702 organic substance transport; GO:0071705 nitrogen compound transport; GO:0071918 urea transmembrane transport;	GO:0005622 intracellular anatomical structure; GO:0005634 nucleus; GO:0005730 nucleolus; GO:0005886 plasma membrane; GO:0005887 integral component of plasma membrane; GO:0016020 membrane; GO:0016021 integral component of membrane; GO:0016323 basolateral plasma membrane; GO:0031224 intrinsic component of membrane; GO:0031226 intrinsic component of plasma membrane; GO:0031974 membrane-enclosed lume…	GO:0005215 transporter activity; GO:0005372 water transmembrane transporter activity; GO:0005488 binding; GO:0005515 protein binding; GO:0015204 urea transmembrane transporter activity; GO:0015265 urea channel activity; GO:0015267 channel activity; GO:0015318 inorganic molecular entity transmembrane transporter activity; GO:0022803 passive transmembrane transporter activity; GO:0022857 transmembr…
P26443	Glutamate dehydrogenase 1, mitochondrial OS=Mus musculus OX=10090 GN=Glud1 PE=1 SV=1	Glud1	1.30528	0.033382	Up	83161100	90462300	85546200	96023900	123459000	118805000	0.83515	0.908473	0.859102	0.964325	1.23984	1.19311	mitochondria	K00261	GLUD1_2; glutamate dehydrogenase (NAD(P)+) [EC:1.4.1.3]	mmu01200 Carbon metabolism; mmu00910 Nitrogen metabolism; mmu04217 Necroptosis; mmu00250 Alanine, aspartate and glutamate metabolism; mmu01100 Metabolic pathways; mmu00220 Arginine biosynthesis; mmu04964 Proximal tubule bicarbonate reclamation	GO:0002791 regulation of peptide secretion; GO:0002793 positive regulation of peptide secretion; GO:0003008 system process; GO:0006082 organic acid metabolic process; GO:0006103 2-oxoglutarate metabolic process; GO:0006106 fumarate metabolic process; GO:0006116 NADH oxidation; GO:0006139 nucleobase-containing compound metabolic process; GO:0006520 cellular amino acid metabolic process; GO:0006536…	GO:0005622 intracellular anatomical structure; GO:0005737 cytoplasm; GO:0005739 mitochondrion; GO:0005740 mitochondrial envelope; GO:0005743 mitochondrial inner membrane; GO:0005759 mitochondrial matrix; GO:0016020 membrane; GO:0019866 organelle inner membrane; GO:0031090 organelle membrane; GO:0031966 mitochondrial membrane; GO:0031967 organelle envelope; GO:0031974 membrane-enclosed lumen; GO:0…	GO:0000166 nucleotide binding; GO:0001882 nucleoside binding; GO:0001883 purine nucleoside binding; GO:0003824 catalytic activity; GO:0004352 glutamate dehydrogenase (NAD+) activity; GO:0004353 glutamate dehydrogenase [NAD(P)+] activity; GO:0005488 binding; GO:0005515 protein binding; GO:0005525 GTP binding; GO:0016491 oxidoreductase activity; GO:0016597 amino acid binding; GO:0016638 oxidoreduct…	PF02812; PF00208	PF02812 Glu/Leu/Phe/Val dehydrogenase, dimerisation domain; PF00208 Glutamate/Leucine/Phenylalanine/Valine dehydrogenase	E	KOG2250	Glutamate/leucine/phenylalanine/valine dehydrogenases
P70699	Lysosomal alpha-glucosidase OS=Mus musculus OX=10090 GN=Gaa PE=1 SV=2	Gaa	1.30008	0.0335171	Up	8800360	9134950	9574150	10190500	12444300	13129600	0.834502	0.86623	0.907877	0.966323	1.18004	1.24503	extracellular	K12316	GAA; lysosomal alpha-glucosidase [EC:3.2.1.20]	mmu04142 Lysosome; mmu01100 Metabolic pathways; mmu00052 Galactose metabolism; mmu00500 Starch and sucrose metabolism	GO:0000023 maltose metabolic process; GO:0000272 polysaccharide catabolic process; GO:0001775 cell activation; GO:0002026 regulation of the force of heart contraction; GO:0002086 diaphragm contraction; GO:0002252 immune effector process; GO:0002263 cell activation involved in immune response; GO:0002274 myeloid leukocyte activation; GO:0002275 myeloid cell activation involved in immune response; …	GO:0000323 lytic vacuole; GO:0005622 intracellular anatomical structure; GO:0005737 cytoplasm; GO:0005764 lysosome; GO:0005765 lysosomal membrane; GO:0005766 primary lysosome; GO:0005773 vacuole; GO:0005774 vacuolar membrane; GO:0005775 vacuolar lumen; GO:0005886 plasma membrane; GO:0012505 endomembrane system; GO:0012506 vesicle membrane; GO:0016020 membrane; GO:0030141 secretory granule; GO:003…	GO:0003824 catalytic activity; GO:0004553 hydrolase activity, hydrolyzing O-glycosyl compounds; GO:0004558 alpha-1,4-glucosidase activity; GO:0005488 binding; GO:0015926 glucosidase activity; GO:0016787 hydrolase activity; GO:0016798 hydrolase activity, acting on glycosyl bonds; GO:0030246 carbohydrate binding; GO:0090599 alpha-glucosidase activity;	PF00088; PF16863; PF13802	PF00088 Trefoil (P-type) domain; PF16863 N-terminal barrel of NtMGAM and CtMGAM, maltase-glucoamylase; PF13802 Galactose mutarotase-like	G	KOG1065	Maltase glucoamylase and related hydrolases, glycosyl hydrolase family 31
P11214	Tissue-type plasminogen activator OS=Mus musculus OX=10090 GN=Plat PE=1 SV=3	Plat	1.34198	0.034536	Up	1820050	2215680	2301770	2514770	3057700	2932350	0.735754	0.895687	0.930489	1.01659	1.23607	1.1854	extracellular	K01343	PLAT; tissue plasminogen activator [EC:3.4.21.68]	mmu04610 Complement and coagulation cascades; mmu04371 Apelin signaling pathway; mmu05418 Fluid shear stress and atherosclerosis; mmu05215 Prostate cancer; mmu05202 Transcriptional misregulation in cancer	GO:0001101 response to acid chemical; GO:0001666 response to hypoxia; GO:0006464 cellular protein modification process; GO:0006508 proteolysis; GO:0006807 nitrogen compound metabolic process; GO:0006928 movement of cell or subcellular component; GO:0006950 response to stress; GO:0007154 cell communication; GO:0007165 signal transduction; GO:0007166 cell surface receptor signaling pathway; GO:0007…	GO:0005576 extracellular region; GO:0005615 extracellular space; GO:0005622 intracellular anatomical structure; GO:0005737 cytoplasm; GO:0009986 cell surface; GO:0012505 endomembrane system; GO:0030141 secretory granule; GO:0031410 cytoplasmic vesicle; GO:0031982 vesicle; GO:0043226 organelle; GO:0043227 membrane-bounded organelle; GO:0043229 intracellular organelle; GO:0045177 apical part of cel…	GO:0003824 catalytic activity; GO:0004175 endopeptidase activity; GO:0004252 serine-type endopeptidase activity; GO:0005102 signaling receptor binding; GO:0005488 binding; GO:0005515 protein binding; GO:0008233 peptidase activity; GO:0008236 serine-type peptidase activity; GO:0016787 hydrolase activity; GO:0017171 serine hydrolase activity; GO:0051219 phosphoprotein binding; GO:0097655 serpin fam…	PF00039; PF00008; PF00051; PF00089	PF00039 Fibronectin type I domain; PF00008 EGF-like domain; PF00051 Kringle domain; PF00089 Trypsin	E	KOG3627	Trypsin
Q8CIM3	D-2-hydroxyglutarate dehydrogenase, mitochondrial OS=Mus musculus OX=10090 GN=D2hgdh PE=1 SV=3	D2hgdh	1.35469	0.0359829	Up	272294	262574	246833	347649	411153	300157	0.887597	0.855913	0.804602	1.13323	1.34024	0.978422	mitochondria	K18204			GO:0006082 organic acid metabolic process; GO:0006089 lactate metabolic process; GO:0006091 generation of precursor metabolites and energy; GO:0006103 2-oxoglutarate metabolic process; GO:0006807 nitrogen compound metabolic process; GO:0008152 metabolic process; GO:0009987 cellular process; GO:0010035 response to inorganic substance; GO:0010038 response to metal ion; GO:0010042 response to mangan…	GO:0005622 intracellular anatomical structure; GO:0005737 cytoplasm; GO:0005739 mitochondrion; GO:0005759 mitochondrial matrix; GO:0031974 membrane-enclosed lumen; GO:0043226 organelle; GO:0043227 membrane-bounded organelle; GO:0043229 intracellular organelle; GO:0043231 intracellular membrane-bounded organelle; GO:0043233 organelle lumen; GO:0070013 intracellular organelle lumen;	GO:0000166 nucleotide binding; GO:0003824 catalytic activity; GO:0004457 lactate dehydrogenase activity; GO:0004458 D-lactate dehydrogenase (cytochrome) activity; GO:0005488 binding; GO:0016491 oxidoreductase activity; GO:0016614 oxidoreductase activity, acting on CH-OH group of donors; GO:0016898 oxidoreductase activity, acting on the CH-OH group of donors, cytochrome as acceptor; GO:0036094 sma…	PF01565; PF02913	PF01565 FAD binding domain ; PF02913 FAD linked oxidases, C-terminal domain	C	KOG1232	Proteins containing the FAD binding domain
Q9ERQ8	Carbonic anhydrase 7 OS=Mus musculus OX=10090 GN=Ca7 PE=1 SV=2	Ca7	1.30216	0.0361245	Up	1238170	1331270	996113	1560010	1558380	1524530	0.905043	0.973095	0.728111	1.14029	1.1391	1.11436	cytoplasm	K01672	CA; carbonic anhydrase [EC:4.2.1.1]	mmu00910 Nitrogen metabolism; mmu01100 Metabolic pathways	GO:0006810 transport; GO:0006811 ion transport; GO:0006820 anion transport; GO:0006873 cellular ion homeostasis; GO:0006885 regulation of pH; GO:0009987 cellular process; GO:0010646 regulation of cell communication; GO:0010647 positive regulation of cell communication; GO:0015701 bicarbonate transport; GO:0015711 organic anion transport; GO:0019725 cellular homeostasis; GO:0023051 regulation of s…	GO:0005622 intracellular anatomical structure; GO:0005737 cytoplasm; GO:0005829 cytosol;	GO:0003824 catalytic activity; GO:0004089 carbonate dehydratase activity; GO:0016829 lyase activity; GO:0016835 carbon-oxygen lyase activity; GO:0016836 hydro-lyase activity;	PF00194	PF00194 Eukaryotic-type carbonic anhydrase	R	KOG0382	Carbonic anhydrase
Q99K67	Alpha-aminoadipic semialdehyde synthase, mitochondrial OS=Mus musculus OX=10090 GN=Aass PE=1 SV=1	Aass	1.45861	0.0362275	Up	894742	989544	1032210	1663510	1451100	1139420	0.748683	0.82801	0.863711	1.39196	1.21422	0.95342	mitochondria	K14157	AASS; alpha-aminoadipic semialdehyde synthase [EC:1.5.1.8 1.5.1.9]	mmu00310 Lysine degradation; mmu01100 Metabolic pathways	GO:0006082 organic acid metabolic process; GO:0006091 generation of precursor metabolites and energy; GO:0006520 cellular amino acid metabolic process; GO:0006553 lysine metabolic process; GO:0006554 lysine catabolic process; GO:0006807 nitrogen compound metabolic process; GO:0008152 metabolic process; GO:0008652 cellular amino acid biosynthetic process; GO:0009056 catabolic process; GO:0009058 b…	GO:0005622 intracellular anatomical structure; GO:0005737 cytoplasm; GO:0005739 mitochondrion; GO:0005759 mitochondrial matrix; GO:0031974 membrane-enclosed lumen; GO:0043226 organelle; GO:0043227 membrane-bounded organelle; GO:0043229 intracellular organelle; GO:0043231 intracellular membrane-bounded organelle; GO:0043233 organelle lumen; GO:0070013 intracellular organelle lumen;	GO:0003824 catalytic activity; GO:0004753 saccharopine dehydrogenase activity; GO:0016491 oxidoreductase activity; GO:0016645 oxidoreductase activity, acting on the CH-NH group of donors; GO:0016646 oxidoreductase activity, acting on the CH-NH group of donors, NAD or NADP as acceptor; GO:0047130 saccharopine dehydrogenase (NADP+, L-lysine-forming) activity; GO:0047131 saccharopine dehydrogenase (…	PF05222; PF16653	PF05222 Alanine dehydrogenase/PNT, N-terminal domain; PF16653 Saccharopine dehydrogenase C-terminal domain	E	KOG0172	Lysine-ketoglutarate reductase/saccharopine dehydrogenase
P11859	Angiotensinogen OS=Mus musculus OX=10090 GN=Agt PE=1 SV=1	Agt	1.76192	0.036549	Up	1539360	2022360	2269140	2631650	4272460	3369390	0.573519	0.75347	0.845413	0.980474	1.59179	1.25533	extracellular	K09821	AGT; angiotensinogen	mmu04080 Neuroactive ligand-receptor interaction; mmu05414 Dilated cardiomyopathy; mmu04931 Insulin resistance; mmu04270 Vascular smooth muscle contraction; mmu04614 Renin-angiotensin system; mmu04933 AGE-RAGE signaling pathway in diabetic complications; mmu04934 Cushing syndrome; mmu05415 Diabetic cardiomyopathy; mmu04261 Adrenergic signaling in cardiomyocytes; mmu04927 Cortisol synthesis and se…	GO:0000003 reproduction; GO:0000165 MAPK cascade; GO:0001505 regulation of neurotransmitter levels; GO:0001542 ovulation from ovarian follicle; GO:0001543 ovarian follicle rupture; GO:0001558 regulation of cell growth; GO:0001568 blood vessel development; GO:0001655 urogenital system development; GO:0001657 ureteric bud development; GO:0001658 branching involved in ureteric bud morphogenesis; GO:…	GO:0005576 extracellular region; GO:0005615 extracellular space; GO:0005622 intracellular anatomical structure; GO:0005737 cytoplasm; GO:0005829 cytosol;	GO:0001664 G protein-coupled receptor binding; GO:0004857 enzyme inhibitor activity; GO:0004866 endopeptidase inhibitor activity; GO:0004867 serine-type endopeptidase inhibitor activity; GO:0005102 signaling receptor binding; GO:0005179 hormone activity; GO:0005488 binding; GO:0005515 protein binding; GO:0008047 enzyme activator activity; GO:0008083 growth factor activity; GO:0016176 superoxide-g…	PF00079	PF00079 Serpin (serine protease inhibitor)	V	KOG2392	Serpin
Q9JMB8	Contactin-6 OS=Mus musculus OX=10090 GN=Cntn6 PE=1 SV=2	Cntn6	1.43729	0.0376552	Up	446379	358966	539952	615394	630432	687760	0.816825	0.656869	0.988054	1.1261	1.15362	1.25853	extracellular	K06764			GO:0000226 microtubule cytoskeleton organization; GO:0000902 cell morphogenesis; GO:0000904 cell morphogenesis involved in differentiation; GO:0001764 neuron migration; GO:0001932 regulation of protein phosphorylation; GO:0001934 positive regulation of protein phosphorylation; GO:0002028 regulation of sodium ion transport; GO:0003007 heart morphogenesis; GO:0003008 system process; GO:0006810 tran…	GO:0005622 intracellular anatomical structure; GO:0005737 cytoplasm; GO:0005829 cytosol; GO:0005886 plasma membrane; GO:0005911 cell-cell junction; GO:0005918 septate junction; GO:0009986 cell surface; GO:0016020 membrane; GO:0030054 cell junction; GO:0030424 axon; GO:0031224 intrinsic component of membrane; GO:0031225 anchored component of membrane; GO:0031226 intrinsic component of plasma membr…	GO:0005488 binding; GO:0005515 protein binding; GO:0030246 carbohydrate binding; GO:0043621 protein self-association;	PF13927; PF07679; PF00041	PF13927 Immunoglobulin domain; PF07679 Immunoglobulin I-set domain; PF00041 Fibronectin type III domain	T	KOG3513	Neural cell adhesion molecule L1
Q00493	Carboxypeptidase E OS=Mus musculus OX=10090 GN=Cpe PE=1 SV=2	Cpe	1.35305	0.0376869	Up	9944770	10959500	10731200	11779200	15600800	15424400	0.801568	0.883357	0.864956	0.949427	1.25746	1.24324	extracellular	K01294	CPE; carboxypeptidase E [EC:3.4.17.10]	mmu04940 Type I diabetes mellitus	GO:0001505 regulation of neurotransmitter levels; GO:0001956 positive regulation of neurotransmitter secretion; GO:0003007 heart morphogenesis; GO:0003205 cardiac chamber development; GO:0003206 cardiac chamber morphogenesis; GO:0003208 cardiac ventricle morphogenesis; GO:0003214 cardiac left ventricle morphogenesis; GO:0003231 cardiac ventricle development; GO:0006464 cellular protein modificati…	GO:0005576 extracellular region; GO:0005615 extracellular space; GO:0005622 intracellular anatomical structure; GO:0005737 cytoplasm; GO:0005794 Golgi apparatus; GO:0005886 plasma membrane; GO:0012505 endomembrane system; GO:0012506 vesicle membrane; GO:0016020 membrane; GO:0030141 secretory granule; GO:0030424 axon; GO:0030425 dendrite; GO:0030659 cytoplasmic vesicle membrane; GO:0030667 secreto…	GO:0003824 catalytic activity; GO:0004180 carboxypeptidase activity; GO:0004181 metallocarboxypeptidase activity; GO:0004185 serine-type carboxypeptidase activity; GO:0005102 signaling receptor binding; GO:0005488 binding; GO:0005515 protein binding; GO:0008233 peptidase activity; GO:0008235 metalloexopeptidase activity; GO:0008236 serine-type peptidase activity; GO:0008237 metallopeptidase activ…	PF00246; PF13620	PF00246 Zinc carboxypeptidase; PF13620 Carboxypeptidase regulatory-like domain	R	KOG2649	Zinc carboxypeptidase
Q8K209	Adhesion G-protein coupled receptor G1 OS=Mus musculus OX=10090 GN=Adgrg1 PE=1 SV=1	Adgrg1	1.51865	0.0386556	Up	1973640	1941530	2061030	2292140	3312770	3470860	0.78673	0.773931	0.821566	0.91369	1.32053	1.38355	plasma membrane	K08450			GO:0000003 reproduction; GO:0001525 angiogenesis; GO:0001568 blood vessel development; GO:0001816 cytokine production; GO:0001944 vasculature development; GO:0003002 regionalization; GO:0003006 developmental process involved in reproduction; GO:0006928 movement of cell or subcellular component; GO:0007154 cell communication; GO:0007155 cell adhesion; GO:0007165 signal transduction; GO:0007186 G p…	GO:0005886 plasma membrane; GO:0005887 integral component of plasma membrane; GO:0016020 membrane; GO:0016021 integral component of membrane; GO:0031224 intrinsic component of membrane; GO:0031226 intrinsic component of plasma membrane; GO:0042995 cell projection; GO:0071944 cell periphery; GO:0097386 glial cell projection; GO:0097449 astrocyte projection; GO:0097450 astrocyte end-foot; GO:009745…	GO:0004888 transmembrane signaling receptor activity; GO:0004930 G protein-coupled receptor activity; GO:0005488 binding; GO:0005518 collagen binding; GO:0005539 glycosaminoglycan binding; GO:0008201 heparin binding; GO:0038023 signaling receptor activity; GO:0043167 ion binding; GO:0043168 anion binding; GO:0044877 protein-containing complex binding; GO:0050840 extracellular matrix binding; GO:0…	PF18587; PF18619	PF18587 PTX/LNS-Like (PLL) domain; PF18619 GPCR-Autoproteolysis-INducing (GAIN) subdomain A	T	KOG4193	G protein-coupled receptors
P28867	Protein kinase C delta type OS=Mus musculus OX=10090 GN=Prkcd PE=1 SV=3	Prkcd	1.3091	0.0392049	Up	12879300	13763800	10750000	15745900	18006200	15199200	0.894972	0.956435	0.747008	1.09417	1.25124	1.05618	cytoplasm	K06068	PRKCD; novel protein kinase C delta type [EC:2.7.11.13]	mmu04912 GnRH signaling pathway; mmu04270 Vascular smooth muscle contraction; mmu05415 Diabetic cardiomyopathy; mmu04625 C-type lectin receptor signaling pathway; mmu05020 Prion disease; mmu04062 Chemokine signaling pathway; mmu04140 Autophagy - animal; mmu04621 NOD-like receptor signaling pathway; mmu04931 Insulin resistance; mmu04666 Fc gamma R-mediated phagocytosis; mmu05208 Chemical carcinoge…	GO:0000302 response to reactive oxygen species; GO:0001101 response to acid chemical; GO:0001666 response to hypoxia; GO:0001775 cell activation; GO:0001816 cytokine production; GO:0001817 regulation of cytokine production; GO:0001819 positive regulation of cytokine production; GO:0001932 regulation of protein phosphorylation; GO:0001933 negative regulation of protein phosphorylation; GO:0001934 …	GO:0000323 lytic vacuole; GO:0001772 immunological synapse; GO:0005576 extracellular region; GO:0005622 intracellular anatomical structure; GO:0005634 nucleus; GO:0005654 nucleoplasm; GO:0005737 cytoplasm; GO:0005739 mitochondrion; GO:0005764 lysosome; GO:0005766 primary lysosome; GO:0005773 vacuole; GO:0005775 vacuolar lumen; GO:0005783 endoplasmic reticulum; GO:0005815 microtubule organizing ce…	GO:0003824 catalytic activity; GO:0004672 protein kinase activity; GO:0004674 protein serine/threonine kinase activity; GO:0004697 protein kinase C activity; GO:0004699 calcium-independent protein kinase C activity; GO:0005488 binding; GO:0005515 protein binding; GO:0008047 enzyme activator activity; GO:0016301 kinase activity; GO:0016740 transferase activity; GO:0016772 transferase activity, tra…	PF00130; PF00069	PF00130 Phorbol esters/diacylglycerol binding domain (C1 domain); PF00069 Protein kinase domain	T	KOG0694	Serine/threonine protein kinase
Q9EPX2	Papilin OS=Mus musculus OX=10090 GN=Papln PE=2 SV=2	Papln	1.66163	0.0402733	Up	198218	240242	328353	357505	493880	422771	0.582717	0.706259	0.965286	1.05099	1.4519	1.24285	extracellular	K23624			GO:0009987 cellular process; GO:0016043 cellular component organization; GO:0030198 extracellular matrix organization; GO:0043062 extracellular structure organization; GO:0071840 cellular component organization or biogenesis;	GO:0005576 extracellular region; GO:0005604 basement membrane; GO:0031012 extracellular matrix; GO:0062023 collagen-containing extracellular matrix;	GO:0005198 structural molecule activity; GO:0005201 extracellular matrix structural constituent;	PF00090; PF19236; PF19030; PF00014; PF00047; PF13927; PF07679; PF08686	PF00090 Thrombospondin type 1 domain; PF19236 ADAMTS cysteine-rich domain; PF19030 Thrombospondin type 1 domain; PF00014 Kunitz/Bovine pancreatic trypsin inhibitor domain; PF00047 Immunoglobulin domain; PF13927 Immunoglobulin domain; PF07679 Immunoglobulin I-set domain; PF08686 PLAC (protease and lacunin) domain	O	KOG4597	Serine proteinase inhibitor (KU family) with thrombospondin repeats
Q3UNZ8	Quinone oxidoreductase-like protein 2 OS=Mus musculus OX=10090 GN=Cryzl2 PE=1 SV=1	Cryzl2	1.32328	0.0405456	Up	2226200	2216050	2463460	2551750	3320660	3265810	0.832539	0.828743	0.921268	0.954286	1.24184	1.22133	mitochondria							PF08240; PF00107	PF08240 Alcohol dehydrogenase GroES-like domain; PF00107 Zinc-binding dehydrogenase	CR	KOG1198	Zinc-binding oxidoreductase
Q7M759	Alpha/beta hydrolase domain-containing protein 17B OS=Mus musculus OX=10090 GN=Abhd17b PE=1 SV=1	Abhd17b	1.34049	0.0406021	Up	4670120	3990690	3896680	5296870	6509210	5027090	0.953389	0.814685	0.795494	1.08134	1.32883	1.02626	extracellular	K01076			GO:0002084 protein depalmitoylation; GO:0003008 system process; GO:0006464 cellular protein modification process; GO:0006497 protein lipidation; GO:0006807 nitrogen compound metabolic process; GO:0006950 response to stress; GO:0007610 behavior; GO:0007611 learning or memory; GO:0007612 learning; GO:0008152 metabolic process; GO:0008306 associative learning; GO:0009056 catabolic process; GO:000905…	GO:0005622 intracellular anatomical structure; GO:0005737 cytoplasm; GO:0005768 endosome; GO:0005886 plasma membrane; GO:0010008 endosome membrane; GO:0012505 endomembrane system; GO:0014069 postsynaptic density; GO:0016020 membrane; GO:0030425 dendrite; GO:0031090 organelle membrane; GO:0031410 cytoplasmic vesicle; GO:0031982 vesicle; GO:0032279 asymmetric synapse; GO:0036477 somatodendritic com…	GO:0003824 catalytic activity; GO:0008474 palmitoyl-(protein) hydrolase activity; GO:0016787 hydrolase activity; GO:0016788 hydrolase activity, acting on ester bonds; GO:0016790 thiolester hydrolase activity; GO:0098599 palmitoyl hydrolase activity; GO:0140096 catalytic activity, acting on a protein;	PF00326	PF00326 Prolyl oligopeptidase family	R	KOG1552	Predicted alpha/beta hydrolase
Q91VJ2	Caveolae-associated protein 3 OS=Mus musculus OX=10090 GN=Cavin3 PE=1 SV=1	Cavin3	1.40935	0.0426344	Up	88412.2	103184	119304	152204	161626	124338	0.708177	0.826499	0.955619	1.21915	1.29462	0.995941	cytoplasm,nucleus				GO:0001558 regulation of cell growth; GO:0001932 regulation of protein phosphorylation; GO:0001934 positive regulation of protein phosphorylation; GO:0006996 organelle organization; GO:0007010 cytoskeleton organization; GO:0007623 circadian rhythm; GO:0009892 negative regulation of metabolic process; GO:0009893 positive regulation of metabolic process; GO:0009966 regulation of signal transduction…	GO:0005622 intracellular anatomical structure; GO:0005737 cytoplasm; GO:0005886 plasma membrane; GO:0005901 caveola; GO:0016020 membrane; GO:0032991 protein-containing complex; GO:0044853 plasma membrane raft; GO:0045121 membrane raft; GO:0071944 cell periphery; GO:0098590 plasma membrane region; GO:0098857 membrane microdomain;	GO:0005080 protein kinase C binding; GO:0005488 binding; GO:0005515 protein binding; GO:0019899 enzyme binding; GO:0019900 kinase binding; GO:0019901 protein kinase binding;
P47867	Secretogranin-3 OS=Mus musculus OX=10090 GN=Scg3 PE=1 SV=1	Scg3	1.31991	0.0438924	Up	1481860	1415070	1395530	1561630	2038470	2065550	0.892856	0.852614	0.84084	0.94092	1.22823	1.24454	extracellular	K25733			GO:0002576 platelet degranulation; GO:0006464 cellular protein modification process; GO:0006807 nitrogen compound metabolic process; GO:0006810 transport; GO:0006887 exocytosis; GO:0008152 metabolic process; GO:0009987 cellular process; GO:0016192 vesicle-mediated transport; GO:0019538 protein metabolic process; GO:0032940 secretion by cell; GO:0036211 protein modification process; GO:0043170 mac…	GO:0005576 extracellular region; GO:0005622 intracellular anatomical structure; GO:0005737 cytoplasm; GO:0005783 endoplasmic reticulum; GO:0005788 endoplasmic reticulum lumen; GO:0012505 endomembrane system; GO:0012506 vesicle membrane; GO:0016020 membrane; GO:0030133 transport vesicle; GO:0030141 secretory granule; GO:0030658 transport vesicle membrane; GO:0030659 cytoplasmic vesicle membrane; G…
P04370	Myelin basic protein OS=Mus musculus OX=10090 GN=Mbp PE=1 SV=2	Mbp	1.30537	0.0450331	Up	847788000	999887000	1001250000	1336430000	1317160000	1065300000	0.774493	0.913443	0.914688	1.22089	1.20329	0.9732	nucleus	K17269			GO:0000165 MAPK cascade; GO:0001101 response to acid chemical; GO:0001817 regulation of cytokine production; GO:0001819 positive regulation of cytokine production; GO:0002376 immune system process; GO:0002791 regulation of peptide secretion; GO:0002793 positive regulation of peptide secretion; GO:0003008 system process; GO:0006464 cellular protein modification process; GO:0006468 protein phosphor…	GO:0005622 intracellular anatomical structure; GO:0005634 nucleus; GO:0005737 cytoplasm; GO:0030424 axon; GO:0032991 protein-containing complex; GO:0033269 internode region of axon; GO:0036477 somatodendritic compartment; GO:0042995 cell projection; GO:0043005 neuron projection; GO:0043025 neuronal cell body; GO:0043209 myelin sheath; GO:0043218 compact myelin; GO:0043226 organelle; GO:0043227 me…	GO:0002020 protease binding; GO:0005198 structural molecule activity; GO:0005488 binding; GO:0005515 protein binding; GO:0005516 calmodulin binding; GO:0005543 phospholipid binding; GO:0008289 lipid binding; GO:0019899 enzyme binding; GO:0019911 structural constituent of myelin sheath; GO:0043167 ion binding; GO:0043168 anion binding;
Q6ZPS2	Carnosine synthase 1 OS=Mus musculus OX=10090 GN=Carns1 PE=1 SV=2	Carns1	1.80831	0.0451335	Up	203732	238425	249609	512978	458068	279883	0.629225	0.736374	0.770916	1.58433	1.41474	0.864417	nucleus	K14755	CRNS1; carnosine synthase [EC:6.3.2.11]	mmu00410 beta-Alanine metabolism; mmu00340 Histidine metabolism; mmu00330 Arginine and proline metabolism; mmu01100 Metabolic pathways	GO:0006082 organic acid metabolic process; GO:0006518 peptide metabolic process; GO:0006520 cellular amino acid metabolic process; GO:0006547 histidine metabolic process; GO:0006548 histidine catabolic process; GO:0006575 cellular modified amino acid metabolic process; GO:0006725 cellular aromatic compound metabolic process; GO:0006807 nitrogen compound metabolic process; GO:0008152 metabolic pro…	GO:0005622 intracellular anatomical structure; GO:0005737 cytoplasm; GO:0005829 cytosol;	GO:0003824 catalytic activity; GO:0016462 pyrophosphatase activity; GO:0016787 hydrolase activity; GO:0016817 hydrolase activity, acting on acid anhydrides; GO:0016818 hydrolase activity, acting on acid anhydrides, in phosphorus-containing anhydrides; GO:0016874 ligase activity; GO:0016879 ligase activity, forming carbon-nitrogen bonds; GO:0016881 acid-amino acid ligase activity; GO:0016887 ATP h…	PF18130; PF15632	PF18130 ATP-grasp N-terminal domain; PF15632 ATP-grasp in the biosynthetic pathway with Ter operon
Q80ZJ7	Sorting nexin-32 OS=Mus musculus OX=10090 GN=Snx32 PE=2 SV=1	Snx32	1.44922	0.0460158	Up	407387	375442	345253	552523	648204	434110	0.884688	0.815316	0.749757	1.19987	1.40765	0.94272	nucleus	K17920	SNX5_6_32; sorting nexin-5/6/32	mmu04144 Endocytosis	GO:0006355 regulation of transcription, DNA-templated; GO:0006810 transport; GO:0006886 intracellular protein transport; GO:0006897 endocytosis; GO:0006907 pinocytosis; GO:0006996 organelle organization; GO:0008104 protein localization; GO:0009719 response to endogenous stimulus; GO:0009889 regulation of biosynthetic process; GO:0009890 negative regulation of biosynthetic process; GO:0009892 nega…	GO:0000323 lytic vacuole; GO:0001726 ruffle; GO:0001891 phagocytic cup; GO:0005622 intracellular anatomical structure; GO:0005737 cytoplasm; GO:0005764 lysosome; GO:0005768 endosome; GO:0005769 early endosome; GO:0005773 vacuole; GO:0005886 plasma membrane; GO:0009898 cytoplasmic side of plasma membrane; GO:0010008 endosome membrane; GO:0012505 endomembrane system; GO:0012506 vesicle membrane; GO…	GO:0005102 signaling receptor binding; GO:0005126 cytokine receptor binding; GO:0005160 transforming growth factor beta receptor binding; GO:0005488 binding; GO:0005515 protein binding; GO:0005543 phospholipid binding; GO:0008092 cytoskeletal protein binding; GO:0008289 lipid binding; GO:0032266 phosphatidylinositol-3-phosphate binding; GO:0034452 dynactin binding; GO:0034713 type I transforming …	PF00787; PF09325	PF00787 PX domain; PF09325 Vps5 C terminal like	V	KOG1660	Sorting nexin SNX6/TFAF2, contains PX domain
P24472	Glutathione S-transferase A4 OS=Mus musculus OX=10090 GN=Gsta4 PE=1 SV=3	Gsta4	1.34605	0.0472324	Up	7943700	9114750	9885160	10190700	13078100	12998600	0.754017	0.865174	0.938301	0.967303	1.24138	1.23383	cytoplasm	K00799	GST; glutathione S-transferase [EC:2.5.1.18]	mmu05204 Chemical carcinogenesis - DNA adducts; mmu05418 Fluid shear stress and atherosclerosis; mmu01100 Metabolic pathways; mmu00983 Drug metabolism - other enzymes; mmu05208 Chemical carcinogenesis - reactive oxygen species; mmu00480 Glutathione metabolism; mmu05207 Chemical carcinogenesis - receptor activation; mmu01524 Platinum drug resistance; mmu00982 Drug metabolism - cytochrome P450; mmu…	GO:0000302 response to reactive oxygen species; GO:0006518 peptide metabolic process; GO:0006575 cellular modified amino acid metabolic process; GO:0006749 glutathione metabolic process; GO:0006790 sulfur compound metabolic process; GO:0006805 xenobiotic metabolic process; GO:0006807 nitrogen compound metabolic process; GO:0006950 response to stress; GO:0006979 response to oxidative stress; GO:00…	GO:0005622 intracellular anatomical structure; GO:0005737 cytoplasm; GO:0005739 mitochondrion; GO:0043226 organelle; GO:0043227 membrane-bounded organelle; GO:0043229 intracellular organelle; GO:0043231 intracellular membrane-bounded organelle;	GO:0003824 catalytic activity; GO:0004364 glutathione transferase activity; GO:0004601 peroxidase activity; GO:0004602 glutathione peroxidase activity; GO:0005488 binding; GO:0016209 antioxidant activity; GO:0016491 oxidoreductase activity; GO:0016684 oxidoreductase activity, acting on peroxide as acceptor; GO:0016740 transferase activity; GO:0016765 transferase activity, transferring alkyl or ar…	PF02798; PF14497	PF02798 Glutathione S-transferase, N-terminal domain; PF14497 Glutathione S-transferase, C-terminal domain	O	KOG1695	Glutathione S-transferase
Q91XE4	N-acyl-aromatic-L-amino acid amidohydrolase (carboxylate-forming) OS=Mus musculus OX=10090 GN=Acy3 PE=1 SV=1	Acy3	1.6562	0.0475074	Up	1013630	1376150	1271180	2211910	2374760	1476620	0.625424	0.849104	0.784336	1.36478	1.46526	0.911095	extracellular	K18458			GO:0006805 xenobiotic metabolic process; GO:0008152 metabolic process; GO:0009410 response to xenobiotic stimulus; GO:0009987 cellular process; GO:0042221 response to chemical; GO:0044237 cellular metabolic process; GO:0050896 response to stimulus; GO:0051716 cellular response to stimulus; GO:0070887 cellular response to chemical stimulus; GO:0071466 cellular response to xenobiotic stimulus;	GO:0005622 intracellular anatomical structure; GO:0005737 cytoplasm; GO:0005829 cytosol; GO:0005886 plasma membrane; GO:0016020 membrane; GO:0016324 apical plasma membrane; GO:0045177 apical part of cell; GO:0071944 cell periphery; GO:0098590 plasma membrane region;	GO:0003824 catalytic activity; GO:0004046 aminoacylase activity; GO:0005488 binding; GO:0005515 protein binding; GO:0016787 hydrolase activity; GO:0016810 hydrolase activity, acting on carbon-nitrogen (but not peptide) bonds; GO:0016811 hydrolase activity, acting on carbon-nitrogen (but not peptide) bonds, in linear amides; GO:0042802 identical protein binding;	PF04952	PF04952 Succinylglutamate desuccinylase / Aspartoacylase family
Q80UX8	Protein ABHD13 OS=Mus musculus OX=10090 GN=Abhd13 PE=2 SV=1	Abhd13	1.3864	0.0475429	Up	323610	271194	247437	338701	451984	376997	0.966037	0.809565	0.738646	1.01109	1.34926	1.12541	extracellular	K24083			GO:0002084 protein depalmitoylation; GO:0006464 cellular protein modification process; GO:0006807 nitrogen compound metabolic process; GO:0008152 metabolic process; GO:0009056 catabolic process; GO:0009057 macromolecule catabolic process; GO:0009987 cellular process; GO:0019538 protein metabolic process; GO:0030163 protein catabolic process; GO:0035601 protein deacylation; GO:0036211 protein modi…	GO:0005622 intracellular anatomical structure; GO:0005737 cytoplasm; GO:0030425 dendrite; GO:0032838 plasma membrane bounded cell projection cytoplasm; GO:0032839 dendrite cytoplasm; GO:0036477 somatodendritic compartment; GO:0042995 cell projection; GO:0043005 neuron projection; GO:0097447 dendritic tree; GO:0099568 cytoplasmic region; GO:0120025 plasma membrane bounded cell projection; GO:01201…	GO:0003824 catalytic activity; GO:0008474 palmitoyl-(protein) hydrolase activity; GO:0016787 hydrolase activity; GO:0016788 hydrolase activity, acting on ester bonds; GO:0016790 thiolester hydrolase activity; GO:0098599 palmitoyl hydrolase activity; GO:0140096 catalytic activity, acting on a protein;			R	KOG4391	Predicted alpha/beta hydrolase BEM46
Q1RLL3	Copine-9 OS=Mus musculus OX=10090 GN=Cpne9 PE=1 SV=1	Cpne9	1.68739	0.0480648	Up	3016190	2909370	2163520	3399380	5671740	4578330	0.832491	0.803008	0.597148	0.938255	1.56544	1.26365	cytoplasm	K24523			GO:0001558 regulation of cell growth; GO:0007275 multicellular organism development; GO:0007399 nervous system development; GO:0009987 cellular process; GO:0010720 positive regulation of cell development; GO:0010975 regulation of neuron projection development; GO:0010976 positive regulation of neuron projection development; GO:0022008 neurogenesis; GO:0022603 regulation of anatomical structure mo…	GO:0005886 plasma membrane; GO:0016020 membrane; GO:0071944 cell periphery;		PF00168	PF00168 C2 domain	T	KOG1327	Copine
Q9CZP0	Ufm1-specific protease 1 OS=Mus musculus OX=10090 GN=Ufsp1 PE=1 SV=1	Ufsp1	1.3576	0.0480714	Up	205961	213458	235769	329491	318206	241786	0.800019	0.82914	0.915803	1.27985	1.23601	0.939175	extracellular	K24154			GO:0006508 proteolysis; GO:0006807 nitrogen compound metabolic process; GO:0008152 metabolic process; GO:0019538 protein metabolic process; GO:0043170 macromolecule metabolic process; GO:0044238 primary metabolic process; GO:0071704 organic substance metabolic process; GO:1901564 organonitrogen compound metabolic process;		GO:0003824 catalytic activity; GO:0008233 peptidase activity; GO:0008234 cysteine-type peptidase activity; GO:0016787 hydrolase activity; GO:0016788 hydrolase activity, acting on ester bonds; GO:0016790 thiolester hydrolase activity; GO:0019783 ubiquitin-like protein-specific protease activity; GO:0071567 UFM1 hydrolase activity; GO:0140096 catalytic activity, acting on a protein;			S	KOG2433	Uncharacterized conserved protein
Q64311	Protein N-terminal asparagine amidohydrolase OS=Mus musculus OX=10090 GN=Ntan1 PE=1 SV=3	Ntan1	1.33204	0.0486914	Up	450326	444693	413408	660661	603261	478961	0.885507	0.87443	0.812912	1.2991	1.18623	0.941814	cytoplasm	K14662			GO:0003008 system process; GO:0006508 proteolysis; GO:0006511 ubiquitin-dependent protein catabolic process; GO:0006807 nitrogen compound metabolic process; GO:0007610 behavior; GO:0007611 learning or memory; GO:0007613 memory; GO:0007626 locomotory behavior; GO:0008152 metabolic process; GO:0008344 adult locomotory behavior; GO:0009056 catabolic process; GO:0009057 macromolecule catabolic proces…	GO:0005622 intracellular anatomical structure; GO:0005634 nucleus; GO:0005737 cytoplasm; GO:0043226 organelle; GO:0043227 membrane-bounded organelle; GO:0043229 intracellular organelle; GO:0043231 intracellular membrane-bounded organelle;	GO:0003824 catalytic activity; GO:0008418 protein-N-terminal asparagine amidohydrolase activity; GO:0016787 hydrolase activity; GO:0016810 hydrolase activity, acting on carbon-nitrogen (but not peptide) bonds; GO:0016811 hydrolase activity, acting on carbon-nitrogen (but not peptide) bonds, in linear amides;
Q9ERZ4	Muscarinic acetylcholine receptor M2 OS=Mus musculus OX=10090 GN=Chrm2 PE=1 SV=2	Chrm2	1.92794	0.0488711	Up	76851.6	112061	63977.4		161987	163050	0.66489	0.969508	0.553508		1.40145	1.41065	plasma membrane	K04130	CHRM2; muscarinic acetylcholine receptor M2	mmu04725 Cholinergic synapse; mmu04020 Calcium signaling pathway; mmu04080 Neuroactive ligand-receptor interaction; mmu04151 PI3K-Akt signaling pathway; mmu04024 cAMP signaling pathway; mmu04810 Regulation of actin cytoskeleton	GO:0006937 regulation of muscle contraction; GO:0006940 regulation of smooth muscle contraction; GO:0007154 cell communication; GO:0007165 signal transduction; GO:0007186 G protein-coupled receptor signaling pathway; GO:0007187 G protein-coupled receptor signaling pathway, coupled to cyclic nucleotide second messenger; GO:0007188 adenylate cyclase-modulating G protein-coupled receptor signaling p…	GO:0005622 intracellular anatomical structure; GO:0005737 cytoplasm; GO:0005886 plasma membrane; GO:0005887 integral component of plasma membrane; GO:0012506 vesicle membrane; GO:0014069 postsynaptic density; GO:0016020 membrane; GO:0016021 integral component of membrane; GO:0030135 coated vesicle; GO:0030136 clathrin-coated vesicle; GO:0030424 axon; GO:0030425 dendrite; GO:0030659 cytoplasmic ve…	GO:0004888 transmembrane signaling receptor activity; GO:0004930 G protein-coupled receptor activity; GO:0005085 guanyl-nucleotide exchange factor activity; GO:0005488 binding; GO:0005515 protein binding; GO:0008227 G protein-coupled amine receptor activity; GO:0015464 acetylcholine receptor activity; GO:0016907 G protein-coupled acetylcholine receptor activity; GO:0019899 enzyme binding; GO:0030…			T	KOG4220	Muscarinic acetylcholine receptor

## Sheet: Young group
Protein accession	Protein description	Gene name	ko/wt Ratio	ko/wt P value	Regulated Type	Intensity ko_29	Intensity ko_30	Intensity ko_31	Intensity ko_32	Intensity wt_22	Intensity wt_23	Intensity wt_26	Intensity wt_27	ko_29	ko_30	ko_31	ko_32	wt_22	wt_23	wt_26	wt_27
P21550	Beta-enolase OS=Mus musculus OX=10090 GN=Eno3 PE=1 SV=3	Eno3	2.70552	0.014575	Up	937714	737829			240180	385138		303641	1.80018	1.41645			0.461086	0.73937		0.582916
Q3TFD2	Lysophosphatidylcholine acyltransferase 1 OS=Mus musculus OX=10090 GN=Lpcat1 PE=1 SV=1	Lpcat1	2.50871	0.0209364	Up	2947980	2785770	2953370	2758400	604330	592840	2742250	622897	1.47327	1.3922	1.47596	1.37852	0.302017	0.296275	1.37045	0.311296
P45700	Mannosyl-oligosaccharide 1,2-alpha-mannosidase IA OS=Mus musculus OX=10090 GN=Man1a1 PE=1 SV=1	Man1a1	1.61534	0.0433729	Up	50321.3	53479.7	76506.5	87566.2	41306.7	42480.9	40585.5		0.898029	0.954394	1.36533	1.5627	0.737156	0.75811	0.724285
Q8BHA1	Leucine-rich repeat-containing protein 24 OS=Mus musculus OX=10090 GN=Lrrc24 PE=2 SV=1	Lrrc24	1.57994	0.0246792	Up	115442	92955.9	109795	84196		59619.3	49862.3	81532.6	1.3618	1.09654	1.29518	0.993207		0.703291	0.588194	0.961788
Q03147	Cyclin-dependent kinase 7 OS=Mus musculus OX=10090 GN=Cdk7 PE=1 SV=2	Cdk7	1.55769	0.0112864	Up	118731	106275	88390		62440.1	64162	59060.3	82594.3	1.42889	1.27898	1.06374		0.751446	0.772169	0.710771	0.993995
P0C913	Overexpressed in colon carcinoma 1 protein homolog OS=Mus musculus OX=10090 PE=3 SV=1	--	1.54258	0.0329663	Up	108310	132628	81708.6	123155		66543.6	65004.8	85200.1	1.14432	1.40125	0.863271	1.30116		0.703049	0.686791	0.900159
Q5SYH2	Transmembrane protein 199 OS=Mus musculus OX=10090 GN=Tmem199 PE=1 SV=1	Tmem199	1.51352	0.00390685	Up	178828	151425	119220	162945	97906.1	104481	97565	104680	1.40664	1.19109	0.937771	1.28171	0.770118	0.821836	0.767435	0.823401
P01872	Immunoglobulin heavy constant mu OS=Mus musculus OX=10090 GN=Ighm PE=1 SV=2	Ighm	1.49471	0.0263337	Up	2471160	1602290	1865080	2177810	1805900	1230160	1231920	1162070	1.45938	0.946254	1.10145	1.28613	1.0665	0.726487	0.727527	0.686276
Q8BH75	E3 ubiquitin-protein ligase NRDP1 OS=Mus musculus OX=10090 GN=Rnf41 PE=1 SV=1	Rnf41	1.47151	0.0281109	Up	63063.5	57098.9	54959.8	43578.5	37995.3	30297	43175.5		1.33703	1.21057	1.16522	0.923921	0.80555	0.642336	0.915377
Q80TT2	BAI1-associated protein 3 OS=Mus musculus OX=10090 GN=Baiap3 PE=1 SV=4	Baiap3	1.41565	0.0279787	Up	2345440	2737760	2605660	3094540	2605110	1703870	1609090	1699200	1.01972	1.19029	1.13285	1.3454	1.13262	0.740786	0.699579	0.738756
Q9JHZ2	Progressive ankylosis protein OS=Mus musculus OX=10090 GN=Ankh PE=2 SV=1	Ankh	1.41244	0.00240259	Up	219684	221710	178196	232475	159068	159200	146327	138663	1.20762	1.21875	0.979554	1.27793	0.874407	0.875132	0.804369	0.762239
Q56A07	Sodium channel subunit beta-2 OS=Mus musculus OX=10090 GN=Scn2b PE=1 SV=1	Scn2b	1.40855	0.0330675	Up	50687.5	35196.1	43715.4	47149.7	34375.1	38003.7	24306.4	28797.9	1.34169	0.931632	1.15714	1.24804	0.9099	1.00595	0.643384	0.762273
Q3UDF0	Solute carrier family 2, facilitated glucose transporter member 6 OS=Mus musculus OX=10090 GN=Slc2a6 PE=1 SV=1	Slc2a6	1.35116	0.0486152	Up	74836.5	51289.8	73314	55613.9	52776.9	38966.9	45003.4	52019.6	1.34895	0.924513	1.32151	1.00246	0.951319	0.702389	0.811199	0.937668
Q9ER97	Neuroglobin OS=Mus musculus OX=10090 GN=Ngb PE=1 SV=1	Ngb	1.33444	0.0439072	Up	2522670	2798750	2597780	2883250	2570770	1954300	1464350	2105690	1.06793	1.18481	1.09973	1.22058	1.0883	0.827324	0.619911	0.891412
Q99ME2	WD repeat-containing protein 6 OS=Mus musculus OX=10090 GN=Wdr6 PE=1 SV=1	Wdr6	1.33084	0.00595368	Up	310054	355362	406908	359836	291205	272246	240897	271785	0.988892	1.1334	1.2978	1.14767	0.928775	0.868307	0.768322	0.866837
Q61701	ELAV-like protein 4 OS=Mus musculus OX=10090 GN=Elavl4 PE=1 SV=1	Elavl4	1.32243	0.0451152	Up	2251400	1724540	2484510	1916110	1892760	1328550	1615340	1497580	1.22435	0.937837	1.35112	1.04202	1.02932	0.72249	0.878452	0.814412
Q8K3E5	Jouberin OS=Mus musculus OX=10090 GN=Ahi1 PE=1 SV=2	Ahi1	1.31887	0.0457036	Up	892354	986700	955167	1144420	975967	740796	597328	702616	1.02051	1.12841	1.09235	1.30878	1.11613	0.847187	0.683115	0.803524
Q5SUF2	Luc7-like protein 3 OS=Mus musculus OX=10090 GN=Luc7l3 PE=1 SV=1	Luc7l3	0.758468	0.0029399	Down	207145	213333	186871	231539	301156	279434	251855	273585	0.852046	0.877499	0.768653	0.952386	1.23874	1.14939	1.03595	1.12533
Q9D304	E3 ubiquitin-protein ligase RNF128 OS=Mus musculus OX=10090 GN=Rnf128 PE=1 SV=1	Rnf128	0.749475	0.00905329	Down	174129	194902	178920	237086	275133	247688	245450	279178	0.760187	0.850875	0.781103	1.03504	1.20114	1.08132	1.07155	1.21879
Q8VCM3	Zinc finger FYVE domain-containing protein 21 OS=Mus musculus OX=10090 GN=Zfyve21 PE=1 SV=2	Zfyve21	0.744044	0.0378059	Down	34636.9	35013	32117.3	34926.7	52959.4	52022.9	38741.2	39994	0.864811	0.874201	0.801902	0.872046	1.32229	1.2989	0.967286	0.998566
P61168	D(2) dopamine receptor OS=Mus musculus OX=10090 GN=Drd2 PE=1 SV=2	Drd2	0.732971	0.000147583	Down	892150	812226	904512	876732	1173370	1167480	1129560	1285060	0.86605	0.788465	0.878051	0.851084	1.13904	1.13333	1.09652	1.24747
Q80XP8	Protein FAM76B OS=Mus musculus OX=10090 GN=Fam76b PE=1 SV=1	Fam76b	0.73188	0.0209336	Down	173004	198473	137404	171902	246276	195894	221758	266256	0.859131	0.985609	0.682343	0.853659	1.223	0.972802	1.10124	1.32222
Q8VC57	BTB/POZ domain-containing protein KCTD5 OS=Mus musculus OX=10090 GN=Kctd5 PE=1 SV=1	Kctd5	0.731608	8.01172e-05	Down	144365	159450	148488	146499	206348	217137	192767	202222	0.814887	0.900036	0.83816	0.826933	1.16476	1.22566	1.0881	1.14147
Q03719	Potassium voltage-gated channel subfamily D member 1 OS=Mus musculus OX=10090 GN=Kcnd1 PE=1 SV=1	Kcnd1	0.708294	0.0480344	Down	90790	84430.2	60165.9	73464.6	89098.5	139212	92718.1	115020	0.975058	0.906756	0.646164	0.788988	0.956892	1.4951	0.995765	1.23528
Q99P30	Peroxisomal coenzyme A diphosphatase NUDT7 OS=Mus musculus OX=10090 GN=Nudt7 PE=1 SV=2	Nudt7	0.707923	0.0485087	Down	86260.3	90211.1	58647.1	58232.6	96553	100147	114087		0.999477	1.04525	0.67953	0.674727	1.11874	1.16038	1.3219
P35762	CD81 antigen OS=Mus musculus OX=10090 GN=Cd81 PE=1 SV=2	Cd81	0.674951	0.00547126	Down	185186	252006	256010	242062	313248	377809	313875	380744	0.638314	0.868634	0.882436	0.834358	1.07973	1.30226	1.08189	1.31238
Q7TPN9	Proline-rich protein 14 OS=Mus musculus OX=10090 GN=Prr14 PE=1 SV=1	Prr14	0.667413	0.0418004	Down	32340.6	29807	28457.6	23270.2	36504.1	46667.7	31030.4	56419.8	0.90941	0.838166	0.800221	0.654353	1.02649	1.31228	0.872568	1.58651
Q9CQU0	Thioredoxin domain-containing protein 12 OS=Mus musculus OX=10090 GN=Txndc12 PE=1 SV=1	Txndc12	0.649121	0.000841555	Down	310641	366029	288067	261116	475417	476319	469080	467665	0.797965	0.940243	0.739977	0.670746	1.22124	1.22355	1.20496	1.20132
Q7TSN6	G-protein coupled receptor 151 protein OS=Mus musculus OX=10090 GN=Gpr151 PE=1 SV=1	Gpr151	0.612008	0.0167125	Down	140119	135095	207484	206703	268709	275199	260038	322511	0.617313	0.595179	0.914098	0.910657	1.18383	1.21243	1.14563	1.42086
Q9JKV1	Proteasomal ubiquitin receptor ADRM1 OS=Mus musculus OX=10090 GN=Adrm1 PE=1 SV=2	Adrm1	0.586099	0.00885202	Down	116830	89700.6	101868	68172.8	182951	168060	167176	124318	0.917144	0.704172	0.799689	0.535173	1.43621	1.31931	1.31237	0.975927
A6H8H5	Potassium voltage-gated channel subfamily B member 2 OS=Mus musculus OX=10090 GN=Kcnb2 PE=1 SV=2	Kcnb2	0.530179	0.0160849	Down	88598	70244.9	75182.2	47711	142588	90951.8	122652	175206	0.871669	0.691103	0.739678	0.469404	1.40285	0.894827	1.20671	1.72376

## Sheet: original data_Young
Protein accession	Protein description	Gene name	ko/wt Ratio	ko/wt P value	Regulated Type	Intensity ko_29	Intensity ko_30	Intensity ko_31	Intensity ko_32	Intensity wt_22	Intensity wt_23	Intensity wt_26	Intensity wt_27	ko_29	ko_30	ko_31	ko_32	wt_22	wt_23	wt_26	wt_27	Subcellular localization	KEGG KO No.	KEGG Gene	KEGG pathway	Biological Process	Cellular Component	Molecular Function	Pfam ID	Domain description	KOG category	KOG NO.	KOG description	WikiPathways	externalDetailsURL	Is_TF	Reactome pathway	Reactome link	HallMark	msigdbURL
A0A0B4J1N3	Protein GPR15LG OS=Mus musculus OX=10090 GN=Gpr15lg PE=2 SV=1	Gpr15lg	0.961774	0.337638	None	245824	240079	220097	250737	232934	260618	254914	246297	1.00773	0.984182	0.902268	1.02787	0.954892	1.06838	1.045	1.00967	extracellular	K25387			GO:0002376 immune system process; GO:0002682 regulation of immune system process; GO:0002685 regulation of leukocyte migration; GO:0006928 movement of cell or subcellular component; GO:0006935 chemotaxis; GO:0006950 response to stress; GO:0006952 defense response; GO:0007154 cell communication; GO:0007165 signal transduction; GO:0007186 G protein-coupled receptor signaling pathway; GO:0009605 res…	GO:0005576 extracellular region;	GO:0001664 G protein-coupled receptor binding; GO:0005102 signaling receptor binding; GO:0005125 cytokine activity; GO:0005126 cytokine receptor binding; GO:0005488 binding; GO:0005515 protein binding; GO:0008009 chemokine activity; GO:0030545 signaling receptor regulator activity; GO:0042379 chemokine receptor binding; GO:0048018 receptor ligand activity; GO:0098772 molecular function regulator;
A0A0G2JDV3	Guanylate-binding protein 6 OS=Mus musculus OX=10090 GN=Gbp6 PE=2 SV=2	Gbp6	0.965522	0.319915	None	333769	345570	305418	325595	341570	355635	323015	336923	1.001	1.03639	0.915969	0.976482	1.02439	1.06657	0.968744	1.01046	cytoplasm	K20908			GO:0001562 response to protozoan; GO:0001816 cytokine production; GO:0001817 regulation of cytokine production; GO:0001819 positive regulation of cytokine production; GO:0002237 response to molecule of bacterial origin; GO:0002376 immune system process; GO:0002682 regulation of immune system process; GO:0002684 positive regulation of immune system process; GO:0002790 peptide secretion; GO:0006810…	GO:0005576 extracellular region; GO:0005622 intracellular anatomical structure; GO:0005634 nucleus; GO:0005654 nucleoplasm; GO:0005737 cytoplasm; GO:0005794 Golgi apparatus; GO:0005829 cytosol; GO:0005856 cytoskeleton; GO:0012505 endomembrane system; GO:0015629 actin cytoskeleton; GO:0018995 host cellular component; GO:0020003 symbiont-containing vacuole; GO:0020005 symbiont-containing vacuole me…	GO:0000166 nucleotide binding; GO:0001882 nucleoside binding; GO:0001883 purine nucleoside binding; GO:0003824 catalytic activity; GO:0003924 GTPase activity; GO:0005488 binding; GO:0005515 protein binding; GO:0016462 pyrophosphatase activity; GO:0016787 hydrolase activity; GO:0016817 hydrolase activity, acting on acid anhydrides; GO:0016818 hydrolase activity, acting on acid anhydrides, in phosp…	PF02263; PF02841	PF02263 Guanylate-binding protein, N-terminal domain; PF02841 Guanylate-binding protein, C-terminal domain	R	KOG2037	Guanylate-binding protein
A0A1W2P872	RNA-binding protein Nova-2 OS=Mus musculus OX=10090 GN=Nova2 PE=1 SV=1	Nova2	0.970216	0.601285	None	1132840	994199	1120500	1117590	1150060	1100380	1010420	1238270	1.02239	0.897265	1.01125	1.00863	1.03793	0.993094	0.911905	1.11754	nucleus	K14944			GO:0000375 RNA splicing, via transesterification reactions; GO:0000377 RNA splicing, via transesterification reactions with bulged adenosine as nucleophile; GO:0000381 regulation of alternative mRNA splicing, via spliceosome; GO:0000398 mRNA splicing, via spliceosome; GO:0006139 nucleobase-containing compound metabolic process; GO:0006396 RNA processing; GO:0006397 mRNA processing; GO:0006725 cel…	GO:0005622 intracellular anatomical structure; GO:0005634 nucleus; GO:0043226 organelle; GO:0043227 membrane-bounded organelle; GO:0043229 intracellular organelle; GO:0043231 intracellular membrane-bounded organelle;	GO:0003676 nucleic acid binding; GO:0003723 RNA binding; GO:0003729 mRNA binding; GO:0005488 binding; GO:0005515 protein binding; GO:0097159 organic cyclic compound binding; GO:1901363 heterocyclic compound binding;	PF00013	PF00013 KH domain	AR	KOG2191	RNA-binding protein NOVA1/PASILLA and related KH domain proteins
A2A432	Cullin-4B OS=Mus musculus OX=10090 GN=Cul4b PE=1 SV=1	Cul4b	1.02094	0.0728325	None	1969690	1941800	1968360	1896400	1908650	1886120	1905570	1916440	1.02368	1.00918	1.02299	0.985589	0.991955	0.980246	0.990355	0.996004	nucleus	K10609	CUL4; cullin 4	mmu03420 Nucleotide excision repair; mmu04120 Ubiquitin mediated proteolysis; mmu05170 Human immunodeficiency virus 1 infection	GO:0000003 reproduction; GO:0000082 G1/S transition of mitotic cell cycle; GO:0000278 mitotic cell cycle; GO:0000715 nucleotide-excision repair, DNA damage recognition; GO:0001701 in utero embryonic development; GO:0002064 epithelial cell development; GO:0002065 columnar/cuboidal epithelial cell differentiation; GO:0002066 columnar/cuboidal epithelial cell development; GO:0002376 immune system pr…	GO:0000151 ubiquitin ligase complex; GO:0005622 intracellular anatomical structure; GO:0005634 nucleus; GO:0005654 nucleoplasm; GO:0005737 cytoplasm; GO:0005829 cytosol; GO:0031461 cullin-RING ubiquitin ligase complex; GO:0031464 Cul4A-RING E3 ubiquitin ligase complex; GO:0031465 Cul4B-RING E3 ubiquitin ligase complex; GO:0031974 membrane-enclosed lumen; GO:0031981 nuclear lumen; GO:0032991 prote…	GO:0005488 binding; GO:0005515 protein binding; GO:0019899 enzyme binding; GO:0031625 ubiquitin protein ligase binding; GO:0044389 ubiquitin-like protein ligase binding;	PF10557	PF10557 Cullin protein neddylation domain	D	KOG2167	Cullins				R-MMU-110314 Recognition of DNA damage by PCNA-containing replication complex;R-MMU-392499 Metabolism of proteins;R-MMU-5696394 DNA Damage Recognition in GG-NER;R-MMU-5696395 Formation of Incision Complex in GG-NER;R-MMU-5696398 Nucleotide Excision Repair;R-MMU-5696399 Global Genome Nucleotide Excision Repair (GG-NER);R-MMU-5696400 Dual Incision in GG-NER;R-MMU-597592 Post-translational protein m…	https://reactome.org/PathwayBrowser/#/R-MMU-110314;https://reactome.org/PathwayBrowser/#/R-MMU-392499;https://reactome.org/PathwayBrowser/#/R-MMU-5696394;https://reactome.org/PathwayBrowser/#/R-MMU-5696395;https://reactome.org/PathwayBrowser/#/R-MMU-5696398;https://reactome.org/PathwayBrowser/#/R-MMU-5696399;https://reactome.org/PathwayBrowser/#/R-MMU-5696400;https://reactome.org/PathwayBrowser/#…
A2A5R2	Brefeldin A-inhibited guanine nucleotide-exchange protein 2 OS=Mus musculus OX=10090 GN=Arfgef2 PE=1 SV=1	Arfgef2	0.99564	0.704426	None	3837320	3821930	3781490	3712740	3846090	3785100	3861280	3727370	1.01071	1.00665	0.996003	0.977895	1.01302	0.996954	1.01702	0.981748	cytoplasm	K18442	ARFGEF; brefeldin A-inhibited guanine nucleotide-exchange protein	mmu04144 Endocytosis	GO:0001817 regulation of cytokine production; GO:0001819 positive regulation of cytokine production; GO:0001881 receptor recycling; GO:0006810 transport; GO:0006887 exocytosis; GO:0006892 post-Golgi vesicle-mediated transport; GO:0006893 Golgi to plasma membrane transport; GO:0006996 organelle organization; GO:0007030 Golgi organization; GO:0007032 endosome organization; GO:0007154 cell communica…	GO:0000139 Golgi membrane; GO:0005622 intracellular anatomical structure; GO:0005634 nucleus; GO:0005654 nucleoplasm; GO:0005730 nucleolus; GO:0005737 cytoplasm; GO:0005768 endosome; GO:0005794 Golgi apparatus; GO:0005802 trans-Golgi network; GO:0005815 microtubule organizing center; GO:0005829 cytosol; GO:0005856 cytoskeleton; GO:0005874 microtubule; GO:0005879 axonemal microtubule; GO:0005881 c…	GO:0005085 guanyl-nucleotide exchange factor activity; GO:0005102 signaling receptor binding; GO:0005488 binding; GO:0005515 protein binding; GO:0008092 cytoskeletal protein binding; GO:0017022 myosin binding; GO:0019899 enzyme binding; GO:0031267 small GTPase binding; GO:0034237 protein kinase A regulatory subunit binding; GO:0050811 GABA receptor binding; GO:0051018 protein kinase A binding; GO…	PF12783; PF01369	PF12783 Guanine nucleotide exchange factor in Golgi transport N-terminal; PF01369 Sec7 domain	U	KOG0929	Guanine nucleotide exchange factor						HALLMARK PROTEIN SECRETION	http://www.gsea-msigdb.org/gsea/msigdb/mouse/geneset/HALLMARK_PROTEIN_SECRETION
A2A5Z6	E3 ubiquitin-protein ligase SMURF2 OS=Mus musculus OX=10090 GN=Smurf2 PE=1 SV=1	Smurf2	1.0679	0.397891	None	85358.7	89254.2	105334	89088.2	88831.7	78234.1	99805.6	78699.8	0.955589	0.999199	1.17921	0.99734	0.994469	0.875829	1.11732	0.881042	mitochondria	K04678	SMURF; E3 ubiquitin ligase SMURF1/2 [EC:2.3.2.26]	mmu04340 Hedgehog signaling pathway; mmu04120 Ubiquitin mediated proteolysis; mmu04350 TGF-beta signaling pathway; mmu04144 Endocytosis	GO:0000003 reproduction; GO:0000045 autophagosome assembly; GO:0000122 negative regulation of transcription by RNA polymerase II; GO:0000209 protein polyubiquitination; GO:0001558 regulation of cell growth; GO:0001700 embryonic development via the syncytial blastoderm; GO:0003006 developmental process involved in reproduction; GO:0006355 regulation of transcription, DNA-templated; GO:0006357 regu…	GO:0000151 ubiquitin ligase complex; GO:0005622 intracellular anatomical structure; GO:0005634 nucleus; GO:0005654 nucleoplasm; GO:0005737 cytoplasm; GO:0005829 cytosol; GO:0005886 plasma membrane; GO:0016020 membrane; GO:0016604 nuclear body; GO:0016607 nuclear speck; GO:0030424 axon; GO:0031974 membrane-enclosed lumen; GO:0031981 nuclear lumen; GO:0032991 protein-containing complex; GO:0036477 …	GO:0003824 catalytic activity; GO:0004842 ubiquitin-protein transferase activity; GO:0005102 signaling receptor binding; GO:0005126 cytokine receptor binding; GO:0005160 transforming growth factor beta receptor binding; GO:0005488 binding; GO:0005515 protein binding; GO:0016740 transferase activity; GO:0019787 ubiquitin-like protein transferase activity; GO:0042802 identical protein binding; GO:0…	PF00168; PF00397; PF00632	PF00168 C2 domain; PF00397 WW domain; PF00632 HECT-domain (ubiquitin-transferase)	O	KOG0940	Ubiquitin protein ligase RSP5/NEDD4			Transcription factor	R-MMU-1280218 Adaptive Immune System;R-MMU-162582 Signal Transduction;R-MMU-168256 Immune System;R-MMU-170834 Signaling by TGF-beta Receptor Complex;R-MMU-195721 Signaling by WNT;R-MMU-201451 Signaling by BMP;R-MMU-201681 TCF dependent signaling in response to WNT;R-MMU-212436 Generic Transcription Pathway;R-MMU-2173788 Downregulation of TGF-beta receptor signaling;R-MMU-2173789 TGF-beta receptor…	https://reactome.org/PathwayBrowser/#/R-MMU-1280218;https://reactome.org/PathwayBrowser/#/R-MMU-162582;https://reactome.org/PathwayBrowser/#/R-MMU-168256;https://reactome.org/PathwayBrowser/#/R-MMU-170834;https://reactome.org/PathwayBrowser/#/R-MMU-195721;https://reactome.org/PathwayBrowser/#/R-MMU-201451;https://reactome.org/PathwayBrowser/#/R-MMU-201681;https://reactome.org/PathwayBrowser/#/R-M…	HALLMARK TGF BETA SIGNALING	http://www.gsea-msigdb.org/gsea/msigdb/mouse/geneset/HALLMARK_TGF_BETA_SIGNALING
A2A6Q5	Cell division cycle protein 27 homolog OS=Mus musculus OX=10090 GN=Cdc27 PE=1 SV=1	Cdc27	1.02167	0.758154	None	203842	211376	251296	207401	207807	228484	193062	226022	0.943009	0.977863	1.16254	0.959474	0.961352	1.05701	0.893139	1.04562	nucleus	K03350	APC3; anaphase-promoting complex subunit 3	mmu04914 Progesterone-mediated oocyte maturation; mmu04114 Oocyte meiosis; mmu04110 Cell cycle; mmu05166 Human T-cell leukemia virus 1 infection; mmu04120 Ubiquitin mediated proteolysis	GO:0000003 reproduction; GO:0000209 protein polyubiquitination; GO:0000278 mitotic cell cycle; GO:0000375 RNA splicing, via transesterification reactions; GO:0000377 RNA splicing, via transesterification reactions with bulged adenosine as nucleophile; GO:0000398 mRNA splicing, via spliceosome; GO:0001775 cell activation; GO:0003002 regionalization; GO:0006139 nucleobase-containing compound metabo…	GO:0000151 ubiquitin ligase complex; GO:0000152 nuclear ubiquitin ligase complex; GO:0005622 intracellular anatomical structure; GO:0005634 nucleus; GO:0005654 nucleoplasm; GO:0005680 anaphase-promoting complex; GO:0005737 cytoplasm; GO:0005813 centrosome; GO:0005815 microtubule organizing center; GO:0005819 spindle; GO:0005829 cytosol; GO:0005856 cytoskeleton; GO:0015630 microtubule cytoskeleton…	GO:0003824 catalytic activity; GO:0004842 ubiquitin-protein transferase activity; GO:0005488 binding; GO:0005515 protein binding; GO:0016740 transferase activity; GO:0019787 ubiquitin-like protein transferase activity; GO:0019899 enzyme binding; GO:0019902 phosphatase binding; GO:0019903 protein phosphatase binding; GO:0061630 ubiquitin protein ligase activity; GO:0061659 ubiquitin-like protein l…			D	KOG1126	DNA-binding cell division cycle control protein				R-MMU-1280218 Adaptive Immune System;R-MMU-141405 Inhibition of the proteolytic activity of APC/C required for the onset of anaphase by mitotic spindle checkpoint components;R-MMU-141430 Inactivation of APC/C via direct inhibition of the APC/C complex;R-MMU-1640170 Cell Cycle;R-MMU-168256 Immune System;R-MMU-174048 APC/C:Cdc20 mediated degradation of Cyclin B;R-MMU-174084 Autodegradation of Cdh1 …	https://reactome.org/PathwayBrowser/#/R-MMU-1280218;https://reactome.org/PathwayBrowser/#/R-MMU-141405;https://reactome.org/PathwayBrowser/#/R-MMU-141430;https://reactome.org/PathwayBrowser/#/R-MMU-1640170;https://reactome.org/PathwayBrowser/#/R-MMU-168256;https://reactome.org/PathwayBrowser/#/R-MMU-174048;https://reactome.org/PathwayBrowser/#/R-MMU-174084;https://reactome.org/PathwayBrowser/#/R-…	HALLMARK MITOTIC SPINDLE;HALLMARK G2M CHECKPOINT;HALLMARK HEME METABOLISM	http://www.gsea-msigdb.org/gsea/msigdb/mouse/geneset/HALLMARK_MITOTIC_SPINDLE;http://www.gsea-msigdb.org/gsea/msigdb/mouse/geneset/HALLMARK_G2M_CHECKPOINT;http://www.gsea-msigdb.org/gsea/msigdb/mouse/geneset/HALLMARK_HEME_METABOLISM
A2A891	Calmodulin-binding transcription activator 1 OS=Mus musculus OX=10090 GN=Camta1 PE=2 SV=1	Camta1	1.0348	0.764821	None	122863	90157.8	113618	91798.4	100152	101239	106841	96134.2	1.19458	0.876591	1.10469	0.892543	0.973764	0.984332	1.0388	0.934699	nucleus	K21596			GO:0003008 system process; GO:0003012 muscle system process; GO:0003299 muscle hypertrophy in response to stress; GO:0003300 cardiac muscle hypertrophy; GO:0006139 nucleobase-containing compound metabolic process; GO:0006351 transcription, DNA-templated; GO:0006355 regulation of transcription, DNA-templated; GO:0006357 regulation of transcription by RNA polymerase II; GO:0006366 transcription by …	GO:0005622 intracellular anatomical structure; GO:0005634 nucleus; GO:0005730 nucleolus; GO:0005737 cytoplasm; GO:0005829 cytosol; GO:0031974 membrane-enclosed lumen; GO:0031981 nuclear lumen; GO:0043226 organelle; GO:0043227 membrane-bounded organelle; GO:0043228 non-membrane-bounded organelle; GO:0043229 intracellular organelle; GO:0043231 intracellular membrane-bounded organelle; GO:0043232 in…	GO:0000981 DNA-binding transcription factor activity, RNA polymerase II-specific; GO:0001228 DNA-binding transcription activator activity, RNA polymerase II-specific; GO:0003676 nucleic acid binding; GO:0003677 DNA binding; GO:0003682 chromatin binding; GO:0003700 DNA-binding transcription factor activity; GO:0005488 binding; GO:0005515 protein binding; GO:0008134 transcription factor binding; GO…	PF03859; PF01833	PF03859 CG-1 domain; PF01833 IPT/TIG domain	S	KOG0520	Uncharacterized conserved protein, contains IPT/TIG domain
A2A8L5	Receptor-type tyrosine-protein phosphatase F OS=Mus musculus OX=10090 GN=Ptprf PE=1 SV=1	Ptprf	0.996597	0.908448	None	765144	834663	720028	871428	767886	839161	807360	787753	0.957414	1.0444	0.900961	1.09041	0.960845	1.05003	1.01024	0.985704	plasma membrane	K05695	PTPRF; receptor-type tyrosine-protein phosphatase F [EC:3.1.3.48]	mmu04931 Insulin resistance; mmu04520 Adherens junction; mmu04514 Cell adhesion molecules; mmu04910 Insulin signaling pathway	GO:0000003 reproduction; GO:0000902 cell morphogenesis; GO:0000904 cell morphogenesis involved in differentiation; GO:0001558 regulation of cell growth; GO:0001654 eye development; GO:0001667 ameboidal-type cell migration; GO:0001745 compound eye morphogenesis; GO:0001751 compound eye photoreceptor cell differentiation; GO:0001754 eye photoreceptor cell differentiation; GO:0001817 regulation of c…	GO:0005622 intracellular anatomical structure; GO:0005737 cytoplasm; GO:0005768 endosome; GO:0005886 plasma membrane; GO:0005887 integral component of plasma membrane; GO:0005912 adherens junction; GO:0005925 focal adhesion; GO:0008021 synaptic vesicle; GO:0009925 basal plasma membrane; GO:0012505 endomembrane system; GO:0012506 vesicle membrane; GO:0014069 postsynaptic density; GO:0016020 membra…	GO:0003824 catalytic activity; GO:0004721 phosphoprotein phosphatase activity; GO:0004725 protein tyrosine phosphatase activity; GO:0004888 transmembrane signaling receptor activity; GO:0005001 transmembrane receptor protein tyrosine phosphatase activity; GO:0005102 signaling receptor binding; GO:0005158 insulin receptor binding; GO:0005488 binding; GO:0005515 protein binding; GO:0005539 glycosam…	PF07679; PF00041; PF00102	PF07679 Immunoglobulin I-set domain; PF00041 Fibronectin type III domain; PF00102 Protein-tyrosine phosphatase	T	KOG4228	Protein tyrosine phosphatase	WP65 Insulin signaling	http://www.wikipathways.org/instance/WP65_r116717		R-MMU-112316 Neuronal System;R-MMU-388844 Receptor-type tyrosine-protein phosphatases;R-MMU-6794362 Protein-protein interactions at synapses;R-MMU-8849932 Synaptic adhesion-like molecules	https://reactome.org/PathwayBrowser/#/R-MMU-112316;https://reactome.org/PathwayBrowser/#/R-MMU-388844;https://reactome.org/PathwayBrowser/#/R-MMU-6794362;https://reactome.org/PathwayBrowser/#/R-MMU-8849932
A2A8U2	Transmembrane protein 201 OS=Mus musculus OX=10090 GN=Tmem201 PE=1 SV=1	Tmem201	1.00897	0.822149	None	754668	778896	767772	725950	795107	701516	680371	823383	1.00161	1.03376	1.019	0.963491	1.05528	0.931062	0.902998	1.09281	plasma membrane				GO:0001667 ameboidal-type cell migration; GO:0006810 transport; GO:0006928 movement of cell or subcellular component; GO:0006996 organelle organization; GO:0006997 nucleus organization; GO:0006998 nuclear envelope organization; GO:0007017 microtubule-based process; GO:0007018 microtubule-based movement; GO:0007097 nuclear migration; GO:0007275 multicellular organism development; GO:0008104 protei…	GO:0005622 intracellular anatomical structure; GO:0005634 nucleus; GO:0005635 nuclear envelope; GO:0005637 nuclear inner membrane; GO:0005639 integral component of nuclear inner membrane; GO:0012505 endomembrane system; GO:0016020 membrane; GO:0016021 integral component of membrane; GO:0019866 organelle inner membrane; GO:0031090 organelle membrane; GO:0031224 intrinsic component of membrane; GO:…	GO:0003779 actin binding; GO:0005488 binding; GO:0005515 protein binding; GO:0005521 lamin binding; GO:0008092 cytoskeletal protein binding; GO:0044877 protein-containing complex binding; GO:0051015 actin filament binding;			S	KOG4623	Uncharacterized conserved protein
A2A9C3	KICSTOR complex protein SZT2 OS=Mus musculus OX=10090 GN=Szt2 PE=1 SV=1	Szt2	1.03365	0.280043	None	437983	400485	416914	400078	405872	384694	393923	417071	1.07579	0.983684	1.02404	0.982685	0.996916	0.944898	0.967567	1.02442	nucleus	K23298			GO:0000902 cell morphogenesis; GO:0000904 cell morphogenesis involved in differentiation; GO:0006950 response to stress; GO:0007154 cell communication; GO:0007275 multicellular organism development; GO:0007399 nervous system development; GO:0007409 axonogenesis; GO:0007417 central nervous system development; GO:0007420 brain development; GO:0008104 protein localization; GO:0009267 cellular respon…	GO:0000323 lytic vacuole; GO:0005622 intracellular anatomical structure; GO:0005737 cytoplasm; GO:0005764 lysosome; GO:0005765 lysosomal membrane; GO:0005773 vacuole; GO:0005774 vacuolar membrane; GO:0005777 peroxisome; GO:0016020 membrane; GO:0031090 organelle membrane; GO:0032991 protein-containing complex; GO:0042579 microbody; GO:0043226 organelle; GO:0043227 membrane-bounded organelle; GO:00…										R-MMU-2262752 Cellular responses to stress;R-MMU-8953897 Cellular responses to stimuli;R-MMU-9639288 Amino acids regulate mTORC1;R-MMU-9711097 Cellular response to starvation	https://reactome.org/PathwayBrowser/#/R-MMU-2262752;https://reactome.org/PathwayBrowser/#/R-MMU-8953897;https://reactome.org/PathwayBrowser/#/R-MMU-9639288;https://reactome.org/PathwayBrowser/#/R-MMU-9711097
A2AAE1	Bridge-like lipid transfer protein family member 1 OS=Mus musculus OX=10090 GN=Bltp1 PE=1 SV=4	Bltp1	1.06729	0.0107766	None	448074	448644	439659	438099	421955	407788	428307	404543	1.04292	1.04425	1.02333	1.0197	0.982128	0.949153	0.996912	0.9416	cytoplasm	K24964			GO:0000003 reproduction; GO:0001558 regulation of cell growth; GO:0006629 lipid metabolic process; GO:0006810 transport; GO:0006897 endocytosis; GO:0007275 multicellular organism development; GO:0007276 gamete generation; GO:0007283 spermatogenesis; GO:0008152 metabolic process; GO:0009888 tissue development; GO:0009987 cellular process; GO:0010876 lipid localization; GO:0016192 vesicle-mediated …	GO:0005622 intracellular anatomical structure; GO:0005634 nucleus; GO:0016020 membrane; GO:0043226 organelle; GO:0043227 membrane-bounded organelle; GO:0043229 intracellular organelle; GO:0043231 intracellular membrane-bounded organelle;				S	KOG3596	Uncharacterized conserved protein
A2ABV5	Mediator of RNA polymerase II transcription subunit 14 OS=Mus musculus OX=10090 GN=Med14 PE=1 SV=1	Med14	0.912398	0.244712	None	220518	212194	263718	188996	232025	228149	250751	259513	0.950578	0.914696	1.1368	0.814698	1.00018	0.983473	1.0809	1.11867	nucleus	K15156	MED14; mediator of RNA polymerase II transcription subunit 14	mmu04919 Thyroid hormone signaling pathway	GO:0006139 nucleobase-containing compound metabolic process; GO:0006351 transcription, DNA-templated; GO:0006352 DNA-templated transcription, initiation; GO:0006355 regulation of transcription, DNA-templated; GO:0006357 regulation of transcription by RNA polymerase II; GO:0006366 transcription by RNA polymerase II; GO:0006367 transcription initiation from RNA polymerase II promoter; GO:0006725 ce…	GO:0000428 DNA-directed RNA polymerase complex; GO:0005622 intracellular anatomical structure; GO:0005634 nucleus; GO:0005654 nucleoplasm; GO:0005667 transcription regulator complex; GO:0016591 RNA polymerase II, holoenzyme; GO:0016592 mediator complex; GO:0030880 RNA polymerase complex; GO:0031974 membrane-enclosed lumen; GO:0031981 nuclear lumen; GO:0032991 protein-containing complex; GO:004322…	GO:0003712 transcription coregulator activity; GO:0003713 transcription coactivator activity; GO:0005102 signaling receptor binding; GO:0005488 binding; GO:0005515 protein binding; GO:0008134 transcription factor binding; GO:0030374 nuclear receptor coactivator activity; GO:0038023 signaling receptor activity; GO:0042809 vitamin D receptor binding; GO:0051427 hormone receptor binding; GO:0060089 …			K	KOG1875	Thyroid hormone receptor-associated coactivator complex component (TRAP170)
A2AF47	Dedicator of cytokinesis protein 11 OS=Mus musculus OX=10090 GN=Dock11 PE=1 SV=1	Dock11	0.996368	0.943802	None	488391	539561	457562	444690	469684	487993	445456	534108	1.01026	1.11611	0.946489	0.919863	0.971564	1.00944	0.921448	1.10483	plasma membrane	K21853			GO:0000902 cell morphogenesis; GO:0000904 cell morphogenesis involved in differentiation; GO:0001775 cell activation; GO:0001776 leukocyte homeostasis; GO:0001782 B cell homeostasis; GO:0002252 immune effector process; GO:0002260 lymphocyte homeostasis; GO:0002263 cell activation involved in immune response; GO:0002285 lymphocyte activation involved in immune response; GO:0002312 B cell activatio…	GO:0005622 intracellular anatomical structure; GO:0005634 nucleus; GO:0005654 nucleoplasm; GO:0005737 cytoplasm; GO:0005829 cytosol; GO:0030425 dendrite; GO:0031974 membrane-enclosed lumen; GO:0031981 nuclear lumen; GO:0036477 somatodendritic compartment; GO:0042995 cell projection; GO:0043005 neuron projection; GO:0043197 dendritic spine; GO:0043226 organelle; GO:0043227 membrane-bounded organel…	GO:0005085 guanyl-nucleotide exchange factor activity; GO:0005488 binding; GO:0005515 protein binding; GO:0019899 enzyme binding; GO:0031267 small GTPase binding; GO:0051020 GTPase binding; GO:0098772 molecular function regulator;	PF11878; PF00169; PF14429	PF11878 Dedicator of cytokinesis C/D, N terminal; PF00169 PH domain; PF14429 C2 domain in Dock180 and Zizimin proteins	T	KOG1997	PH domain-containing protein				R-MMU-109582 Hemostasis;R-MMU-162582 Signal Transduction;R-MMU-194315 Signaling by Rho GTPases;R-MMU-9012999 RHO GTPase cycle;R-MMU-9013148 CDC42 GTPase cycle;R-MMU-9013149 RAC1 GTPase cycle;R-MMU-9716542 Signaling by Rho GTPases, Miro GTPases and RHOBTB3;R-MMU-983231 Factors involved in megakaryocyte development and platelet production	https://reactome.org/PathwayBrowser/#/R-MMU-109582;https://reactome.org/PathwayBrowser/#/R-MMU-162582;https://reactome.org/PathwayBrowser/#/R-MMU-194315;https://reactome.org/PathwayBrowser/#/R-MMU-9012999;https://reactome.org/PathwayBrowser/#/R-MMU-9013148;https://reactome.org/PathwayBrowser/#/R-MMU-9013149;https://reactome.org/PathwayBrowser/#/R-MMU-9716542;https://reactome.org/PathwayBrowser/#/…
A2AGL3	Ryanodine receptor 3 OS=Mus musculus OX=10090 GN=Ryr3 PE=1 SV=1	Ryr3	0.961707	0.307418	None	995147	1087020	996367	1103430	1020950	1096810	1133580	1097140	0.933266	1.01943	0.93441	1.03482	0.957465	1.02861	1.06309	1.02892	plasma membrane	K04963	RYR3; ryanodine receptor 3	mmu05020 Prion disease; mmu04371 Apelin signaling pathway; mmu04713 Circadian entrainment; mmu04921 Oxytocin signaling pathway; mmu05010 Alzheimer disease; mmu04020 Calcium signaling pathway; mmu05022 Pathways of neurodegeneration - multiple diseases; mmu04970 Salivary secretion; mmu05012 Parkinson disease	GO:0000041 transition metal ion transport; GO:0001501 skeletal system development; GO:0001503 ossification; GO:0001508 action potential; GO:0001666 response to hypoxia; GO:0002009 morphogenesis of an epithelium; GO:0002026 regulation of the force of heart contraction; GO:0002027 regulation of heart rate; GO:0002682 regulation of immune system process; GO:0003007 heart morphogenesis; GO:0003008 sy…	GO:0005622 intracellular anatomical structure; GO:0005634 nucleus; GO:0005635 nuclear envelope; GO:0005737 cytoplasm; GO:0005783 endoplasmic reticulum; GO:0005789 endoplasmic reticulum membrane; GO:0005790 smooth endoplasmic reticulum; GO:0005886 plasma membrane; GO:0005891 voltage-gated calcium channel complex; GO:0005938 cell cortex; GO:0009898 cytoplasmic side of plasma membrane; GO:0012505 en…	GO:0000166 nucleotide binding; GO:0002020 protease binding; GO:0005215 transporter activity; GO:0005216 ion channel activity; GO:0005217 intracellular ligand-gated ion channel activity; GO:0005219 ryanodine-sensitive calcium-release channel activity; GO:0005244 voltage-gated ion channel activity; GO:0005245 voltage-gated calcium channel activity; GO:0005261 cation channel activity; GO:0005262 cal…	PF08709; PF02815	PF08709 Inositol 1,4,5-trisphosphate/ryanodine receptor; PF02815 MIR domain	T	KOG2243	Ca2+ release channel (ryanodine receptor)	WP553 Calcium regulation in cardiac cells;WP2075 Alzheimer's disease;WP385 Myometrial relaxation and contraction pathways	http://www.wikipathways.org/instance/WP553_r117867;http://www.wikipathways.org/instance/WP2075_r116517;http://www.wikipathways.org/instance/WP385_r122794		R-MMU-2672351 Stimuli-sensing channels;R-MMU-382551 Transport of small molecules;R-MMU-397014 Muscle contraction;R-MMU-5576891 Cardiac conduction;R-MMU-5578775 Ion homeostasis;R-MMU-983712 Ion channel transport	https://reactome.org/PathwayBrowser/#/R-MMU-2672351;https://reactome.org/PathwayBrowser/#/R-MMU-382551;https://reactome.org/PathwayBrowser/#/R-MMU-397014;https://reactome.org/PathwayBrowser/#/R-MMU-5576891;https://reactome.org/PathwayBrowser/#/R-MMU-5578775;https://reactome.org/PathwayBrowser/#/R-MMU-983712
A2AGT5	Cytoskeleton-associated protein 5 OS=Mus musculus OX=10090 GN=Ckap5 PE=1 SV=1	Ckap5	1.00662	0.498216	None	4194900	4160150	4210360	4239470	4265390	4120300	4191980	4116650	1.00179	0.993492	1.00548	1.01243	1.01862	0.983976	1.00109	0.983104	plasma membrane	K16803			GO:0000003 reproduction; GO:0000086 G2/M transition of mitotic cell cycle; GO:0000212 meiotic spindle organization; GO:0000226 microtubule cytoskeleton organization; GO:0000278 mitotic cell cycle; GO:0006403 RNA localization; GO:0006810 transport; GO:0006996 organelle organization; GO:0007010 cytoskeleton organization; GO:0007017 microtubule-based process; GO:0007019 microtubule depolymerization;…	GO:0000775 chromosome, centromeric region; GO:0000776 kinetochore; GO:0000922 spindle pole; GO:0005622 intracellular anatomical structure; GO:0005634 nucleus; GO:0005694 chromosome; GO:0005730 nucleolus; GO:0005737 cytoplasm; GO:0005813 centrosome; GO:0005815 microtubule organizing center; GO:0005819 spindle; GO:0005829 cytosol; GO:0005856 cytoskeleton; GO:0005886 plasma membrane; GO:0015630 micr…	GO:0005488 binding; GO:0005515 protein binding; GO:0008017 microtubule binding; GO:0008092 cytoskeletal protein binding; GO:0015631 tubulin binding; GO:0043021 ribonucleoprotein complex binding; GO:0044877 protein-containing complex binding; GO:0051010 microtubule plus-end binding;			Z	KOG1820	Microtubule-associated protein				R-MMU-141424 Amplification of signal from the kinetochores;R-MMU-141444 Amplification of signal from unattached kinetochores via a MAD2 inhibitory signal;R-MMU-162582 Signal Transduction;R-MMU-1640170 Cell Cycle;R-MMU-1852241 Organelle biogenesis and maintenance;R-MMU-194315 Signaling by Rho GTPases;R-MMU-195258 RHO GTPase Effectors;R-MMU-2467813 Separation of Sister Chromatids;R-MMU-2500257 Reso…	https://reactome.org/PathwayBrowser/#/R-MMU-141424;https://reactome.org/PathwayBrowser/#/R-MMU-141444;https://reactome.org/PathwayBrowser/#/R-MMU-162582;https://reactome.org/PathwayBrowser/#/R-MMU-1640170;https://reactome.org/PathwayBrowser/#/R-MMU-1852241;https://reactome.org/PathwayBrowser/#/R-MMU-194315;https://reactome.org/PathwayBrowser/#/R-MMU-195258;https://reactome.org/PathwayBrowser/#/R-…	HALLMARK MITOTIC SPINDLE	http://www.gsea-msigdb.org/gsea/msigdb/mouse/geneset/HALLMARK_MITOTIC_SPINDLE
A2AHL1	Anoctamin-3 OS=Mus musculus OX=10090 GN=Ano3 PE=1 SV=1	Ano3	1.02508	0.822293	None	1665890	1970730	1384090	1692690	1554420	1664440	1800440	1529820	1.00487	1.18875	0.834888	1.02104	0.937632	1.004	1.08603	0.922793	plasma membrane	K19498			GO:0002791 regulation of peptide secretion; GO:0002793 positive regulation of peptide secretion; GO:0003008 system process; GO:0006810 transport; GO:0006811 ion transport; GO:0006812 cation transport; GO:0006820 anion transport; GO:0006821 chloride transport; GO:0006869 lipid transport; GO:0006950 response to stress; GO:0007009 plasma membrane organization; GO:0007154 cell communication; GO:00071…	GO:0005622 intracellular anatomical structure; GO:0005634 nucleus; GO:0005654 nucleoplasm; GO:0005886 plasma membrane; GO:0005929 cilium; GO:0009897 external side of plasma membrane; GO:0009986 cell surface; GO:0016020 membrane; GO:0016324 apical plasma membrane; GO:0031974 membrane-enclosed lumen; GO:0031981 nuclear lumen; GO:0031982 vesicle; GO:0042995 cell projection; GO:0043226 organelle; GO:…	GO:0005215 transporter activity; GO:0005216 ion channel activity; GO:0005227 calcium activated cation channel activity; GO:0005229 intracellular calcium activated chloride channel activity; GO:0005244 voltage-gated ion channel activity; GO:0005247 voltage-gated chloride channel activity; GO:0005253 anion channel activity; GO:0005254 chloride channel activity; GO:0005261 cation channel activity; G…			S	KOG2514	Uncharacterized conserved protein				R-MMU-2672351 Stimuli-sensing channels;R-MMU-382551 Transport of small molecules;R-MMU-983712 Ion channel transport	https://reactome.org/PathwayBrowser/#/R-MMU-2672351;https://reactome.org/PathwayBrowser/#/R-MMU-382551;https://reactome.org/PathwayBrowser/#/R-MMU-983712
A2AIV2	Protein virilizer homolog OS=Mus musculus OX=10090 GN=Virma PE=1 SV=1	Virma	0.997828	0.927436	None	200963	152444	198373	178275	186568	178925	196290	169861	1.09989	0.834339	1.08571	0.975714	1.0211	0.979271	1.07431	0.929663	nucleus	K22910			GO:0000003 reproduction; GO:0000375 RNA splicing, via transesterification reactions; GO:0000381 regulation of alternative mRNA splicing, via spliceosome; GO:0001510 RNA methylation; GO:0001667 ameboidal-type cell migration; GO:0002064 epithelial cell development; GO:0002065 columnar/cuboidal epithelial cell differentiation; GO:0002066 columnar/cuboidal epithelial cell development; GO:0003006 deve…	GO:0005622 intracellular anatomical structure; GO:0005634 nucleus; GO:0005654 nucleoplasm; GO:0005737 cytoplasm; GO:0005829 cytosol; GO:0016020 membrane; GO:0016021 integral component of membrane; GO:0016604 nuclear body; GO:0016607 nuclear speck; GO:0031224 intrinsic component of membrane; GO:0031974 membrane-enclosed lumen; GO:0031981 nuclear lumen; GO:0032991 protein-containing complex; GO:003…	GO:0003676 nucleic acid binding; GO:0005488 binding; GO:0005515 protein binding; GO:0097159 organic cyclic compound binding; GO:1901363 heterocyclic compound binding;			AT	KOG4822	Predicted nuclear membrane protein involved in mRNA transport and sex determination via splicing modulation	WP310 mRNA processing	http://www.wikipathways.org/instance/WP310_r122791
A2AJ15	Endoplasmic reticulum mannosyl-oligosaccharide 1,2-alpha-mannosidase OS=Mus musculus OX=10090 GN=Man1b1 PE=1 SV=1	Man1b1	1.02159	0.774822	None	173216	147531	189815	162519	160787	154604	181729	161734	1.04039	0.886115	1.14009	0.976138	0.965735	0.928598	1.09152	0.971423	cytoplasm	K23741	MAN1B; endoplasmic reticulum Man9GlcNAc2 1,2-alpha-mannosidase [EC:3.2.1.209]	mmu00510 N-Glycan biosynthesis; mmu01100 Metabolic pathways; mmu00513 Various types of N-glycan biosynthesis; mmu04141 Protein processing in endoplasmic reticulum	GO:0002252 immune effector process; GO:0002376 immune system process; GO:0005975 carbohydrate metabolic process; GO:0006464 cellular protein modification process; GO:0006491 N-glycan processing; GO:0006508 proteolysis; GO:0006511 ubiquitin-dependent protein catabolic process; GO:0006516 glycoprotein catabolic process; GO:0006517 protein deglycosylation; GO:0006807 nitrogen compound metabolic proc…	GO:0000139 Golgi membrane; GO:0005622 intracellular anatomical structure; GO:0005737 cytoplasm; GO:0005783 endoplasmic reticulum; GO:0005789 endoplasmic reticulum membrane; GO:0005794 Golgi apparatus; GO:0012505 endomembrane system; GO:0016020 membrane; GO:0016021 integral component of membrane; GO:0031090 organelle membrane; GO:0031224 intrinsic component of membrane; GO:0031984 organelle subcom…	GO:0003824 catalytic activity; GO:0004553 hydrolase activity, hydrolyzing O-glycosyl compounds; GO:0004559 alpha-mannosidase activity; GO:0004571 mannosyl-oligosaccharide 1,2-alpha-mannosidase activity; GO:0005488 binding; GO:0005509 calcium ion binding; GO:0015923 mannosidase activity; GO:0015924 mannosyl-oligosaccharide mannosidase activity; GO:0016787 hydrolase activity; GO:0016798 hydrolase a…			G	KOG2431	1, 2-alpha-mannosidase
A2ALS5	Rap1 GTPase-activating protein 1 OS=Mus musculus OX=10090 GN=Rap1gap PE=1 SV=2	Rap1gap	0.948663	0.236462	None	7080360	7779820	6767370	7881200	7568040	7821450	7859310	7856810	0.93448	1.0268	0.893171	1.04018	0.998844	1.03229	1.03729	1.03696	nucleus	K17700	RAP1GAP; RAP1 GTPase activating protein 1	mmu04015 Rap1 signaling pathway	GO:0000902 cell morphogenesis; GO:0000904 cell morphogenesis involved in differentiation; GO:0006928 movement of cell or subcellular component; GO:0006935 chemotaxis; GO:0007154 cell communication; GO:0007165 signal transduction; GO:0007275 multicellular organism development; GO:0007399 nervous system development; GO:0007409 axonogenesis; GO:0007411 axon guidance; GO:0008285 negative regulation o…	GO:0000139 Golgi membrane; GO:0005622 intracellular anatomical structure; GO:0005737 cytoplasm; GO:0005768 endosome; GO:0005769 early endosome; GO:0005794 Golgi apparatus; GO:0005829 cytosol; GO:0012505 endomembrane system; GO:0016020 membrane; GO:0030424 axon; GO:0030425 dendrite; GO:0031090 organelle membrane; GO:0031410 cytoplasmic vesicle; GO:0031982 vesicle; GO:0031984 organelle subcompartme…	GO:0003824 catalytic activity; GO:0003924 GTPase activity; GO:0005096 GTPase activator activity; GO:0005488 binding; GO:0005515 protein binding; GO:0008047 enzyme activator activity; GO:0016462 pyrophosphatase activity; GO:0016787 hydrolase activity; GO:0016817 hydrolase activity, acting on acid anhydrides; GO:0016818 hydrolase activity, acting on acid anhydrides, in phosphorus-containing anhydri…			T	KOG3686	Rap1-GTPase-activating protein (Rap1GAP)	WP1983 Splicing factor NOVA regulated synaptic proteins;WP151 IL-5 signaling pathway	http://www.wikipathways.org/instance/WP1983_r123566;http://www.wikipathways.org/instance/WP151_r117905		R-MMU-1266738 Developmental Biology;R-MMU-1280218 Adaptive Immune System;R-MMU-168256 Immune System;R-MMU-392517 Rap1 signalling;R-MMU-422475 Axon guidance;R-MMU-8853659 RET signaling;R-MMU-9675108 Nervous system development	https://reactome.org/PathwayBrowser/#/R-MMU-1266738;https://reactome.org/PathwayBrowser/#/R-MMU-1280218;https://reactome.org/PathwayBrowser/#/R-MMU-168256;https://reactome.org/PathwayBrowser/#/R-MMU-392517;https://reactome.org/PathwayBrowser/#/R-MMU-422475;https://reactome.org/PathwayBrowser/#/R-MMU-8853659;https://reactome.org/PathwayBrowser/#/R-MMU-9675108	HALLMARK XENOBIOTIC METABOLISM;HALLMARK HEME METABOLISM	http://www.gsea-msigdb.org/gsea/msigdb/mouse/geneset/HALLMARK_XENOBIOTIC_METABOLISM;http://www.gsea-msigdb.org/gsea/msigdb/mouse/geneset/HALLMARK_HEME_METABOLISM
A2ALU4	Protein Shroom2 OS=Mus musculus OX=10090 GN=Shroom2 PE=1 SV=1	Shroom2	1.00998	0.692675	None	2165430	2108120	2080310	2164280	1986000	2227050	2097020	2123940	1.0219	0.994857	0.981733	1.02136	0.937226	1.05098	0.989618	1.00232	nucleus	K18625			GO:0000902 cell morphogenesis; GO:0001654 eye development; GO:0001736 establishment of planar polarity; GO:0001738 morphogenesis of a polarized epithelium; GO:0002009 morphogenesis of an epithelium; GO:0002088 lens development in camera-type eye; GO:0002089 lens morphogenesis in camera-type eye; GO:0003008 system process; GO:0006810 transport; GO:0006811 ion transport; GO:0006812 cation transport…	GO:0005622 intracellular anatomical structure; GO:0005737 cytoplasm; GO:0005856 cytoskeleton; GO:0005886 plasma membrane; GO:0005911 cell-cell junction; GO:0005912 adherens junction; GO:0005923 bicellular tight junction; GO:0005938 cell cortex; GO:0009898 cytoplasmic side of plasma membrane; GO:0009925 basal plasma membrane; GO:0015629 actin cytoskeleton; GO:0016020 membrane; GO:0016323 basolater…	GO:0003779 actin binding; GO:0005215 transporter activity; GO:0005216 ion channel activity; GO:0005261 cation channel activity; GO:0005272 sodium channel activity; GO:0005488 binding; GO:0005515 protein binding; GO:0008013 beta-catenin binding; GO:0008092 cytoskeletal protein binding; GO:0008324 cation transmembrane transporter activity; GO:0015075 ion transmembrane transporter activity; GO:00150…	PF00595	PF00595 PDZ domain									HALLMARK MITOTIC SPINDLE;HALLMARK APICAL JUNCTION;HALLMARK APICAL SURFACE	http://www.gsea-msigdb.org/gsea/msigdb/mouse/geneset/HALLMARK_MITOTIC_SPINDLE;http://www.gsea-msigdb.org/gsea/msigdb/mouse/geneset/HALLMARK_APICAL_JUNCTION;http://www.gsea-msigdb.org/gsea/msigdb/mouse/geneset/HALLMARK_APICAL_SURFACE
A2AN08	E3 ubiquitin-protein ligase UBR4 OS=Mus musculus OX=10090 GN=Ubr4 PE=1 SV=1	Ubr4	1.01236	0.0572696	None	2542250	2561780	2572430	2534680	2519800	2525650	2496200	2544860	1.00199	1.00969	1.01388	0.999004	0.99314	0.995445	0.983838	1.00302	plasma membrane	K10691	UBR4; E3 ubiquitin-protein ligase UBR4 [EC:2.3.2.27]	mmu05165 Human papillomavirus infection; mmu05203 Viral carcinogenesis	GO:0000003 reproduction; GO:0001775 cell activation; GO:0002252 immune effector process; GO:0002263 cell activation involved in immune response; GO:0002274 myeloid leukocyte activation; GO:0002275 myeloid cell activation involved in immune response; GO:0002283 neutrophil activation involved in immune response; GO:0002366 leukocyte activation involved in immune response; GO:0002376 immune system p…	GO:0005622 intracellular anatomical structure; GO:0005634 nucleus; GO:0005654 nucleoplasm; GO:0005737 cytoplasm; GO:0005813 centrosome; GO:0005815 microtubule organizing center; GO:0005829 cytosol; GO:0005856 cytoskeleton; GO:0005886 plasma membrane; GO:0012505 endomembrane system; GO:0012506 vesicle membrane; GO:0015630 microtubule cytoskeleton; GO:0016020 membrane; GO:0030141 secretory granule;…	GO:0003824 catalytic activity; GO:0004842 ubiquitin-protein transferase activity; GO:0005488 binding; GO:0005515 protein binding; GO:0005516 calmodulin binding; GO:0016740 transferase activity; GO:0019787 ubiquitin-like protein transferase activity; GO:0140096 catalytic activity, acting on a protein;			T	KOG1776	Zn-binding protein Push				R-MMU-1280218 Adaptive Immune System;R-MMU-168249 Innate Immune System;R-MMU-168256 Immune System;R-MMU-6798695 Neutrophil degranulation;R-MMU-983168 Antigen processing: Ubiquitination & Proteasome degradation;R-MMU-983169 Class I MHC mediated antigen processing & presentation	https://reactome.org/PathwayBrowser/#/R-MMU-1280218;https://reactome.org/PathwayBrowser/#/R-MMU-168249;https://reactome.org/PathwayBrowser/#/R-MMU-168256;https://reactome.org/PathwayBrowser/#/R-MMU-6798695;https://reactome.org/PathwayBrowser/#/R-MMU-983168;https://reactome.org/PathwayBrowser/#/R-MMU-983169
A2ANU3	Synapse differentiation-inducing gene protein 1 OS=Mus musculus OX=10090 GN=Syndig1 PE=1 SV=1	Syndig1	0.904806	0.166922	None	702313	646912	570316	740930	694215	784770	693695	767696	1.00315	0.92402	0.814614	1.05831	0.991586	1.12093	0.990843	1.09654	plasma membrane	K23903			GO:0006810 transport; GO:0006886 intracellular protein transport; GO:0008104 protein localization; GO:0015031 protein transport; GO:0015833 peptide transport; GO:0033036 macromolecule localization; GO:0034613 cellular protein localization; GO:0042886 amide transport; GO:0044087 regulation of cellular component biogenesis; GO:0044089 positive regulation of cellular component biogenesis; GO:0045184…	GO:0005622 intracellular anatomical structure; GO:0005737 cytoplasm; GO:0005768 endosome; GO:0005769 early endosome; GO:0005886 plasma membrane; GO:0005887 integral component of plasma membrane; GO:0010008 endosome membrane; GO:0012505 endomembrane system; GO:0014069 postsynaptic density; GO:0016020 membrane; GO:0016021 integral component of membrane; GO:0030425 dendrite; GO:0031090 organelle mem…	GO:0005102 signaling receptor binding; GO:0005488 binding; GO:0005515 protein binding; GO:0035254 glutamate receptor binding; GO:0042802 identical protein binding; GO:0042803 protein homodimerization activity; GO:0046983 protein dimerization activity;
A2AP18	1-phosphatidylinositol 4,5-bisphosphate phosphodiesterase eta-2 OS=Mus musculus OX=10090 GN=Plch2 PE=1 SV=2	Plch2	0.925026	0.0907916	None	1142180	1117100	1266140	1158680	1241400	1357430	1191550	1273370	0.93738	0.916797	1.03911	0.950921	1.01881	1.11403	0.977898	1.04505	nucleus	K19006	PLCH; phosphatidylinositol phospholipase C, eta [EC:3.1.4.11]	mmu01100 Metabolic pathways; mmu00562 Inositol phosphate metabolism	GO:0006066 alcohol metabolic process; GO:0006629 lipid metabolic process; GO:0006644 phospholipid metabolic process; GO:0006650 glycerophospholipid metabolic process; GO:0006793 phosphorus metabolic process; GO:0006796 phosphate-containing compound metabolic process; GO:0007154 cell communication; GO:0007165 signal transduction; GO:0008152 metabolic process; GO:0009987 cellular process; GO:001963…	GO:0005622 intracellular anatomical structure; GO:0005737 cytoplasm; GO:0005829 cytosol; GO:0005886 plasma membrane; GO:0016020 membrane; GO:0043226 organelle; GO:0043227 membrane-bounded organelle; GO:0043229 intracellular organelle; GO:0043231 intracellular membrane-bounded organelle; GO:0071944 cell periphery;	GO:0003824 catalytic activity; GO:0004435 phosphatidylinositol phospholipase C activity; GO:0004620 phospholipase activity; GO:0004629 phospholipase C activity; GO:0008081 phosphoric diester hydrolase activity; GO:0016298 lipase activity; GO:0016787 hydrolase activity; GO:0016788 hydrolase activity, acting on ester bonds; GO:0042578 phosphoric ester hydrolase activity; GO:0050429 calcium-dependen…	PF16457; PF09279; PF00168	PF16457 Pleckstrin homology domain; PF09279 Phosphoinositide-specific phospholipase C, efhand-like; PF00168 C2 domain	T	KOG0169	Phosphoinositide-specific phospholipase C				R-MMU-1430728 Metabolism;R-MMU-1483249 Inositol phosphate metabolism;R-MMU-1855204 Synthesis of IP3 and IP4 in the cytosol	https://reactome.org/PathwayBrowser/#/R-MMU-1430728;https://reactome.org/PathwayBrowser/#/R-MMU-1483249;https://reactome.org/PathwayBrowser/#/R-MMU-1855204
A2APX8	Sodium channel protein type 1 subunit alpha OS=Mus musculus OX=10090 GN=Scn1a PE=1 SV=1	Scn1a	1.04602	0.359404	None	1800420	1835930	1679280	1863390	1855090	1634540	1811970	1561590	1.02572	1.04595	0.956704	1.06159	1.05686	0.931215	1.0323	0.889655	plasma membrane	K04833	SCN1A; voltage-gated sodium channel type I alpha	mmu04728 Dopaminergic synapse	GO:0001508 action potential; GO:0003008 system process; GO:0003012 muscle system process; GO:0003013 circulatory system process; GO:0003015 heart process; GO:0006810 transport; GO:0006811 ion transport; GO:0006812 cation transport; GO:0006814 sodium ion transport; GO:0006928 movement of cell or subcellular component; GO:0006936 muscle contraction; GO:0006941 striated muscle contraction; GO:000715…	GO:0001518 voltage-gated sodium channel complex; GO:0005622 intracellular anatomical structure; GO:0005634 nucleus; GO:0005654 nucleoplasm; GO:0005737 cytoplasm; GO:0005886 plasma membrane; GO:0005887 integral component of plasma membrane; GO:0005911 cell-cell junction; GO:0014704 intercalated disc; GO:0016020 membrane; GO:0016021 integral component of membrane; GO:0016604 nuclear body; GO:003001…	GO:0005215 transporter activity; GO:0005216 ion channel activity; GO:0005248 voltage-gated sodium channel activity; GO:0005261 cation channel activity; GO:0005272 sodium channel activity; GO:0005488 binding; GO:0008324 cation transmembrane transporter activity; GO:0015075 ion transmembrane transporter activity; GO:0015081 sodium ion transmembrane transporter activity; GO:0015267 channel activity;…			PT	KOG2301	Voltage-gated Ca2+ channels, alpha1 subunits
A2AQ19	RNA polymerase-associated protein RTF1 homolog OS=Mus musculus OX=10090 GN=Rtf1 PE=1 SV=1	Rtf1	0.993141	0.823314	None	509023	472635	538731	465993	501182	511769	499075	488074	1.0215	0.948475	1.08112	0.935146	1.00576	1.02701	1.00153	0.979458	extracellular	K15178			GO:0000122 negative regulation of transcription by RNA polymerase II; GO:0001701 in utero embryonic development; GO:0001704 formation of primary germ layer; GO:0001706 endoderm formation; GO:0001711 endodermal cell fate commitment; GO:0001824 blastocyst development; GO:0001832 blastocyst growth; GO:0006139 nucleobase-containing compound metabolic process; GO:0006325 chromatin organization; GO:000…	GO:0000428 DNA-directed RNA polymerase complex; GO:0000785 chromatin; GO:0005622 intracellular anatomical structure; GO:0005634 nucleus; GO:0005654 nucleoplasm; GO:0005694 chromosome; GO:0005730 nucleolus; GO:0008023 transcription elongation factor complex; GO:0016591 RNA polymerase II, holoenzyme; GO:0016593 Cdc73/Paf1 complex; GO:0030880 RNA polymerase complex; GO:0031974 membrane-enclosed lume…	GO:0000993 RNA polymerase II complex binding; GO:0001098 basal transcription machinery binding; GO:0001099 basal RNA polymerase II transcription machinery binding; GO:0003676 nucleic acid binding; GO:0003677 DNA binding; GO:0003697 single-stranded DNA binding; GO:0003824 catalytic activity; GO:0005488 binding; GO:0005515 protein binding; GO:0008168 methyltransferase activity; GO:0008170 N-methylt…	PF03126	PF03126 Plus-3 domain	K	KOG2402	Paf1/RNA polymerase II complex, RTF1 component (involved in regulation of TATA box-binding protein)			Transcription factor
A2AQ25	Sickle tail protein OS=Mus musculus OX=10090 GN=Skt PE=1 SV=1	Skt	0.990044	0.869028	None	3572650	3294330	3571180	3579780	3578130	3123300	3739150	3718320	1.01435	0.93533	1.01393	1.01638	1.01591	0.886771	1.06162	1.05571	nucleus				GO:0001501 skeletal system development; GO:0007275 multicellular organism development; GO:0009790 embryo development; GO:0009792 embryo development ending in birth or egg hatching; GO:0032501 multicellular organismal process; GO:0032502 developmental process; GO:0043009 chordate embryonic development; GO:0048706 embryonic skeletal system development; GO:0048731 system development; GO:0048856 anat…	GO:0005622 intracellular anatomical structure; GO:0005737 cytoplasm;
A2ARP1	Inositol hexakisphosphate and diphosphoinositol-pentakisphosphate kinase 1 OS=Mus musculus OX=10090 GN=Ppip5k1 PE=1 SV=1	Ppip5k1	1.03226	0.249996	None	1088530	1081650	1090230	1109350	1093520	981509	1083530	1074620	1.01224	1.00584	1.01382	1.0316	1.01688	0.91272	1.00759	0.999305	nucleus	K13024	PPIP5K; inositol-hexakisphosphate/diphosphoinositol-pentakisphosphate 1-kinase [EC:2.7.4.24]	mmu04070 Phosphatidylinositol signaling system	GO:0005975 carbohydrate metabolic process; GO:0006020 inositol metabolic process; GO:0006066 alcohol metabolic process; GO:0006793 phosphorus metabolic process; GO:0006796 phosphate-containing compound metabolic process; GO:0008152 metabolic process; GO:0009058 biosynthetic process; GO:0009987 cellular process; GO:0016310 phosphorylation; GO:0019637 organophosphate metabolic process; GO:0019751 p…	GO:0005622 intracellular anatomical structure; GO:0005634 nucleus; GO:0005654 nucleoplasm; GO:0005737 cytoplasm; GO:0005829 cytosol; GO:0031974 membrane-enclosed lumen; GO:0031981 nuclear lumen; GO:0043226 organelle; GO:0043227 membrane-bounded organelle; GO:0043229 intracellular organelle; GO:0043231 intracellular membrane-bounded organelle; GO:0043233 organelle lumen; GO:0070013 intracellular o…	GO:0000166 nucleotide binding; GO:0000827 inositol-1,3,4,5,6-pentakisphosphate kinase activity; GO:0000828 inositol hexakisphosphate kinase activity; GO:0000829 inositol heptakisphosphate kinase activity; GO:0000832 inositol hexakisphosphate 5-kinase activity; GO:0003824 catalytic activity; GO:0005488 binding; GO:0005524 ATP binding; GO:0016301 kinase activity; GO:0016740 transferase activity; GO…	PF18086	PF18086 Diphosphoinositol pentakisphosphate kinase 2 N-terminal domain	Z	KOG1057	Arp2/3 complex-interacting protein VIP1/Asp1, involved in regulation of actin cytoskeleton				R-MMU-1430728 Metabolism;R-MMU-1483249 Inositol phosphate metabolism;R-MMU-1855167 Synthesis of pyrophosphates in the cytosol	https://reactome.org/PathwayBrowser/#/R-MMU-1430728;https://reactome.org/PathwayBrowser/#/R-MMU-1483249;https://reactome.org/PathwayBrowser/#/R-MMU-1855167
A2ASI5	Sodium channel protein type 3 subunit alpha OS=Mus musculus OX=10090 GN=Scn3a PE=1 SV=1	Scn3a	1.07251	0.295271	None	131860	150692	120130	149597	128481	134878	128890	122693	0.988436	1.1296	0.900507	1.12139	0.963107	1.01106	0.966173	0.91972	plasma membrane	K04836	SCN3A; voltage-gated sodium channel type III alpha	mmu04742 Taste transduction	GO:0001508 action potential; GO:0002027 regulation of heart rate; GO:0002028 regulation of sodium ion transport; GO:0003008 system process; GO:0003012 muscle system process; GO:0003013 circulatory system process; GO:0003015 heart process; GO:0003205 cardiac chamber development; GO:0003231 cardiac ventricle development; GO:0003254 regulation of membrane depolarization; GO:0006810 transport; GO:000…	GO:0001518 voltage-gated sodium channel complex; GO:0005622 intracellular anatomical structure; GO:0005634 nucleus; GO:0005654 nucleoplasm; GO:0005737 cytoplasm; GO:0005783 endoplasmic reticulum; GO:0005886 plasma membrane; GO:0005887 integral component of plasma membrane; GO:0005901 caveola; GO:0005911 cell-cell junction; GO:0009986 cell surface; GO:0012505 endomembrane system; GO:0014704 interc…	GO:0005215 transporter activity; GO:0005216 ion channel activity; GO:0005248 voltage-gated sodium channel activity; GO:0005261 cation channel activity; GO:0005272 sodium channel activity; GO:0005488 binding; GO:0005515 protein binding; GO:0005516 calmodulin binding; GO:0008092 cytoskeletal protein binding; GO:0008324 cation transmembrane transporter activity; GO:0015075 ion transmembrane transpor…			PT	KOG2301	Voltage-gated Ca2+ channels, alpha1 subunits
A2ASQ1	Agrin OS=Mus musculus OX=10090 GN=Agrn PE=1 SV=1	Agrn	0.983088	0.378626	None	1312010	1315160	1271570	1362540	1377260	1336750	1334100	1303680	0.988977	0.991351	0.958494	1.02707	1.03816	1.00763	1.00563	0.982698	extracellular	K06254	AGRN; agrin	mmu04512 ECM-receptor interaction	GO:0001523 retinoid metabolic process; GO:0001932 regulation of protein phosphorylation; GO:0001934 positive regulation of protein phosphorylation; GO:0001941 postsynaptic membrane organization; GO:0002028 regulation of sodium ion transport; GO:0006022 aminoglycan metabolic process; GO:0006023 aminoglycan biosynthetic process; GO:0006024 glycosaminoglycan biosynthetic process; GO:0006026 aminogly…	GO:0000323 lytic vacuole; GO:0005576 extracellular region; GO:0005604 basement membrane; GO:0005615 extracellular space; GO:0005622 intracellular anatomical structure; GO:0005737 cytoplasm; GO:0005764 lysosome; GO:0005773 vacuole; GO:0005775 vacuolar lumen; GO:0005794 Golgi apparatus; GO:0005796 Golgi lumen; GO:0005829 cytosol; GO:0005886 plasma membrane; GO:0009986 cell surface; GO:0012505 endom…	GO:0002162 dystroglycan binding; GO:0004857 enzyme inhibitor activity; GO:0005198 structural molecule activity; GO:0005200 structural constituent of cytoskeleton; GO:0005488 binding; GO:0005509 calcium ion binding; GO:0005515 protein binding; GO:0005539 glycosaminoglycan binding; GO:0008047 enzyme activator activity; GO:0008201 heparin binding; GO:0019207 kinase regulator activity; GO:0019209 kin…	PF07648; PF00050; PF00053; PF00008; PF00054	PF07648 Kazal-type serine protease inhibitor domain; PF00050 Kazal-type serine protease inhibitor domain; PF00053 Laminin EGF domain; PF00008 EGF-like domain; PF00054 Laminin G domain	O	KOG3509	Basement membrane-specific heparan sulfate proteoglycan (HSPG) core protein				R-MMU-1430728 Metabolism;R-MMU-1474244 Extracellular matrix organization;R-MMU-1630316 Glycosaminoglycan metabolism;R-MMU-1638091 Heparan sulfate/heparin (HS-GAG) metabolism;R-MMU-1793185 Chondroitin sulfate/dermatan sulfate metabolism;R-MMU-196854 Metabolism of vitamins and cofactors;R-MMU-1971475 A tetrasaccharide linker sequence is required for GAG synthesis;R-MMU-2022928 HS-GAG biosynthesis;R…	https://reactome.org/PathwayBrowser/#/R-MMU-1430728;https://reactome.org/PathwayBrowser/#/R-MMU-1474244;https://reactome.org/PathwayBrowser/#/R-MMU-1630316;https://reactome.org/PathwayBrowser/#/R-MMU-1638091;https://reactome.org/PathwayBrowser/#/R-MMU-1793185;https://reactome.org/PathwayBrowser/#/R-MMU-196854;https://reactome.org/PathwayBrowser/#/R-MMU-1971475;https://reactome.org/PathwayBrowser/…
A2ASZ8	Calcium-binding mitochondrial carrier protein SCaMC-2 OS=Mus musculus OX=10090 GN=Slc25a25 PE=1 SV=1	Slc25a25	1.00203	0.969	None	2393020	2588310	2309020	2564110	2554260	2493790	2403180	2383250	0.972331	1.05168	0.9382	1.04185	1.03785	1.01328	0.976459	0.968361	extracellular	K14684			GO:0001654 eye development; GO:0002021 response to dietary excess; GO:0006091 generation of precursor metabolites and energy; GO:0006139 nucleobase-containing compound metabolic process; GO:0006163 purine nucleotide metabolic process; GO:0006725 cellular aromatic compound metabolic process; GO:0006753 nucleoside phosphate metabolic process; GO:0006793 phosphorus metabolic process; GO:0006796 phos…	GO:0005622 intracellular anatomical structure; GO:0005737 cytoplasm; GO:0005739 mitochondrion; GO:0005740 mitochondrial envelope; GO:0005743 mitochondrial inner membrane; GO:0016020 membrane; GO:0016021 integral component of membrane; GO:0019866 organelle inner membrane; GO:0031090 organelle membrane; GO:0031224 intrinsic component of membrane; GO:0031966 mitochondrial membrane; GO:0031967 organe…	GO:0000295 adenine nucleotide transmembrane transporter activity; GO:0005215 transporter activity; GO:0005346 purine ribonucleotide transmembrane transporter activity; GO:0005347 ATP transmembrane transporter activity; GO:0008509 anion transmembrane transporter activity; GO:0008514 organic anion transmembrane transporter activity; GO:0015075 ion transmembrane transporter activity; GO:0015215 nucl…	PF13833; PF13499	PF13833 EF-hand domain pair; PF13499 EF-hand domain pair	F	KOG0036	Predicted mitochondrial carrier protein
A2AT37	Regulator of nonsense transcripts 2 OS=Mus musculus OX=10090 GN=Upf2 PE=1 SV=1	Upf2	0.954529	0.233509	None	682616	711054	645666	724973	692928	762944	695843	744277	0.964777	1.00497	0.912554	1.02464	0.979351	1.07831	0.983471	1.05193	nucleus	K14327	UPF2; regulator of nonsense transcripts 2	mmu03013 Nucleocytoplasmic transport; mmu03015 mRNA surveillance pathway	GO:0000184 nuclear-transcribed mRNA catabolic process, nonsense-mediated decay; GO:0000956 nuclear-transcribed mRNA catabolic process; GO:0006139 nucleobase-containing compound metabolic process; GO:0006401 RNA catabolic process; GO:0006402 mRNA catabolic process; GO:0006403 RNA localization; GO:0006405 RNA export from nucleus; GO:0006406 mRNA export from nucleus; GO:0006611 protein export from n…	GO:0005622 intracellular anatomical structure; GO:0005634 nucleus; GO:0005737 cytoplasm; GO:0005829 cytosol; GO:0005844 polysome; GO:0032991 protein-containing complex; GO:0035145 exon-exon junction complex; GO:0035770 ribonucleoprotein granule; GO:0036464 cytoplasmic ribonucleoprotein granule; GO:0043226 organelle; GO:0043227 membrane-bounded organelle; GO:0043228 non-membrane-bounded organelle;…	GO:0003676 nucleic acid binding; GO:0003677 DNA binding; GO:0005488 binding; GO:0005515 protein binding; GO:0019899 enzyme binding; GO:0042162 telomeric DNA binding; GO:0043565 sequence-specific DNA binding; GO:0097159 organic cyclic compound binding; GO:1901363 heterocyclic compound binding;			A	KOG2051	Nonsense-mediated mRNA decay 2 protein				R-MMU-8953854 Metabolism of RNA;R-MMU-927802 Nonsense-Mediated Decay (NMD);R-MMU-975957 Nonsense Mediated Decay (NMD) enhanced by the Exon Junction Complex (EJC)	https://reactome.org/PathwayBrowser/#/R-MMU-8953854;https://reactome.org/PathwayBrowser/#/R-MMU-927802;https://reactome.org/PathwayBrowser/#/R-MMU-975957
A2BDX3	Adenylyltransferase and sulfurtransferase MOCS3 OS=Mus musculus OX=10090 GN=Mocs3 PE=1 SV=1	Mocs3	0.950822	0.144364	None	1218950	1187570	1140810	1257820	1234080	1250660	1223240	1345700	0.989123	0.96366	0.925716	1.02066	1.0014	1.01485	0.992605	1.09198	cytoplasm	K11996	MOCS3; adenylyltransferase and sulfurtransferase [EC:2.7.7.80 2.8.1.11]	mmu04122 Sulfur relay system	GO:0002097 tRNA wobble base modification; GO:0002098 tRNA wobble uridine modification; GO:0002143 tRNA wobble position uridine thiolation; GO:0006139 nucleobase-containing compound metabolic process; GO:0006163 purine nucleotide metabolic process; GO:0006396 RNA processing; GO:0006399 tRNA metabolic process; GO:0006400 tRNA modification; GO:0006464 cellular protein modification process; GO:000672…	GO:0005622 intracellular anatomical structure; GO:0005737 cytoplasm; GO:0005829 cytosol; GO:0019008 molybdopterin synthase complex; GO:0032991 protein-containing complex;	GO:0003824 catalytic activity; GO:0004792 thiosulfate sulfurtransferase activity; GO:0008641 ubiquitin-like modifier activating enzyme activity; GO:0016740 transferase activity; GO:0016772 transferase activity, transferring phosphorus-containing groups; GO:0016779 nucleotidyltransferase activity; GO:0016782 transferase activity, transferring sulphur-containing groups; GO:0016783 sulfurtransferase…	PF00899; PF00581	PF00899 ThiF family; PF00581 Rhodanese-like domain	H	KOG2017	Molybdopterin synthase sulfurylase				R-MMU-1430728 Metabolism;R-MMU-196849 Metabolism of water-soluble vitamins and cofactors;R-MMU-196854 Metabolism of vitamins and cofactors;R-MMU-947581 Molybdenum cofactor biosynthesis	https://reactome.org/PathwayBrowser/#/R-MMU-1430728;https://reactome.org/PathwayBrowser/#/R-MMU-196849;https://reactome.org/PathwayBrowser/#/R-MMU-196854;https://reactome.org/PathwayBrowser/#/R-MMU-947581
A2BH40	AT-rich interactive domain-containing protein 1A OS=Mus musculus OX=10090 GN=Arid1a PE=1 SV=1	Arid1a	0.994218	0.707981	None	1399010	1398550	1443930	1343900	1401070	1398720	1393530	1424550	0.999002	0.998674	1.03108	0.959649	1.00047	0.998795	0.995089	1.01724	cytoplasm	K11653	ARID1; AT-rich interactive domain-containing protein 1	mmu04714 Thermogenesis; mmu05225 Hepatocellular carcinoma	GO:0000003 reproduction; GO:0000122 negative regulation of transcription by RNA polymerase II; GO:0001568 blood vessel development; GO:0001654 eye development; GO:0001704 formation of primary germ layer; GO:0001838 embryonic epithelial tube formation; GO:0001841 neural tube formation; GO:0001843 neural tube closure; GO:0001890 placenta development; GO:0001944 vasculature development; GO:0002009 m…	GO:0000228 nuclear chromosome; GO:0000785 chromatin; GO:0005622 intracellular anatomical structure; GO:0005634 nucleus; GO:0005654 nucleoplasm; GO:0005694 chromosome; GO:0005737 cytoplasm; GO:0005829 cytosol; GO:0005886 plasma membrane; GO:0016020 membrane; GO:0016514 SWI/SNF complex; GO:0031974 membrane-enclosed lumen; GO:0031981 nuclear lumen; GO:0032991 protein-containing complex; GO:0035060 b…	GO:0000981 DNA-binding transcription factor activity, RNA polymerase II-specific; GO:0003676 nucleic acid binding; GO:0003677 DNA binding; GO:0003700 DNA-binding transcription factor activity; GO:0003712 transcription coregulator activity; GO:0003713 transcription coactivator activity; GO:0005102 signaling receptor binding; GO:0005488 binding; GO:0005515 protein binding; GO:0008134 transcription …	PF01388	PF01388 ARID/BRIGHT DNA binding domain	B	KOG2510	SWI-SNF chromatin-remodeling complex protein			Transcription factor	R-MMU-212436 Generic Transcription Pathway;R-MMU-3214858 RMTs methylate histone arginines;R-MMU-3247509 Chromatin modifying enzymes;R-MMU-4839726 Chromatin organization;R-MMU-73857 RNA Polymerase II Transcription;R-MMU-74160 Gene expression (Transcription);R-MMU-8878171 Transcriptional regulation by RUNX1;R-MMU-8939243 RUNX1 interacts with co-factors whose precise effect on RUNX1 targets is not k…	https://reactome.org/PathwayBrowser/#/R-MMU-212436;https://reactome.org/PathwayBrowser/#/R-MMU-3214858;https://reactome.org/PathwayBrowser/#/R-MMU-3247509;https://reactome.org/PathwayBrowser/#/R-MMU-4839726;https://reactome.org/PathwayBrowser/#/R-MMU-73857;https://reactome.org/PathwayBrowser/#/R-MMU-74160;https://reactome.org/PathwayBrowser/#/R-MMU-8878171;https://reactome.org/PathwayBrowser/#/R-…
A2CG49	Kalirin OS=Mus musculus OX=10090 GN=Kalrn PE=1 SV=1	Kalrn	1.02978	0.575754	None	1226220	1132540	1341620	1120020	1189820	1104170	1191760	1195250	1.03245	0.953577	1.12962	0.943036	1.00181	0.92969	1.00344	1.00638	cytoplasm	K15048			GO:0000003 reproduction; GO:0000902 cell morphogenesis; GO:0000904 cell morphogenesis involved in differentiation; GO:0001505 regulation of neurotransmitter levels; GO:0001558 regulation of cell growth; GO:0001662 behavioral fear response; GO:0001667 ameboidal-type cell migration; GO:0001764 neuron migration; GO:0001956 positive regulation of neurotransmitter secretion; GO:0002009 morphogenesis o…	GO:0005622 intracellular anatomical structure; GO:0005634 nucleus; GO:0005654 nucleoplasm; GO:0005737 cytoplasm; GO:0005829 cytosol; GO:0005856 cytoskeleton; GO:0005886 plasma membrane; GO:0009898 cytoplasmic side of plasma membrane; GO:0014069 postsynaptic density; GO:0015629 actin cytoskeleton; GO:0016020 membrane; GO:0019897 extrinsic component of plasma membrane; GO:0019898 extrinsic componen…	GO:0003824 catalytic activity; GO:0004672 protein kinase activity; GO:0004674 protein serine/threonine kinase activity; GO:0005085 guanyl-nucleotide exchange factor activity; GO:0005096 GTPase activator activity; GO:0005488 binding; GO:0005515 protein binding; GO:0008047 enzyme activator activity; GO:0016301 kinase activity; GO:0016740 transferase activity; GO:0016772 transferase activity, transf…	PF13716; PF00435; PF00621; PF00169; PF00018; PF07679; PF00041; PF00069	PF13716 Divergent CRAL/TRIO domain; PF00435 Spectrin repeat; PF00621 RhoGEF domain; PF00169 PH domain; PF00018 SH3 domain; PF07679 Immunoglobulin I-set domain; PF00041 Fibronectin type III domain; PF00069 Protein kinase domain	T	KOG4240	Multidomain protein, contains SPEC repeats, PH, SH3, and separate rac-specific and rho-specific guanine nucleotide exchange factor domains				R-MMU-1266738 Developmental Biology;R-MMU-162582 Signal Transduction;R-MMU-193648 NRAGE signals death through JNK;R-MMU-193704 p75 NTR receptor-mediated signalling;R-MMU-194315 Signaling by Rho GTPases;R-MMU-204998 Cell death signalling via NRAGE, NRIF and NADE;R-MMU-2682334 EPH-Ephrin signaling;R-MMU-372790 Signaling by GPCR;R-MMU-388396 GPCR downstream signalling;R-MMU-3928662 EPHB-mediated for…	https://reactome.org/PathwayBrowser/#/R-MMU-1266738;https://reactome.org/PathwayBrowser/#/R-MMU-162582;https://reactome.org/PathwayBrowser/#/R-MMU-193648;https://reactome.org/PathwayBrowser/#/R-MMU-193704;https://reactome.org/PathwayBrowser/#/R-MMU-194315;https://reactome.org/PathwayBrowser/#/R-MMU-204998;https://reactome.org/PathwayBrowser/#/R-MMU-2682334;https://reactome.org/PathwayBrowser/#/R-…	HALLMARK UV RESPONSE DN	http://www.gsea-msigdb.org/gsea/msigdb/mouse/geneset/HALLMARK_UV_RESPONSE_DN
A2CG63	AT-rich interactive domain-containing protein 4B OS=Mus musculus OX=10090 GN=Arid4b PE=1 SV=1	Arid4b	1.10664	0.0200792	None	312609	335349	353909	343862	317155	298755	291945	308194	0.976225	1.04724	1.1052	1.07382	0.990421	0.932961	0.911695	0.962438	nucleus	K19195			GO:0000003 reproduction; GO:0002064 epithelial cell development; GO:0003006 developmental process involved in reproduction; GO:0006139 nucleobase-containing compound metabolic process; GO:0006325 chromatin organization; GO:0006349 regulation of gene expression by genomic imprinting; GO:0006355 regulation of transcription, DNA-templated; GO:0006357 regulation of transcription by RNA polymerase II;…	GO:0000118 histone deacetylase complex; GO:0000228 nuclear chromosome; GO:0000785 chromatin; GO:0005622 intracellular anatomical structure; GO:0005634 nucleus; GO:0005654 nucleoplasm; GO:0005694 chromosome; GO:0017053 transcription repressor complex; GO:0031974 membrane-enclosed lumen; GO:0031981 nuclear lumen; GO:0032991 protein-containing complex; GO:0043226 organelle; GO:0043227 membrane-bound…	GO:0000981 DNA-binding transcription factor activity, RNA polymerase II-specific; GO:0001067 transcription regulatory region nucleic acid binding; GO:0003676 nucleic acid binding; GO:0003677 DNA binding; GO:0003700 DNA-binding transcription factor activity; GO:0003824 catalytic activity; GO:0004407 histone deacetylase activity; GO:0005488 binding; GO:0016787 hydrolase activity; GO:0016810 hydrola…	PF08169; PF01388	PF08169 RBB1NT (NUC162) domain; PF01388 ARID/BRIGHT DNA binding domain	BK	KOG3001	Dosage compensation regulatory complex/histone acetyltransferase complex, subunit MSL-3/MRG15/EAF3, and related CHROMO domain-containing proteins			Transcription factor	R-MMU-3214815 HDACs deacetylate histones;R-MMU-3247509 Chromatin modifying enzymes;R-MMU-4839726 Chromatin organization	https://reactome.org/PathwayBrowser/#/R-MMU-3214815;https://reactome.org/PathwayBrowser/#/R-MMU-3247509;https://reactome.org/PathwayBrowser/#/R-MMU-4839726	HALLMARK TGF BETA SIGNALING	http://www.gsea-msigdb.org/gsea/msigdb/mouse/geneset/HALLMARK_TGF_BETA_SIGNALING
A2RSY6	TRMT1-like protein OS=Mus musculus OX=10090 GN=Trmt1l PE=1 SV=1	Trmt1l	1.00838	0.822351	None	265809	257231	280432	258424	247285	292608	257294	255883	1.00544	0.972993	1.06075	0.977506	0.935372	1.10681	0.973232	0.967895	nucleus				GO:0007610 behavior; GO:0007626 locomotory behavior; GO:0008344 adult locomotory behavior; GO:0030534 adult behavior; GO:0032501 multicellular organismal process;					J	KOG1253	tRNA methyltransferase	WP310 mRNA processing	http://www.wikipathways.org/instance/WP310_r122791
A3KG59	Xaa-Arg dipeptidase OS=Mus musculus OX=10090 GN=Pm20d2 PE=1 SV=1	Pm20d2	1.08483	0.518748	None	154597		139908	130823	114323	104590	124392	179455	1.14143		1.03298	0.965903	0.844079	0.772217	0.918421	1.32497	cytoplasm	K26141			GO:0006508 proteolysis; GO:0006807 nitrogen compound metabolic process; GO:0008152 metabolic process; GO:0019222 regulation of metabolic process; GO:0019538 protein metabolic process; GO:0031323 regulation of cellular metabolic process; GO:0032268 regulation of cellular protein metabolic process; GO:0043170 macromolecule metabolic process; GO:0044238 primary metabolic process; GO:0050789 regulati…	GO:0005622 intracellular anatomical structure; GO:0005634 nucleus; GO:0005654 nucleoplasm; GO:0031974 membrane-enclosed lumen; GO:0031981 nuclear lumen; GO:0043226 organelle; GO:0043227 membrane-bounded organelle; GO:0043229 intracellular organelle; GO:0043231 intracellular membrane-bounded organelle; GO:0043233 organelle lumen; GO:0070013 intracellular organelle lumen;	GO:0003824 catalytic activity; GO:0008233 peptidase activity; GO:0008238 exopeptidase activity; GO:0016787 hydrolase activity; GO:0016805 dipeptidase activity; GO:0140096 catalytic activity, acting on a protein;	PF07687	PF07687 Peptidase dimerisation domain
A3KGS3	Ral GTPase-activating protein subunit alpha-2 OS=Mus musculus OX=10090 GN=Ralgapa2 PE=1 SV=2	Ralgapa2	0.994824	0.93597	None	171416	145319	150064	131465	143138	133407	164017	160815	1.14312	0.969083	1.00073	0.876696	0.954539	0.889646	1.09377	1.07242	plasma membrane	K25768	RALGAPA; Ral GTPase-activating protein subunit alpha	mmu04014 Ras signaling pathway	GO:0006355 regulation of transcription, DNA-templated; GO:0007154 cell communication; GO:0007165 signal transduction; GO:0007264 small GTPase mediated signal transduction; GO:0007265 Ras protein signal transduction; GO:0007275 multicellular organism development; GO:0007568 aging; GO:0008340 determination of adult lifespan; GO:0009889 regulation of biosynthetic process; GO:0009987 cellular process…	GO:0005622 intracellular anatomical structure; GO:0005634 nucleus; GO:0005737 cytoplasm; GO:0005829 cytosol; GO:0005886 plasma membrane; GO:0016020 membrane; GO:0043226 organelle; GO:0043227 membrane-bounded organelle; GO:0043229 intracellular organelle; GO:0043231 intracellular membrane-bounded organelle; GO:0071944 cell periphery;	GO:0005096 GTPase activator activity; GO:0005488 binding; GO:0005515 protein binding; GO:0008047 enzyme activator activity; GO:0030234 enzyme regulator activity; GO:0030695 GTPase regulator activity; GO:0046982 protein heterodimerization activity; GO:0046983 protein dimerization activity; GO:0060589 nucleoside-triphosphatase regulator activity; GO:0098772 molecular function regulator;			T	KOG3686	Rap1-GTPase-activating protein (Rap1GAP)
A4Q9F0	Tubulin polyglutamylase TTLL7 OS=Mus musculus OX=10090 GN=Ttll7 PE=1 SV=1	Ttll7	0.89931	0.156769	None	174296	205538	177689	207685	234810	187582	213017	215474	0.862803	1.01746	0.879599	1.02809	1.16236	0.928571	1.05448	1.06664	nucleus	K16583			GO:0006464 cellular protein modification process; GO:0006807 nitrogen compound metabolic process; GO:0008152 metabolic process; GO:0009987 cellular process; GO:0018095 protein polyglutamylation; GO:0018193 peptidyl-amino acid modification; GO:0018200 peptidyl-glutamic acid modification; GO:0019538 protein metabolic process; GO:0036211 protein modification process; GO:0043170 macromolecule metabol…	GO:0005622 intracellular anatomical structure; GO:0005737 cytoplasm; GO:0005829 cytosol;	GO:0003824 catalytic activity; GO:0005488 binding; GO:0005515 protein binding; GO:0008092 cytoskeletal protein binding; GO:0015631 tubulin binding; GO:0016874 ligase activity; GO:0016879 ligase activity, forming carbon-nitrogen bonds; GO:0016881 acid-amino acid ligase activity; GO:0043014 alpha-tubulin binding; GO:0048487 beta-tubulin binding; GO:0070739 protein-glutamic acid ligase activity; GO:…			O	KOG2158	Tubulin-tyrosine ligase-related protein				R-MMU-392499 Metabolism of proteins;R-MMU-597592 Post-translational protein modification;R-MMU-8955332 Carboxyterminal post-translational modifications of tubulin	https://reactome.org/PathwayBrowser/#/R-MMU-392499;https://reactome.org/PathwayBrowser/#/R-MMU-597592;https://reactome.org/PathwayBrowser/#/R-MMU-8955332
A6H5Y3	Methionine synthase OS=Mus musculus OX=10090 GN=Mtr PE=1 SV=1	Mtr	1.02384	0.498732	None	776771	820757	779711	743133	708872	791406	793105	754342	1.00747	1.06452	1.01128	0.963841	0.919404	1.02645	1.02865	0.978379	cytoplasm	K00548	metH; 5-methyltetrahydrofolate--homocysteine methyltransferase [EC:2.1.1.13]	mmu01230 Biosynthesis of amino acids; mmu00450 Selenocompound metabolism; mmu00270 Cysteine and methionine metabolism; mmu01100 Metabolic pathways; mmu00670 One carbon pool by folate	GO:0000096 sulfur amino acid metabolic process; GO:0000097 sulfur amino acid biosynthetic process; GO:0000302 response to reactive oxygen species; GO:0001101 response to acid chemical; GO:0006082 organic acid metabolic process; GO:0006464 cellular protein modification process; GO:0006479 protein methylation; GO:0006520 cellular amino acid metabolic process; GO:0006555 methionine metabolic process…	GO:0005622 intracellular anatomical structure; GO:0005737 cytoplasm; GO:0005829 cytosol;	GO:0003824 catalytic activity; GO:0005488 binding; GO:0005542 folic acid binding; GO:0008168 methyltransferase activity; GO:0008172 S-methyltransferase activity; GO:0008705 methionine synthase activity; GO:0016597 amino acid binding; GO:0016740 transferase activity; GO:0016741 transferase activity, transferring one-carbon groups; GO:0019842 vitamin binding; GO:0031406 carboxylic acid binding; GO:…	PF00809; PF02607; PF02310; PF02965	PF00809 Pterin binding enzyme; PF02607 B12 binding domain; PF02310 B12 binding domain; PF02965 Vitamin B12 dependent methionine synthase, activation domain	E	KOG1579	Homocysteine S-methyltransferase	WP730 Glutathione and one-carbon metabolism;WP1770 One-carbon metabolism and related pathways;WP435 One-carbon metabolism;WP1273 Folic acid network;WP1272 Selenium micronutrient network	http://www.wikipathways.org/instance/WP730_r116583;http://www.wikipathways.org/instance/WP1770_r116575;http://www.wikipathways.org/instance/WP435_r116571;http://www.wikipathways.org/instance/WP1273_r120917;http://www.wikipathways.org/instance/WP1272_r120916		R-MMU-1430728 Metabolism;R-MMU-156580 Phase II - Conjugation of compounds;R-MMU-156581 Methylation;R-MMU-1614635 Sulfur amino acid metabolism;R-MMU-162582 Signal Transduction;R-MMU-194315 Signaling by Rho GTPases;R-MMU-196741 Cobalamin (Cbl, vitamin B12) transport and metabolism;R-MMU-196849 Metabolism of water-soluble vitamins and cofactors;R-MMU-196854 Metabolism of vitamins and cofactors;R-MMU…	https://reactome.org/PathwayBrowser/#/R-MMU-1430728;https://reactome.org/PathwayBrowser/#/R-MMU-156580;https://reactome.org/PathwayBrowser/#/R-MMU-156581;https://reactome.org/PathwayBrowser/#/R-MMU-1614635;https://reactome.org/PathwayBrowser/#/R-MMU-162582;https://reactome.org/PathwayBrowser/#/R-MMU-194315;https://reactome.org/PathwayBrowser/#/R-MMU-196741;https://reactome.org/PathwayBrowser/#/R-…
A6H630	Damage-control phosphatase ARMT1 OS=Mus musculus OX=10090 GN=Armt1 PE=1 SV=1	Armt1	1.00912	0.691042	None	1738160	1750460	1638990	1700350	1660550	1751070	1722390	1632240	1.02288	1.03012	0.964522	1.00063	0.97721	1.03048	1.0136	0.96055	cytoplasm	K23114			GO:0006464 cellular protein modification process; GO:0006479 protein methylation; GO:0006807 nitrogen compound metabolic process; GO:0008152 metabolic process; GO:0008213 protein alkylation; GO:0009987 cellular process; GO:0019538 protein metabolic process; GO:0032259 methylation; GO:0036211 protein modification process; GO:0043170 macromolecule metabolic process; GO:0043412 macromolecule modific…		GO:0003824 catalytic activity; GO:0005488 binding; GO:0005515 protein binding; GO:0008168 methyltransferase activity; GO:0008171 O-methyltransferase activity; GO:0008276 protein methyltransferase activity; GO:0008757 S-adenosylmethionine-dependent methyltransferase activity; GO:0010340 carboxyl-O-methyltransferase activity; GO:0016740 transferase activity; GO:0016741 transferase activity, transfe…	PF01937	PF01937 Damage-control phosphatase ARMT1-like domain	S	KOG3870	Uncharacterized conserved protein
A6H6A9	Rab GTPase-activating protein 1-like OS=Mus musculus OX=10090 GN=Rabgap1l PE=1 SV=1	Rabgap1l	0.992798	0.81487	None	596120	634106	631539	609431	617157	622489	589406	660070	0.961422	1.02269	1.01855	0.98289	0.995351	1.00395	0.950594	1.06456	cytoplasm				GO:0001501 skeletal system development; GO:0002376 immune system process; GO:0002520 immune system development; GO:0006810 transport; GO:0006886 intracellular protein transport; GO:0007275 multicellular organism development; GO:0008104 protein localization; GO:0009987 cellular process; GO:0015031 protein transport; GO:0015833 peptide transport; GO:0030097 hemopoiesis; GO:0030099 myeloid cell diff…	GO:0005622 intracellular anatomical structure; GO:0005634 nucleus; GO:0005737 cytoplasm; GO:0005768 endosome; GO:0005769 early endosome; GO:0005794 Golgi apparatus; GO:0005829 cytosol; GO:0012505 endomembrane system; GO:0031410 cytoplasmic vesicle; GO:0031982 vesicle; GO:0043226 organelle; GO:0043227 membrane-bounded organelle; GO:0043229 intracellular organelle; GO:0043231 intracellular membrane…	GO:0005096 GTPase activator activity; GO:0005488 binding; GO:0005515 protein binding; GO:0008047 enzyme activator activity; GO:0019899 enzyme binding; GO:0030234 enzyme regulator activity; GO:0030695 GTPase regulator activity; GO:0031267 small GTPase binding; GO:0051020 GTPase binding; GO:0060589 nucleoside-triphosphatase regulator activity; GO:0098772 molecular function regulator;			R	KOG1102	Rab6 GTPase activator GAPCenA and related TBC domain proteins						HALLMARK IL2 STAT5 SIGNALING;HALLMARK KRAS SIGNALING UP	http://www.gsea-msigdb.org/gsea/msigdb/mouse/geneset/HALLMARK_IL2_STAT5_SIGNALING;http://www.gsea-msigdb.org/gsea/msigdb/mouse/geneset/HALLMARK_KRAS_SIGNALING_UP
A6H8H2	DENN domain-containing protein 4C OS=Mus musculus OX=10090 GN=Dennd4c PE=1 SV=1	Dennd4c	1.09198	0.356323	None	317703	427055	325842	373575	340474	284675	356521	340855	0.918648	1.23484	0.942182	1.0802	0.984491	0.823147	1.03089	0.985593	plasma membrane	K20163			GO:0002790 peptide secretion; GO:0006810 transport; GO:0008104 protein localization; GO:0009306 protein secretion; GO:0009719 response to endogenous stimulus; GO:0009725 response to hormone; GO:0009966 regulation of signal transduction; GO:0009987 cellular process; GO:0010033 response to organic substance; GO:0010243 response to organonitrogen compound; GO:0010646 regulation of cell communication…	GO:0005622 intracellular anatomical structure; GO:0005634 nucleus; GO:0005737 cytoplasm; GO:0005768 endosome; GO:0005794 Golgi apparatus; GO:0005829 cytosol; GO:0005886 plasma membrane; GO:0005938 cell cortex; GO:0012505 endomembrane system; GO:0012506 vesicle membrane; GO:0016020 membrane; GO:0030141 secretory granule; GO:0030659 cytoplasmic vesicle membrane; GO:0030904 retromer complex; GO:0031…	GO:0005085 guanyl-nucleotide exchange factor activity; GO:0005488 binding; GO:0005515 protein binding; GO:0005516 calmodulin binding; GO:0019899 enzyme binding; GO:0031267 small GTPase binding; GO:0051020 GTPase binding; GO:0098772 molecular function regulator;	PF03456; PF03455	PF03456 uDENN domain; PF03455 dDENN domain	T	KOG2127	Calmodulin-binding protein CRAG, contains DENN domain				R-MMU-199991 Membrane Trafficking;R-MMU-5653656 Vesicle-mediated transport;R-MMU-8876198 RAB GEFs exchange GTP for GDP on RABs;R-MMU-9007101 Rab regulation of trafficking	https://reactome.org/PathwayBrowser/#/R-MMU-199991;https://reactome.org/PathwayBrowser/#/R-MMU-5653656;https://reactome.org/PathwayBrowser/#/R-MMU-8876198;https://reactome.org/PathwayBrowser/#/R-MMU-9007101
A6H8H5	Potassium voltage-gated channel subfamily B member 2 OS=Mus musculus OX=10090 GN=Kcnb2 PE=1 SV=2	Kcnb2	0.530179	0.0160849	Down	88598	70244.9	75182.2	47711	142588	90951.8	122652	175206	0.871669	0.691103	0.739678	0.469404	1.40285	0.894827	1.20671	1.72376	plasma membrane	K04886			GO:0001508 action potential; GO:0001678 cellular glucose homeostasis; GO:0002791 regulation of peptide secretion; GO:0002792 negative regulation of peptide secretion; GO:0006810 transport; GO:0006811 ion transport; GO:0006812 cation transport; GO:0006813 potassium ion transport; GO:0006887 exocytosis; GO:0006904 vesicle docking involved in exocytosis; GO:0006937 regulation of muscle contraction; …	GO:0005622 intracellular anatomical structure; GO:0005737 cytoplasm; GO:0005783 endoplasmic reticulum; GO:0005794 Golgi apparatus; GO:0005829 cytosol; GO:0005886 plasma membrane; GO:0005887 integral component of plasma membrane; GO:0008076 voltage-gated potassium channel complex; GO:0009986 cell surface; GO:0012505 endomembrane system; GO:0016020 membrane; GO:0016021 integral component of membran…	GO:0000149 SNARE binding; GO:0005215 transporter activity; GO:0005216 ion channel activity; GO:0005244 voltage-gated ion channel activity; GO:0005249 voltage-gated potassium channel activity; GO:0005251 delayed rectifier potassium channel activity; GO:0005261 cation channel activity; GO:0005267 potassium channel activity; GO:0005488 binding; GO:0005515 protein binding; GO:0008324 cation transmemb…	PF02214	PF02214 BTB/POZ domain	P	KOG3713	Voltage-gated K+ channel KCNB/KCNC				R-MMU-112316 Neuronal System;R-MMU-1296071 Potassium Channels;R-MMU-1296072 Voltage gated Potassium channels	https://reactome.org/PathwayBrowser/#/R-MMU-112316;https://reactome.org/PathwayBrowser/#/R-MMU-1296071;https://reactome.org/PathwayBrowser/#/R-MMU-1296072
A6X8Z5	Rho GTPase-activating protein 31 OS=Mus musculus OX=10090 GN=Arhgap31 PE=1 SV=1	Arhgap31	1.19592		None		454541		553506				421451		0.953917		1.16161				0.884473	nucleus	K20646			GO:0007154 cell communication; GO:0007165 signal transduction; GO:0007264 small GTPase mediated signal transduction; GO:0009966 regulation of signal transduction; GO:0009987 cellular process; GO:0010646 regulation of cell communication; GO:0023051 regulation of signaling; GO:0023052 signaling; GO:0035556 intracellular signal transduction; GO:0043085 positive regulation of catalytic activity; GO:0…	GO:0005622 intracellular anatomical structure; GO:0005737 cytoplasm; GO:0005829 cytosol; GO:0005912 adherens junction; GO:0005925 focal adhesion; GO:0030027 lamellipodium; GO:0030054 cell junction; GO:0030055 cell-substrate junction; GO:0031252 cell leading edge; GO:0042995 cell projection; GO:0070161 anchoring junction; GO:0120025 plasma membrane bounded cell projection;	GO:0005096 GTPase activator activity; GO:0005488 binding; GO:0005515 protein binding; GO:0008047 enzyme activator activity; GO:0017124 SH3 domain binding; GO:0019904 protein domain specific binding; GO:0030234 enzyme regulator activity; GO:0030695 GTPase regulator activity; GO:0060589 nucleoside-triphosphatase regulator activity; GO:0098772 molecular function regulator;	PF00620	PF00620 RhoGAP domain	T	KOG1449	Predicted Rho GTPase-activating protein CdGAPr				R-MMU-162582 Signal Transduction;R-MMU-194315 Signaling by Rho GTPases;R-MMU-8980692 RHOA GTPase cycle;R-MMU-9012999 RHO GTPase cycle;R-MMU-9013148 CDC42 GTPase cycle;R-MMU-9013149 RAC1 GTPase cycle;R-MMU-9013420 RHOU GTPase cycle;R-MMU-9716542 Signaling by Rho GTPases, Miro GTPases and RHOBTB3	https://reactome.org/PathwayBrowser/#/R-MMU-162582;https://reactome.org/PathwayBrowser/#/R-MMU-194315;https://reactome.org/PathwayBrowser/#/R-MMU-8980692;https://reactome.org/PathwayBrowser/#/R-MMU-9012999;https://reactome.org/PathwayBrowser/#/R-MMU-9013148;https://reactome.org/PathwayBrowser/#/R-MMU-9013149;https://reactome.org/PathwayBrowser/#/R-MMU-9013420;https://reactome.org/PathwayBrowser/#…
A6X935	Inter alpha-trypsin inhibitor, heavy chain 4 OS=Mus musculus OX=10090 GN=Itih4 PE=1 SV=2	Itih4	1.16994	0.704276	None	1009810	338653	428244	826616	836008	698180	373079	317918	1.67308	0.561089	0.709526	1.36956	1.38512	1.15676	0.618127	0.526735	extracellular	K24514			GO:0002526 acute inflammatory response; GO:0002576 platelet degranulation; GO:0006810 transport; GO:0006887 exocytosis; GO:0006950 response to stress; GO:0006952 defense response; GO:0006953 acute-phase response; GO:0006954 inflammatory response; GO:0009892 negative regulation of metabolic process; GO:0009987 cellular process; GO:0010033 response to organic substance; GO:0010466 negative regulati…	GO:0005576 extracellular region; GO:0005622 intracellular anatomical structure; GO:0005737 cytoplasm; GO:0005886 plasma membrane; GO:0012505 endomembrane system; GO:0016020 membrane; GO:0030141 secretory granule; GO:0031089 platelet dense granule lumen; GO:0031410 cytoplasmic vesicle; GO:0031974 membrane-enclosed lumen; GO:0031982 vesicle; GO:0031983 vesicle lumen; GO:0034774 secretory granule lu…	GO:0004857 enzyme inhibitor activity; GO:0004866 endopeptidase inhibitor activity; GO:0030234 enzyme regulator activity; GO:0030414 peptidase inhibitor activity; GO:0061134 peptidase regulator activity; GO:0061135 endopeptidase regulator activity; GO:0098772 molecular function regulator;	PF00092	PF00092 von Willebrand factor type A domain							R-MMU-109582 Hemostasis;R-MMU-114608 Platelet degranulation ;R-MMU-76002 Platelet activation, signaling and aggregation;R-MMU-76005 Response to elevated platelet cytosolic Ca2+	https://reactome.org/PathwayBrowser/#/R-MMU-109582;https://reactome.org/PathwayBrowser/#/R-MMU-114608;https://reactome.org/PathwayBrowser/#/R-MMU-76002;https://reactome.org/PathwayBrowser/#/R-MMU-76005	HALLMARK XENOBIOTIC METABOLISM	http://www.gsea-msigdb.org/gsea/msigdb/mouse/geneset/HALLMARK_XENOBIOTIC_METABOLISM
B0F2B4	Neuroligin 4-like OS=Mus musculus OX=10090 GN=Nlgn4l PE=1 SV=1	Nlgn4l	1.05413	0.2296	None	2208280	1871540	2028390	2082050	1890300	1981170	2017170	1881080	1.10691	0.938116	1.01674	1.04364	0.94752	0.993069	1.01111	0.942898	endoplasmic reticulum				GO:0001941 postsynaptic membrane organization; GO:0003008 system process; GO:0003360 brainstem development; GO:0006810 transport; GO:0006897 endocytosis; GO:0007155 cell adhesion; GO:0007158 neuron cell-cell adhesion; GO:0007275 multicellular organism development; GO:0007399 nervous system development; GO:0007416 synapse assembly; GO:0007417 central nervous system development; GO:0007420 brain de…	GO:0005886 plasma membrane; GO:0005887 integral component of plasma membrane; GO:0009986 cell surface; GO:0014069 postsynaptic density; GO:0016020 membrane; GO:0016021 integral component of membrane; GO:0030425 dendrite; GO:0031224 intrinsic component of membrane; GO:0031226 intrinsic component of plasma membrane; GO:0032279 asymmetric synapse; GO:0032280 symmetric synapse; GO:0036477 somatodendr…	GO:0003824 catalytic activity; GO:0005102 signaling receptor binding; GO:0005488 binding; GO:0005515 protein binding; GO:0016787 hydrolase activity; GO:0016788 hydrolase activity, acting on ester bonds; GO:0031404 chloride ion binding; GO:0042043 neurexin family protein binding; GO:0042802 identical protein binding; GO:0042803 protein homodimerization activity; GO:0043167 ion binding; GO:0043168 …	PF00135	PF00135 Carboxylesterase family	R	KOG1516	Carboxylesterase and related proteins
B0V2N1	Receptor-type tyrosine-protein phosphatase S OS=Mus musculus OX=10090 GN=Ptprs PE=1 SV=1	Ptprs	1.03344	0.370357	None	4056160	4000200	4263180	4039720	3655800	4226000	3852620	4095550	1.00808	0.994171	1.05953	1.00399	0.908577	1.05029	0.957493	1.01787	endoplasmic reticulum	K06778	PTPRS; receptor-type tyrosine-protein phosphatase S [EC:3.1.3.48]	mmu04514 Cell adhesion molecules	GO:0000003 reproduction; GO:0000902 cell morphogenesis; GO:0000904 cell morphogenesis involved in differentiation; GO:0001558 regulation of cell growth; GO:0001654 eye development; GO:0001667 ameboidal-type cell migration; GO:0001745 compound eye morphogenesis; GO:0001751 compound eye photoreceptor cell differentiation; GO:0001754 eye photoreceptor cell differentiation; GO:0001817 regulation of c…	GO:0005622 intracellular anatomical structure; GO:0005737 cytoplasm; GO:0005768 endosome; GO:0005886 plasma membrane; GO:0005887 integral component of plasma membrane; GO:0005912 adherens junction; GO:0005925 focal adhesion; GO:0008021 synaptic vesicle; GO:0009925 basal plasma membrane; GO:0012505 endomembrane system; GO:0012506 vesicle membrane; GO:0014069 postsynaptic density; GO:0016020 membra…	GO:0003824 catalytic activity; GO:0004721 phosphoprotein phosphatase activity; GO:0004725 protein tyrosine phosphatase activity; GO:0004888 transmembrane signaling receptor activity; GO:0005001 transmembrane receptor protein tyrosine phosphatase activity; GO:0005102 signaling receptor binding; GO:0005158 insulin receptor binding; GO:0005488 binding; GO:0005515 protein binding; GO:0005539 glycosam…	PF07679; PF00041; PF00102	PF07679 Immunoglobulin I-set domain; PF00041 Fibronectin type III domain; PF00102 Protein-tyrosine phosphatase	T	KOG4228	Protein tyrosine phosphatase	WP1763 Mechanisms associated with pluripotency	http://www.wikipathways.org/instance/WP1763_r120787		R-MMU-112316 Neuronal System;R-MMU-388844 Receptor-type tyrosine-protein phosphatases;R-MMU-6794362 Protein-protein interactions at synapses;R-MMU-8849932 Synaptic adhesion-like molecules	https://reactome.org/PathwayBrowser/#/R-MMU-112316;https://reactome.org/PathwayBrowser/#/R-MMU-388844;https://reactome.org/PathwayBrowser/#/R-MMU-6794362;https://reactome.org/PathwayBrowser/#/R-MMU-8849932
B1AS29	Glutamate receptor ionotropic, kainate 3 OS=Mus musculus OX=10090 GN=Grik3 PE=1 SV=1	Grik3	1.14907	0.158095	None	2004950	1641280	2202800	1685380	1616650	1676120	1625780	1638410	1.13826	0.931793	1.25058	0.95683	0.91781	0.951572	0.922993	0.930164	plasma membrane	K05203	GRIK3; glutamate receptor, ionotropic kainate 3	mmu04080 Neuroactive ligand-receptor interaction; mmu04724 Glutamatergic synapse	GO:0001508 action potential; GO:0001662 behavioral fear response; GO:0001932 regulation of protein phosphorylation; GO:0002209 behavioral defense response; GO:0003008 system process; GO:0006355 regulation of transcription, DNA-templated; GO:0006357 regulation of transcription by RNA polymerase II; GO:0006810 transport; GO:0006811 ion transport; GO:0006812 cation transport; GO:0006813 potassium io…	GO:0005622 intracellular anatomical structure; GO:0005737 cytoplasm; GO:0005886 plasma membrane; GO:0005887 integral component of plasma membrane; GO:0008328 ionotropic glutamate receptor complex; GO:0014069 postsynaptic density; GO:0016020 membrane; GO:0016021 integral component of membrane; GO:0030424 axon; GO:0030425 dendrite; GO:0031224 intrinsic component of membrane; GO:0031226 intrinsic co…	GO:0001640 adenylate cyclase inhibiting G protein-coupled glutamate receptor activity; GO:0001664 G protein-coupled receptor binding; GO:0004888 transmembrane signaling receptor activity; GO:0004930 G protein-coupled receptor activity; GO:0004970 ionotropic glutamate receptor activity; GO:0005102 signaling receptor binding; GO:0005215 transporter activity; GO:0005216 ion channel activity; GO:0005…	PF10613	PF10613 Ligated ion channel L-glutamate- and glycine-binding site	PET	KOG1052	Glutamate-gated kainate-type ion channel receptor subunit GluR5 and related subunits				R-MMU-112314 Neurotransmitter receptors and postsynaptic signal transmission;R-MMU-112315 Transmission across Chemical Synapses;R-MMU-112316 Neuronal System;R-MMU-451306 Ionotropic activity of kainate receptors;R-MMU-451308 Activation of Ca-permeable Kainate Receptor;R-MMU-451326 Activation of kainate receptors upon glutamate binding;R-MMU-500657 Presynaptic function of Kainate receptors	https://reactome.org/PathwayBrowser/#/R-MMU-112314;https://reactome.org/PathwayBrowser/#/R-MMU-112315;https://reactome.org/PathwayBrowser/#/R-MMU-112316;https://reactome.org/PathwayBrowser/#/R-MMU-451306;https://reactome.org/PathwayBrowser/#/R-MMU-451308;https://reactome.org/PathwayBrowser/#/R-MMU-451326;https://reactome.org/PathwayBrowser/#/R-MMU-500657
B1AUH1	Receptor-type tyrosine-protein phosphatase U OS=Mus musculus OX=10090 GN=Ptpru PE=1 SV=1	Ptpru	1.01045	0.879644	None	322778	258434	267584	287951	294205	296241	229291	305257	1.1417	0.914106	0.946471	1.01851	1.04063	1.04783	0.811025	1.07972	extracellular	K16662			GO:0001756 somitogenesis; GO:0001757 somite specification; GO:0003002 regionalization; GO:0006464 cellular protein modification process; GO:0006470 protein dephosphorylation; GO:0006793 phosphorus metabolic process; GO:0006796 phosphate-containing compound metabolic process; GO:0006807 nitrogen compound metabolic process; GO:0007154 cell communication; GO:0007155 cell adhesion; GO:0007165 signal …	GO:0005886 plasma membrane; GO:0005887 integral component of plasma membrane; GO:0005911 cell-cell junction; GO:0016020 membrane; GO:0016021 integral component of membrane; GO:0030054 cell junction; GO:0031224 intrinsic component of membrane; GO:0031226 intrinsic component of plasma membrane; GO:0071944 cell periphery;	GO:0003824 catalytic activity; GO:0004721 phosphoprotein phosphatase activity; GO:0004725 protein tyrosine phosphatase activity; GO:0004888 transmembrane signaling receptor activity; GO:0005001 transmembrane receptor protein tyrosine phosphatase activity; GO:0005488 binding; GO:0005515 protein binding; GO:0008013 beta-catenin binding; GO:0016787 hydrolase activity; GO:0016788 hydrolase activity, …	PF00629; PF00041; PF00102	PF00629 MAM domain, meprin/A5/mu; PF00041 Fibronectin type III domain; PF00102 Protein-tyrosine phosphatase	T	KOG4228	Protein tyrosine phosphatase	WP1249 EPO receptor signaling;WP407 Kit receptor signaling pathway	http://www.wikipathways.org/instance/WP1249_r116718;http://www.wikipathways.org/instance/WP407_r117910		R-MMU-1433557 Signaling by SCF-KIT;R-MMU-162582 Signal Transduction;R-MMU-9006934 Signaling by Receptor Tyrosine Kinases	https://reactome.org/PathwayBrowser/#/R-MMU-1433557;https://reactome.org/PathwayBrowser/#/R-MMU-162582;https://reactome.org/PathwayBrowser/#/R-MMU-9006934
B1AVY7	Kinesin-like protein KIF16B OS=Mus musculus OX=10090 GN=Kif16b PE=1 SV=1	Kif16b	0.936354	0.43852	None	1648860	2080210	1574330	1840460	2216820	1839480	1760560	1812580	0.892886	1.12647	0.852527	0.996641	1.20045	0.996111	0.953374	0.981544	mitochondria	K17916			GO:0001704 formation of primary germ layer; GO:0001709 cell fate determination; GO:0001919 regulation of receptor recycling; GO:0002376 immune system process; GO:0006810 transport; GO:0006892 post-Golgi vesicle-mediated transport; GO:0006895 Golgi to endosome transport; GO:0006928 movement of cell or subcellular component; GO:0006950 response to stress; GO:0006952 defense response; GO:0006955 imm…	GO:0005622 intracellular anatomical structure; GO:0005737 cytoplasm; GO:0005768 endosome; GO:0005769 early endosome; GO:0005856 cytoskeleton; GO:0005871 kinesin complex; GO:0005875 microtubule associated complex; GO:0010008 endosome membrane; GO:0012505 endomembrane system; GO:0015630 microtubule cytoskeleton; GO:0016020 membrane; GO:0030139 endocytic vesicle; GO:0031090 organelle membrane; GO:00…	GO:0003774 cytoskeletal motor activity; GO:0003777 microtubule motor activity; GO:0003824 catalytic activity; GO:0005488 binding; GO:0005515 protein binding; GO:0005543 phospholipid binding; GO:0005547 phosphatidylinositol-3,4,5-trisphosphate binding; GO:0008289 lipid binding; GO:0008574 plus-end-directed microtubule motor activity; GO:0016462 pyrophosphatase activity; GO:0016787 hydrolase activi…	PF00225; PF00787	PF00225 Kinesin motor domain; PF00787 PX domain	ZUD	KOG2101	Intermediate filament-like protein, sorting nexins, and related proteins containing PX (PhoX) domain(s)				R-MMU-109582 Hemostasis;R-MMU-199991 Membrane Trafficking;R-MMU-5653656 Vesicle-mediated transport;R-MMU-6811434 COPI-dependent Golgi-to-ER retrograde traffic;R-MMU-6811442 Intra-Golgi and retrograde Golgi-to-ER traffic;R-MMU-8856688 Golgi-to-ER retrograde transport;R-MMU-983189 Kinesins;R-MMU-983231 Factors involved in megakaryocyte development and platelet production	https://reactome.org/PathwayBrowser/#/R-MMU-109582;https://reactome.org/PathwayBrowser/#/R-MMU-199991;https://reactome.org/PathwayBrowser/#/R-MMU-5653656;https://reactome.org/PathwayBrowser/#/R-MMU-6811434;https://reactome.org/PathwayBrowser/#/R-MMU-6811442;https://reactome.org/PathwayBrowser/#/R-MMU-8856688;https://reactome.org/PathwayBrowser/#/R-MMU-983189;https://reactome.org/PathwayBrowser/#/…
B1AWN6	Sodium channel protein type 2 subunit alpha OS=Mus musculus OX=10090 GN=Scn2a PE=1 SV=1	Scn2a	1.0328	0.267894	None	11101500	10587600	10388400	10262300	10089000	10740400	10392300	9773350	1.06572	1.01639	0.997268	0.985163	0.968526	1.03106	0.997643	0.938225	plasma membrane	K04834	SCN2A; voltage-gated sodium channel type II alpha	mmu04742 Taste transduction	GO:0001508 action potential; GO:0002027 regulation of heart rate; GO:0002028 regulation of sodium ion transport; GO:0003008 system process; GO:0003012 muscle system process; GO:0003013 circulatory system process; GO:0003015 heart process; GO:0003205 cardiac chamber development; GO:0003231 cardiac ventricle development; GO:0003254 regulation of membrane depolarization; GO:0006810 transport; GO:000…	GO:0001518 voltage-gated sodium channel complex; GO:0005622 intracellular anatomical structure; GO:0005634 nucleus; GO:0005654 nucleoplasm; GO:0005737 cytoplasm; GO:0005783 endoplasmic reticulum; GO:0005886 plasma membrane; GO:0005887 integral component of plasma membrane; GO:0005901 caveola; GO:0005911 cell-cell junction; GO:0009986 cell surface; GO:0012505 endomembrane system; GO:0014704 interc…	GO:0005215 transporter activity; GO:0005216 ion channel activity; GO:0005248 voltage-gated sodium channel activity; GO:0005261 cation channel activity; GO:0005272 sodium channel activity; GO:0005488 binding; GO:0005515 protein binding; GO:0005516 calmodulin binding; GO:0008092 cytoskeletal protein binding; GO:0008324 cation transmembrane transporter activity; GO:0015075 ion transmembrane transpor…			PT	KOG2301	Voltage-gated Ca2+ channels, alpha1 subunits
B1AY10	Transcriptional repressor NF-X1 OS=Mus musculus OX=10090 GN=Nfx1 PE=1 SV=1	Nfx1	0.985182	0.694755	None	296852	260444	270343	289441	299979	281055	268748	284100	1.05502	0.925627	0.960809	1.02868	1.06614	0.99888	0.95514	1.0097	nucleus	K12236	NFX1; transcriptional repressor NF-X1	mmu05165 Human papillomavirus infection	GO:0000122 negative regulation of transcription by RNA polymerase II; GO:0006139 nucleobase-containing compound metabolic process; GO:0006351 transcription, DNA-templated; GO:0006355 regulation of transcription, DNA-templated; GO:0006357 regulation of transcription by RNA polymerase II; GO:0006366 transcription by RNA polymerase II; GO:0006725 cellular aromatic compound metabolic process; GO:0006…	GO:0005622 intracellular anatomical structure; GO:0005634 nucleus; GO:0005730 nucleolus; GO:0005737 cytoplasm; GO:0005829 cytosol; GO:0005886 plasma membrane; GO:0016020 membrane; GO:0031974 membrane-enclosed lumen; GO:0031981 nuclear lumen; GO:0043226 organelle; GO:0043227 membrane-bounded organelle; GO:0043228 non-membrane-bounded organelle; GO:0043229 intracellular organelle; GO:0043231 intrac…	GO:0000976 transcription cis-regulatory region binding; GO:0000977 RNA polymerase II transcription regulatory region sequence-specific DNA binding; GO:0000981 DNA-binding transcription factor activity, RNA polymerase II-specific; GO:0001067 transcription regulatory region nucleic acid binding; GO:0001227 DNA-binding transcription repressor activity, RNA polymerase II-specific; GO:0003676 nucleic …	PF01424	PF01424 R3H domain	K	KOG1952	Transcription factor NF-X1, contains NFX-type Zn2+-binding and R3H domains						HALLMARK DNA REPAIR	http://www.gsea-msigdb.org/gsea/msigdb/mouse/geneset/HALLMARK_DNA_REPAIR
B1AZI6	THO complex subunit 2 OS=Mus musculus OX=10090 GN=Thoc2 PE=1 SV=1	Thoc2	0.919737	0.0368855	None	457622	467712	458703	458949	491405	487748	477675	546991	0.951693	0.972676	0.953941	0.954452	1.02195	1.01434	0.993396	1.13755	cytoplasm	K12879	THOC2; THO complex subunit 2	mmu03013 Nucleocytoplasmic transport; mmu03040 Spliceosome	GO:0000003 reproduction; GO:0000902 cell morphogenesis; GO:0001701 in utero embryonic development; GO:0001824 blastocyst development; GO:0003006 developmental process involved in reproduction; GO:0006139 nucleobase-containing compound metabolic process; GO:0006396 RNA processing; GO:0006397 mRNA processing; GO:0006403 RNA localization; GO:0006405 RNA export from nucleus; GO:0006406 mRNA export fr…	GO:0000346 transcription export complex; GO:0000347 THO complex; GO:0000445 THO complex part of transcription export complex; GO:0005622 intracellular anatomical structure; GO:0005634 nucleus; GO:0005654 nucleoplasm; GO:0031974 membrane-enclosed lumen; GO:0031981 nuclear lumen; GO:0032991 protein-containing complex; GO:0043226 organelle; GO:0043227 membrane-bounded organelle; GO:0043229 intracell…	GO:0003676 nucleic acid binding; GO:0003723 RNA binding; GO:0003729 mRNA binding; GO:0005488 binding; GO:0097159 organic cyclic compound binding; GO:1901363 heterocyclic compound binding;			K	KOG1874	KEKE-like motif-containing transcription regulator (Rlr1)/suppressor of sin4				R-MMU-159236 Transport of Mature mRNA derived from an Intron-Containing Transcript;R-MMU-72187 mRNA 3'-end processing;R-MMU-72202 Transport of Mature Transcript to Cytoplasm;R-MMU-72203 Processing of Capped Intron-Containing Pre-mRNA;R-MMU-73856 RNA Polymerase II Transcription Termination;R-MMU-73857 RNA Polymerase II Transcription;R-MMU-74160 Gene expression (Transcription);R-MMU-8953854 Metabol…	https://reactome.org/PathwayBrowser/#/R-MMU-159236;https://reactome.org/PathwayBrowser/#/R-MMU-72187;https://reactome.org/PathwayBrowser/#/R-MMU-72202;https://reactome.org/PathwayBrowser/#/R-MMU-72203;https://reactome.org/PathwayBrowser/#/R-MMU-73856;https://reactome.org/PathwayBrowser/#/R-MMU-73857;https://reactome.org/PathwayBrowser/#/R-MMU-74160;https://reactome.org/PathwayBrowser/#/R-MMU-8953…
B1AZP2	Disks large-associated protein 4 OS=Mus musculus OX=10090 GN=Dlgap4 PE=1 SV=1	Dlgap4	0.97102	0.268163	None	1959370	1772300	1968760	1880010	1945330	1959960	1929600	1971790	1.01871	0.921446	1.02359	0.977446	1.01141	1.01901	1.00323	1.02516	nucleus					GO:0005886 plasma membrane; GO:0016020 membrane; GO:0030425 dendrite; GO:0036477 somatodendritic compartment; GO:0042995 cell projection; GO:0043005 neuron projection; GO:0043025 neuronal cell body; GO:0044297 cell body; GO:0045202 synapse; GO:0071944 cell periphery; GO:0097447 dendritic tree; GO:0120025 plasma membrane bounded cell projection;	GO:0005488 binding; GO:0005515 protein binding; GO:0019904 protein domain specific binding;			T	KOG3971	SAP-90/PSD-95 associated protein-related protein (Vulcan)				R-MMU-112316 Neuronal System;R-MMU-6794361 Neurexins and neuroligins;R-MMU-6794362 Protein-protein interactions at synapses	https://reactome.org/PathwayBrowser/#/R-MMU-112316;https://reactome.org/PathwayBrowser/#/R-MMU-6794361;https://reactome.org/PathwayBrowser/#/R-MMU-6794362
B2RQC6	CAD protein OS=Mus musculus OX=10090 GN=Cad PE=1 SV=1	Cad	0.979366	0.419498	None	590811	635688	601294	613383	649370	613829	597377	632033	0.957984	1.03075	0.974982	0.994584	1.05294	0.995307	0.968631	1.02482	cytoplasm	K11540	CAD; carbamoyl-phosphate synthase / aspartate carbamoyltransferase / dihydroorotase [EC:6.3.5.5 2.1.3.2 3.5.2.3]	mmu00240 Pyrimidine metabolism; mmu00250 Alanine, aspartate and glutamate metabolism; mmu01100 Metabolic pathways; mmu01240 Biosynthesis of cofactors	GO:0000050 urea cycle; GO:0000052 citrulline metabolic process; GO:0002119 nematode larval development; GO:0002164 larval development; GO:0006082 organic acid metabolic process; GO:0006139 nucleobase-containing compound metabolic process; GO:0006206 pyrimidine nucleobase metabolic process; GO:0006207 'de novo' pyrimidine nucleobase biosynthetic process; GO:0006213 pyrimidine nucleoside metabolic …	GO:0005622 intracellular anatomical structure; GO:0005634 nucleus; GO:0005654 nucleoplasm; GO:0005737 cytoplasm; GO:0005739 mitochondrion; GO:0005829 cytosol; GO:0016363 nuclear matrix; GO:0030424 axon; GO:0031974 membrane-enclosed lumen; GO:0031981 nuclear lumen; GO:0032991 protein-containing complex; GO:0034399 nuclear periphery; GO:0036477 somatodendritic compartment; GO:0042995 cell projectio…	GO:0000166 nucleotide binding; GO:0001882 nucleoside binding; GO:0001884 pyrimidine nucleoside binding; GO:0002134 UTP binding; GO:0003824 catalytic activity; GO:0004070 aspartate carbamoyltransferase activity; GO:0004087 carbamoyl-phosphate synthase (ammonia) activity; GO:0004088 carbamoyl-phosphate synthase (glutamine-hydrolyzing) activity; GO:0004151 dihydroorotase activity; GO:0004672 protein…	PF00988; PF00117; PF02786; PF02787; PF02142; PF01979; PF02729; PF00185	PF00988 Carbamoyl-phosphate synthase small chain, CPSase domain; PF00117 Glutamine amidotransferase class-I; PF02786 Carbamoyl-phosphate synthase L chain, ATP binding domain; PF02787 Carbamoyl-phosphate synthetase large chain, oligomerisation domain; PF02142 MGS-like domain; PF01979 Amidohydrolase family; PF02729 Aspartate/ornithine carbamoyltransferase, carbamoyl-P binding domain; PF00185 Aspart…	R	KOG0370	Multifunctional pyrimidine synthesis protein CAD (includes carbamoyl-phophate synthetase, aspartate transcarbamylase, and glutamine amidotransferase)	WP662 Amino acid metabolism;WP1763 Mechanisms associated with pluripotency	http://www.wikipathways.org/instance/WP662_r122074;http://www.wikipathways.org/instance/WP1763_r120787		R-MMU-1430728 Metabolism;R-MMU-15869 Metabolism of nucleotides;R-MMU-500753 Pyrimidine biosynthesis;R-MMU-8956320 Nucleotide biosynthesis	https://reactome.org/PathwayBrowser/#/R-MMU-1430728;https://reactome.org/PathwayBrowser/#/R-MMU-15869;https://reactome.org/PathwayBrowser/#/R-MMU-500753;https://reactome.org/PathwayBrowser/#/R-MMU-8956320	HALLMARK MYC TARGETS V1	http://www.gsea-msigdb.org/gsea/msigdb/mouse/geneset/HALLMARK_MYC_TARGETS_V1
B2RR83	3'-5' RNA helicase YTHDC2 OS=Mus musculus OX=10090 GN=Ythdc2 PE=1 SV=1	Ythdc2	1.02901	0.00796678	None	513457	520170	517492	523989	511718	506158	500274	498462	1.00389	1.01702	1.01178	1.02449	1.00049	0.989624	0.97812	0.974577	cytoplasm	K20099			GO:0000003 reproduction; GO:0000280 nuclear division; GO:0003006 developmental process involved in reproduction; GO:0006139 nucleobase-containing compound metabolic process; GO:0006396 RNA processing; GO:0006417 regulation of translation; GO:0006725 cellular aromatic compound metabolic process; GO:0006807 nitrogen compound metabolic process; GO:0006996 organelle organization; GO:0007049 cell cycl…	GO:0005622 intracellular anatomical structure; GO:0005634 nucleus; GO:0005730 nucleolus; GO:0005737 cytoplasm; GO:0005783 endoplasmic reticulum; GO:0012505 endomembrane system; GO:0031974 membrane-enclosed lumen; GO:0031981 nuclear lumen; GO:0032991 protein-containing complex; GO:0035770 ribonucleoprotein granule; GO:0043226 organelle; GO:0043227 membrane-bounded organelle; GO:0043228 non-membran…	GO:0000900 translation repressor activity, mRNA regulatory element binding; GO:0003676 nucleic acid binding; GO:0003723 RNA binding; GO:0003724 RNA helicase activity; GO:0003824 catalytic activity; GO:0004386 helicase activity; GO:0005488 binding; GO:0005515 protein binding; GO:0008186 ATP-dependent activity, acting on RNA; GO:0016462 pyrophosphatase activity; GO:0016787 hydrolase activity; GO:00…	PF01424; PF00270; PF00271; PF04408; PF07717; PF04146	PF01424 R3H domain; PF00270 DEAD/DEAH box helicase; PF00271 Helicase conserved C-terminal domain; PF04408 Helicase associated domain (HA2); PF07717 Oligonucleotide/oligosaccharide-binding (OB)-fold; PF04146 YT521-B-like domain	TA	KOG1902	Putative signal transduction protein involved in RNA splicing
B2RRE7	OTU domain-containing protein 4 OS=Mus musculus OX=10090 GN=Otud4 PE=1 SV=1	Otud4	0.958783	0.313607	None	722510	680361	637417	655728	664997	756112	689072	701733	1.04941	0.988191	0.925817	0.952413	0.965876	1.09822	1.00084	1.01923	nucleus	K13718			GO:0000003 reproduction; GO:0001959 regulation of cytokine-mediated signaling pathway; GO:0001960 negative regulation of cytokine-mediated signaling pathway; GO:0002682 regulation of immune system process; GO:0002683 negative regulation of immune system process; GO:0003006 developmental process involved in reproduction; GO:0006275 regulation of DNA replication; GO:0006464 cellular protein modific…	GO:0005622 intracellular anatomical structure; GO:0005737 cytoplasm;	GO:0003824 catalytic activity; GO:0004843 thiol-dependent deubiquitinase; GO:0005198 structural molecule activity; GO:0005488 binding; GO:0005515 protein binding; GO:0008233 peptidase activity; GO:0008234 cysteine-type peptidase activity; GO:0016787 hydrolase activity; GO:0019783 ubiquitin-like protein-specific protease activity; GO:0061578 Lys63-specific deubiquitinase activity; GO:0101005 deubi…			TO	KOG2605	OTU (ovarian tumor)-like cysteine protease
B2RS91	RNA polymerase I-specific transcription initiation factor RRN3 OS=Mus musculus OX=10090 GN=Rrn3 PE=1 SV=1	Rrn3	0.894675	0.264883	None	37445	39661.6	37152.5	27820.9	34183.5	39667.4	42448.7	42506.6	0.995592	1.05453	0.987815	0.739706	0.908875	1.05468	1.12863	1.13017	mitochondria	K15216			GO:0001188 RNA polymerase I preinitiation complex assembly; GO:0001701 in utero embryonic development; GO:0006139 nucleobase-containing compound metabolic process; GO:0006351 transcription, DNA-templated; GO:0006352 DNA-templated transcription, initiation; GO:0006355 regulation of transcription, DNA-templated; GO:0006356 regulation of transcription by RNA polymerase I; GO:0006360 transcription by…	GO:0005622 intracellular anatomical structure; GO:0005634 nucleus; GO:0005654 nucleoplasm; GO:0005730 nucleolus; GO:0031974 membrane-enclosed lumen; GO:0031981 nuclear lumen; GO:0043226 organelle; GO:0043227 membrane-bounded organelle; GO:0043228 non-membrane-bounded organelle; GO:0043229 intracellular organelle; GO:0043231 intracellular membrane-bounded organelle; GO:0043232 intracellular non-me…	GO:0000976 transcription cis-regulatory region binding; GO:0001042 RNA polymerase I core binding; GO:0001046 core promoter sequence-specific DNA binding; GO:0001067 transcription regulatory region nucleic acid binding; GO:0001163 RNA polymerase I transcription regulatory region sequence-specific DNA binding; GO:0001164 RNA polymerase I core promoter sequence-specific DNA binding; GO:0001181 RNA p…			K	KOG2434	RNA polymerase I transcription factor				R-MMU-73762 RNA Polymerase I Transcription Initiation;R-MMU-73772 RNA Polymerase I Promoter Escape;R-MMU-73854 RNA Polymerase I Promoter Clearance;R-MMU-73864 RNA Polymerase I Transcription;R-MMU-74160 Gene expression (Transcription)	https://reactome.org/PathwayBrowser/#/R-MMU-73762;https://reactome.org/PathwayBrowser/#/R-MMU-73772;https://reactome.org/PathwayBrowser/#/R-MMU-73854;https://reactome.org/PathwayBrowser/#/R-MMU-73864;https://reactome.org/PathwayBrowser/#/R-MMU-74160
B2RSH2	Guanine nucleotide-binding protein G(i) subunit alpha-1 OS=Mus musculus OX=10090 GN=Gnai1 PE=1 SV=1	Gnai1	1.04172	0.098824	None	6435540	6502330	6898350	6561080	6140530	6462170	6509800	6227570	0.995109	1.00544	1.06667	1.01452	0.949492	0.999227	1.00659	0.962951	cytoplasm	K04630	GNAI; guanine nucleotide-binding protein G(i) subunit alpha	mmu04371 Apelin signaling pathway; mmu05030 Cocaine addiction; mmu05142 Chagas disease; mmu04723 Retrograde endocannabinoid signaling; mmu05145 Toxoplasmosis; mmu04727 GABAergic synapse; mmu04916 Melanogenesis; mmu04924 Renin secretion; mmu05163 Human cytomegalovirus infection; mmu04022 cGMP-PKG signaling pathway; mmu05170 Human immunodeficiency virus 1 infection; mmu05012 Parkinson disease; mmu0…	GO:0006139 nucleobase-containing compound metabolic process; GO:0006163 purine nucleotide metabolic process; GO:0006457 protein folding; GO:0006725 cellular aromatic compound metabolic process; GO:0006753 nucleoside phosphate metabolic process; GO:0006793 phosphorus metabolic process; GO:0006796 phosphate-containing compound metabolic process; GO:0006807 nitrogen compound metabolic process; GO:00…	GO:0005622 intracellular anatomical structure; GO:0005634 nucleus; GO:0005730 nucleolus; GO:0005737 cytoplasm; GO:0005813 centrosome; GO:0005815 microtubule organizing center; GO:0005834 heterotrimeric G-protein complex; GO:0005856 cytoskeleton; GO:0005886 plasma membrane; GO:0005938 cell cortex; GO:0009898 cytoplasmic side of plasma membrane; GO:0015630 microtubule cytoskeleton; GO:0016020 membr…	GO:0000166 nucleotide binding; GO:0000287 magnesium ion binding; GO:0001664 G protein-coupled receptor binding; GO:0001882 nucleoside binding; GO:0001883 purine nucleoside binding; GO:0003824 catalytic activity; GO:0003924 GTPase activity; GO:0005102 signaling receptor binding; GO:0005488 binding; GO:0005515 protein binding; GO:0005525 GTP binding; GO:0016462 pyrophosphatase activity; GO:0016787 …	PF00503	PF00503 G-protein alpha subunit	DT	KOG0082	G-protein alpha subunit (small G protein superfamily)	WP553 Calcium regulation in cardiac cells;WP232 G protein signaling pathways;WP2292 Chemokine signaling pathway;WP57 Signal transduction of S1P receptor	http://www.wikipathways.org/instance/WP553_r117867;http://www.wikipathways.org/instance/WP232_r117886;http://www.wikipathways.org/instance/WP2292_r97515;http://www.wikipathways.org/instance/WP57_r117945		R-MMU-109582 Hemostasis;R-MMU-111885 Opioid Signalling;R-MMU-112040 G-protein mediated events;R-MMU-112314 Neurotransmitter receptors and postsynaptic signal transmission;R-MMU-112315 Transmission across Chemical Synapses;R-MMU-112316 Neuronal System;R-MMU-1430728 Metabolism;R-MMU-162582 Signal Transduction;R-MMU-163685 Integration of energy metabolism;R-MMU-170670 Adenylate cyclase inhibitory pa…	https://reactome.org/PathwayBrowser/#/R-MMU-109582;https://reactome.org/PathwayBrowser/#/R-MMU-111885;https://reactome.org/PathwayBrowser/#/R-MMU-112040;https://reactome.org/PathwayBrowser/#/R-MMU-112314;https://reactome.org/PathwayBrowser/#/R-MMU-112315;https://reactome.org/PathwayBrowser/#/R-MMU-112316;https://reactome.org/PathwayBrowser/#/R-MMU-1430728;https://reactome.org/PathwayBrowser/#/R-M…	HALLMARK CHOLESTEROL HOMEOSTASIS;HALLMARK WNT BETA CATENIN SIGNALING;HALLMARK APICAL JUNCTION	http://www.gsea-msigdb.org/gsea/msigdb/mouse/geneset/HALLMARK_CHOLESTEROL_HOMEOSTASIS;http://www.gsea-msigdb.org/gsea/msigdb/mouse/geneset/HALLMARK_WNT_BETA_CATENIN_SIGNALING;http://www.gsea-msigdb.org/gsea/msigdb/mouse/geneset/HALLMARK_APICAL_JUNCTION
B2RUJ5	Amyloid-beta A4 precursor protein-binding family A member 1 OS=Mus musculus OX=10090 GN=Apba1 PE=1 SV=2	Apba1	1.00939	0.634435	None	3010110	2884120	3000870	3137900	3007050	2941680	2989950	2982350	1.0053	0.963218	1.00221	1.04797	1.00427	0.982442	0.998563	0.996024	cytoplasm,nucleus	K04531			GO:0001505 regulation of neurotransmitter levels; GO:0001654 eye development; GO:0001701 in utero embryonic development; GO:0003008 system process; GO:0006810 transport; GO:0006811 ion transport; GO:0006820 anion transport; GO:0006835 dicarboxylic acid transport; GO:0006836 neurotransmitter transport; GO:0006865 amino acid transport; GO:0006886 intracellular protein transport; GO:0006887 exocytos…	GO:0000138 Golgi trans cisterna; GO:0005622 intracellular anatomical structure; GO:0005737 cytoplasm; GO:0005794 Golgi apparatus; GO:0005795 Golgi stack; GO:0005798 Golgi-associated vesicle; GO:0005829 cytosol; GO:0005886 plasma membrane; GO:0008021 synaptic vesicle; GO:0012505 endomembrane system; GO:0016020 membrane; GO:0030133 transport vesicle; GO:0030135 coated vesicle; GO:0030136 clathrin-c…	GO:0001540 amyloid-beta binding; GO:0005488 binding; GO:0005515 protein binding; GO:0005543 phospholipid binding; GO:0005546 phosphatidylinositol-4,5-bisphosphate binding; GO:0008289 lipid binding; GO:0019899 enzyme binding; GO:0019904 protein domain specific binding; GO:0030165 PDZ domain binding; GO:0031267 small GTPase binding; GO:0033218 amide binding; GO:0035091 phosphatidylinositol binding;…	PF00640; PF00595	PF00640 Phosphotyrosine interaction domain (PTB/PID); PF00595 PDZ domain	R	KOG3605	Beta amyloid precursor-binding protein				R-MMU-112310 Neurotransmitter release cycle;R-MMU-112315 Transmission across Chemical Synapses;R-MMU-112316 Neuronal System;R-MMU-212676 Dopamine Neurotransmitter Release Cycle	https://reactome.org/PathwayBrowser/#/R-MMU-112310;https://reactome.org/PathwayBrowser/#/R-MMU-112315;https://reactome.org/PathwayBrowser/#/R-MMU-112316;https://reactome.org/PathwayBrowser/#/R-MMU-212676
B2RUR8	OTU domain-containing protein 7B OS=Mus musculus OX=10090 GN=Otud7b PE=1 SV=1	Otud7b	0.935967	0.413382	None	434679	481877	379464	424095	491574	396885	507241	442094	0.977381	1.08351	0.853229	0.953583	1.10531	0.892401	1.14054	0.994054	nucleus	K11860			GO:0000122 negative regulation of transcription by RNA polymerase II; GO:0001817 regulation of cytokine production; GO:0001818 negative regulation of cytokine production; GO:0002251 organ or tissue specific immune response; GO:0002376 immune system process; GO:0002385 mucosal immune response; GO:0002682 regulation of immune system process; GO:0006355 regulation of transcription, DNA-templated; GO…	GO:0005622 intracellular anatomical structure; GO:0005634 nucleus; GO:0005737 cytoplasm; GO:0005829 cytosol; GO:0043226 organelle; GO:0043227 membrane-bounded organelle; GO:0043229 intracellular organelle; GO:0043231 intracellular membrane-bounded organelle;	GO:0003824 catalytic activity; GO:0004843 thiol-dependent deubiquitinase; GO:0005488 binding; GO:0005515 protein binding; GO:0008233 peptidase activity; GO:0008234 cysteine-type peptidase activity; GO:0016787 hydrolase activity; GO:0019783 ubiquitin-like protein-specific protease activity; GO:0031593 polyubiquitin modification-dependent protein binding; GO:0070530 K63-linked polyubiquitin modific…			T	KOG4345	NF-kappa B regulator AP20/Cezanne				R-MMU-162582 Signal Transduction;R-MMU-392499 Metabolism of proteins;R-MMU-5357786 TNFR1-induced proapoptotic signaling;R-MMU-5357905 Regulation of TNFR1 signaling;R-MMU-5357956 TNFR1-induced NFkappaB signaling pathway;R-MMU-5688426 Deubiquitination;R-MMU-5689896 Ovarian tumor domain proteases;R-MMU-597592 Post-translational protein modification;R-MMU-73887 Death Receptor Signalling;R-MMU-75893 T…	https://reactome.org/PathwayBrowser/#/R-MMU-162582;https://reactome.org/PathwayBrowser/#/R-MMU-392499;https://reactome.org/PathwayBrowser/#/R-MMU-5357786;https://reactome.org/PathwayBrowser/#/R-MMU-5357905;https://reactome.org/PathwayBrowser/#/R-MMU-5357956;https://reactome.org/PathwayBrowser/#/R-MMU-5688426;https://reactome.org/PathwayBrowser/#/R-MMU-5689896;https://reactome.org/PathwayBrowser/#…
B2RX88	Centrosome and spindle pole associated protein 1 OS=Mus musculus OX=10090 GN=Cspp1 PE=1 SV=2	Cspp1	1.04119	0.547293	None	166187	176269	163005	189751	144777	186271	180617	156047	0.975473	1.03465	0.956796	1.11379	0.849802	1.09336	1.06017	0.915954	nucleus	K16771			GO:0010564 regulation of cell cycle process; GO:0032465 regulation of cytokinesis; GO:0032467 positive regulation of cytokinesis; GO:0045787 positive regulation of cell cycle; GO:0048518 positive regulation of biological process; GO:0048522 positive regulation of cellular process; GO:0050789 regulation of biological process; GO:0050794 regulation of cellular process; GO:0051302 regulation of cell…	GO:0000922 spindle pole; GO:0005622 intracellular anatomical structure; GO:0005813 centrosome; GO:0005815 microtubule organizing center; GO:0005819 spindle; GO:0005856 cytoskeleton; GO:0015630 microtubule cytoskeleton; GO:0043226 organelle; GO:0043228 non-membrane-bounded organelle; GO:0043229 intracellular organelle; GO:0043232 intracellular non-membrane-bounded organelle;
B2RXS4	Plexin-B2 OS=Mus musculus OX=10090 GN=Plxnb2 PE=1 SV=1	Plxnb2	1.02847	0.281301	None	964384	990608	1019600	1031300	999703	967884	925594	1001810	0.976482	1.00304	1.03239	1.04424	1.01224	0.980026	0.937206	1.01438	plasma membrane	K06821	PLXNB; plexin B	mmu04360 Axon guidance	GO:0001838 embryonic epithelial tube formation; GO:0001841 neural tube formation; GO:0001843 neural tube closure; GO:0001932 regulation of protein phosphorylation; GO:0002009 morphogenesis of an epithelium; GO:0007154 cell communication; GO:0007155 cell adhesion; GO:0007156 homophilic cell adhesion via plasma membrane adhesion molecules; GO:0007162 negative regulation of cell adhesion; GO:0007165…	GO:0005886 plasma membrane; GO:0005887 integral component of plasma membrane; GO:0016020 membrane; GO:0016021 integral component of membrane; GO:0031224 intrinsic component of membrane; GO:0031226 intrinsic component of plasma membrane; GO:0071944 cell periphery;	GO:0004888 transmembrane signaling receptor activity; GO:0017154 semaphorin receptor activity; GO:0038023 signaling receptor activity; GO:0060089 molecular transducer activity;	PF17960; PF01833	PF17960 TIG domain; PF01833 IPT/TIG domain	T	KOG3610	Plexins (functional semaphorin receptors)						HALLMARK MYOGENESIS;HALLMARK P53 PATHWAY	http://www.gsea-msigdb.org/gsea/msigdb/mouse/geneset/HALLMARK_MYOGENESIS;http://www.gsea-msigdb.org/gsea/msigdb/mouse/geneset/HALLMARK_P53_PATHWAY
B2RY04	Dedicator of cytokinesis protein 5 OS=Mus musculus OX=10090 GN=Dock5 PE=1 SV=2	Dock5	0.945908	0.503309	None	640165	667735	555906	628464	764978	565307	651966	652539	0.99888	1.0419	0.867407	0.980623	1.19363	0.882076	1.01729	1.01819	nucleus	K17707			GO:0000003 reproduction; GO:0000132 establishment of mitotic spindle orientation; GO:0000226 microtubule cytoskeleton organization; GO:0000278 mitotic cell cycle; GO:0000768 syncytium formation by plasma membrane fusion; GO:0000902 cell morphogenesis; GO:0001655 urogenital system development; GO:0001667 ameboidal-type cell migration; GO:0001700 embryonic development via the syncytial blastoderm; …	GO:0001726 ruffle; GO:0005622 intracellular anatomical structure; GO:0005634 nucleus; GO:0005654 nucleoplasm; GO:0005730 nucleolus; GO:0005737 cytoplasm; GO:0005794 Golgi apparatus; GO:0005829 cytosol; GO:0005886 plasma membrane; GO:0012505 endomembrane system; GO:0016020 membrane; GO:0016604 nuclear body; GO:0016607 nuclear speck; GO:0019897 extrinsic component of plasma membrane; GO:0019898 ext…	GO:0005085 guanyl-nucleotide exchange factor activity; GO:0005096 GTPase activator activity; GO:0005102 signaling receptor binding; GO:0005488 binding; GO:0005515 protein binding; GO:0008047 enzyme activator activity; GO:0017124 SH3 domain binding; GO:0019899 enzyme binding; GO:0019900 kinase binding; GO:0019901 protein kinase binding; GO:0019904 protein domain specific binding; GO:0030165 PDZ do…	PF00018; PF14429	PF00018 SH3 domain; PF14429 C2 domain in Dock180 and Zizimin proteins	T	KOG1998	Signaling protein DOCK180				R-MMU-109582 Hemostasis;R-MMU-162582 Signal Transduction;R-MMU-194315 Signaling by Rho GTPases;R-MMU-9012999 RHO GTPase cycle;R-MMU-9013149 RAC1 GTPase cycle;R-MMU-9013408 RHOG GTPase cycle;R-MMU-9716542 Signaling by Rho GTPases, Miro GTPases and RHOBTB3;R-MMU-983231 Factors involved in megakaryocyte development and platelet production	https://reactome.org/PathwayBrowser/#/R-MMU-109582;https://reactome.org/PathwayBrowser/#/R-MMU-162582;https://reactome.org/PathwayBrowser/#/R-MMU-194315;https://reactome.org/PathwayBrowser/#/R-MMU-9012999;https://reactome.org/PathwayBrowser/#/R-MMU-9013149;https://reactome.org/PathwayBrowser/#/R-MMU-9013408;https://reactome.org/PathwayBrowser/#/R-MMU-9716542;https://reactome.org/PathwayBrowser/#/…
B5TVM2	Immunoglobulin-like domain-containing receptor 2 OS=Mus musculus OX=10090 GN=Ildr2 PE=1 SV=2	Ildr2	0.917912	0.520866	None	1783520	1806490	1884740	1982480	2596370	1590640	1906310	2030800	0.91572	0.927514	0.96769	1.01787	1.33307	0.816689	0.978765	1.04268	extracellular	K25782			GO:0001894 tissue homeostasis; GO:0002790 peptide secretion; GO:0006810 transport; GO:0007154 cell communication; GO:0007267 cell-cell signaling; GO:0007275 multicellular organism development; GO:0008104 protein localization; GO:0009306 protein secretion; GO:0009743 response to carbohydrate; GO:0009746 response to hexose; GO:0009749 response to glucose; GO:0009914 hormone transport; GO:0009987 ce…			PF05624	PF05624 Lipolysis stimulated receptor (LSR)
B8ZXI1	Queuine tRNA-ribosyltransferase accessory subunit 2 OS=Mus musculus OX=10090 GN=Qtrt2 PE=1 SV=2	Qtrt2	1.09771	0.0441544	None	260754	265272	278527	268266	244968	258011	220996	253354	1.0175	1.03513	1.08686	1.04682	0.955904	1.0068	0.862361	0.988627	cytoplasm	K15407			GO:0006139 nucleobase-containing compound metabolic process; GO:0006396 RNA processing; GO:0006399 tRNA metabolic process; GO:0006400 tRNA modification; GO:0006725 cellular aromatic compound metabolic process; GO:0006807 nitrogen compound metabolic process; GO:0008033 tRNA processing; GO:0008152 metabolic process; GO:0008616 queuosine biosynthetic process; GO:0009058 biosynthetic process; GO:0009…	GO:0005622 intracellular anatomical structure; GO:0005737 cytoplasm; GO:0005739 mitochondrion; GO:0005740 mitochondrial envelope; GO:0005741 mitochondrial outer membrane; GO:0016020 membrane; GO:0019867 outer membrane; GO:0031090 organelle membrane; GO:0031966 mitochondrial membrane; GO:0031967 organelle envelope; GO:0031968 organelle outer membrane; GO:0031975 envelope; GO:0032991 protein-contai…	GO:0005488 binding; GO:0005515 protein binding; GO:0008270 zinc ion binding; GO:0042802 identical protein binding; GO:0042803 protein homodimerization activity; GO:0043167 ion binding; GO:0043169 cation binding; GO:0046872 metal ion binding; GO:0046914 transition metal ion binding; GO:0046982 protein heterodimerization activity; GO:0046983 protein dimerization activity;			A	KOG3909	Queuine-tRNA ribosyltransferase
B9EHT4	CAP-Gly domain-containing linker protein 3 OS=Mus musculus OX=10090 GN=Clip3 PE=1 SV=1	Clip3	1.01941	0.61835	None	1224780	1091180	1109340	1113460	1150070	1042300	1095250	1164740	1.08977	0.970896	0.987054	0.99072	1.02329	0.927404	0.974517	1.03635	cytoplasm	K10423			GO:0001932 regulation of protein phosphorylation; GO:0001934 positive regulation of protein phosphorylation; GO:0001959 regulation of cytokine-mediated signaling pathway; GO:0006464 cellular protein modification process; GO:0006497 protein lipidation; GO:0006807 nitrogen compound metabolic process; GO:0006810 transport; GO:0008104 protein localization; GO:0008152 metabolic process; GO:0009058 bio…	GO:0000139 Golgi membrane; GO:0005622 intracellular anatomical structure; GO:0005737 cytoplasm; GO:0005768 endosome; GO:0005769 early endosome; GO:0005794 Golgi apparatus; GO:0005802 trans-Golgi network; GO:0005829 cytosol; GO:0005886 plasma membrane; GO:0010008 endosome membrane; GO:0012505 endomembrane system; GO:0016020 membrane; GO:0031090 organelle membrane; GO:0031410 cytoplasmic vesicle; G…	GO:0005488 binding; GO:0005515 protein binding; GO:0008017 microtubule binding; GO:0008092 cytoskeletal protein binding; GO:0008289 lipid binding; GO:0015631 tubulin binding; GO:0033218 amide binding; GO:0035594 ganglioside binding; GO:0043208 glycosphingolipid binding; GO:0046625 sphingolipid binding; GO:0051861 glycolipid binding; GO:0097001 ceramide binding; GO:0097367 carbohydrate derivative …	PF01302	PF01302 CAP-Gly domain	ZR	KOG4568	Cytoskeleton-associated protein and related proteins				R-MMU-162582 Signal Transduction;R-MMU-5357905 Regulation of TNFR1 signaling;R-MMU-73887 Death Receptor Signalling;R-MMU-75893 TNF signaling	https://reactome.org/PathwayBrowser/#/R-MMU-162582;https://reactome.org/PathwayBrowser/#/R-MMU-5357905;https://reactome.org/PathwayBrowser/#/R-MMU-73887;https://reactome.org/PathwayBrowser/#/R-MMU-75893
B9EJ80	PDZ domain-containing protein 8 OS=Mus musculus OX=10090 GN=Pdzd8 PE=1 SV=1	Pdzd8	0.990525	0.822554	None	433614	424018	428748	446136	469949	401129	443840	434171	0.996354	0.974305	0.985173	1.02513	1.07984	0.921711	1.01985	0.997634	extracellular	K24060			GO:0006873 cellular ion homeostasis; GO:0006874 cellular calcium ion homeostasis; GO:0006875 cellular metal ion homeostasis; GO:0006996 organelle organization; GO:0007010 cytoskeleton organization; GO:0009987 cellular process; GO:0016043 cellular component organization; GO:0019725 cellular homeostasis; GO:0022406 membrane docking; GO:0022603 regulation of anatomical structure morphogenesis; GO:00…	GO:0005622 intracellular anatomical structure; GO:0005737 cytoplasm; GO:0005783 endoplasmic reticulum; GO:0005789 endoplasmic reticulum membrane; GO:0012505 endomembrane system; GO:0016020 membrane; GO:0031984 organelle subcompartment; GO:0042175 nuclear outer membrane-endoplasmic reticulum membrane network; GO:0043226 organelle; GO:0043227 membrane-bounded organelle; GO:0043229 intracellular org…		PF17820; PF00130	PF17820 PDZ domain; PF00130 Phorbol esters/diacylglycerol binding domain (C1 domain)	R	KOG3532	Predicted protein kinase
B9EJ86	Oxysterol-binding protein-related protein 8 OS=Mus musculus OX=10090 GN=Osbpl8 PE=1 SV=1	Osbpl8	1.00237	0.957086	None	1338130	1195410	1174140	1357670	1110610	1281940	1279850	1380990	1.05794	0.945106	0.928289	1.07339	0.878062	1.01352	1.01187	1.09183	cytoplasm	K22285			GO:0001932 regulation of protein phosphorylation; GO:0001934 positive regulation of protein phosphorylation; GO:0006575 cellular modified amino acid metabolic process; GO:0006629 lipid metabolic process; GO:0006644 phospholipid metabolic process; GO:0006650 glycerophospholipid metabolic process; GO:0006658 phosphatidylserine metabolic process; GO:0006793 phosphorus metabolic process; GO:0006796 p…	GO:0005622 intracellular anatomical structure; GO:0005634 nucleus; GO:0005635 nuclear envelope; GO:0005737 cytoplasm; GO:0005783 endoplasmic reticulum; GO:0005829 cytosol; GO:0005938 cell cortex; GO:0012505 endomembrane system; GO:0016020 membrane; GO:0031090 organelle membrane; GO:0031965 nuclear membrane; GO:0031967 organelle envelope; GO:0031975 envelope; GO:0031984 organelle subcompartment; G…	GO:0001786 phosphatidylserine binding; GO:0005215 transporter activity; GO:0005319 lipid transporter activity; GO:0005488 binding; GO:0005496 steroid binding; GO:0005543 phospholipid binding; GO:0005548 phospholipid transporter activity; GO:0008289 lipid binding; GO:0015485 cholesterol binding; GO:0032934 sterol binding; GO:0035091 phosphatidylinositol binding; GO:0036094 small molecule binding; …	PF00169	PF00169 PH domain	T	KOG2210	Oxysterol-binding protein				R-MMU-1430728 Metabolism;R-MMU-1482801 Acyl chain remodelling of PS;R-MMU-1483206 Glycerophospholipid biosynthesis;R-MMU-1483257 Phospholipid metabolism;R-MMU-556833 Metabolism of lipids	https://reactome.org/PathwayBrowser/#/R-MMU-1430728;https://reactome.org/PathwayBrowser/#/R-MMU-1482801;https://reactome.org/PathwayBrowser/#/R-MMU-1483206;https://reactome.org/PathwayBrowser/#/R-MMU-1483257;https://reactome.org/PathwayBrowser/#/R-MMU-556833
B9EJA2	Cortactin-binding protein 2 OS=Mus musculus OX=10090 GN=Cttnbp2 PE=1 SV=2	Cttnbp2	0.927882	0.0240417	None	5067040	5258720	5155410	5285490	5259220	5741140	5551840	5828520	0.939485	0.975025	0.95587	0.979988	0.975117	1.06447	1.02937	1.08067	nucleus				GO:0007275 multicellular organism development; GO:0007399 nervous system development; GO:0007417 central nervous system development; GO:0007420 brain development; GO:0032501 multicellular organismal process; GO:0032502 developmental process; GO:0048513 animal organ development; GO:0048731 system development; GO:0048856 anatomical structure development; GO:0060322 head development;	GO:0005622 intracellular anatomical structure; GO:0005737 cytoplasm; GO:0005938 cell cortex; GO:0008021 synaptic vesicle; GO:0012505 endomembrane system; GO:0030133 transport vesicle; GO:0030425 dendrite; GO:0031410 cytoplasmic vesicle; GO:0031982 vesicle; GO:0036477 somatodendritic compartment; GO:0042995 cell projection; GO:0043005 neuron projection; GO:0043197 dendritic spine; GO:0043226 organ…	GO:0005488 binding; GO:0005515 protein binding; GO:0017124 SH3 domain binding; GO:0019904 protein domain specific binding;
B9EKI3	TATA element modulatory factor OS=Mus musculus OX=10090 GN=Tmf1 PE=1 SV=2	Tmf1	1.02556	0.5928	None	175794	164176	164508	159847	165045	144081	160060	178579	1.07184	1.001	1.00303	0.97461	1.0063	0.878482	0.975909	1.08882	nucleus	K20286			GO:0000003 reproduction; GO:0001675 acrosome assembly; GO:0001817 regulation of cytokine production; GO:0001819 positive regulation of cytokine production; GO:0003006 developmental process involved in reproduction; GO:0003008 system process; GO:0006139 nucleobase-containing compound metabolic process; GO:0006351 transcription, DNA-templated; GO:0006355 regulation of transcription, DNA-templated; …	GO:0000139 Golgi membrane; GO:0005622 intracellular anatomical structure; GO:0005634 nucleus; GO:0005737 cytoplasm; GO:0005783 endoplasmic reticulum; GO:0005794 Golgi apparatus; GO:0005829 cytosol; GO:0012505 endomembrane system; GO:0016020 membrane; GO:0031090 organelle membrane; GO:0031984 organelle subcompartment; GO:0043226 organelle; GO:0043227 membrane-bounded organelle; GO:0043229 intracel…	GO:0003712 transcription coregulator activity; GO:0005488 binding; GO:0005515 protein binding; GO:0019899 enzyme binding; GO:0031267 small GTPase binding; GO:0051020 GTPase binding; GO:0140110 transcription regulator activity;			K	KOG4673	Transcription factor TMF, TATA element modulatory factor				R-MMU-199991 Membrane Trafficking;R-MMU-5653656 Vesicle-mediated transport;R-MMU-6811440 Retrograde transport at the Trans-Golgi-Network;R-MMU-6811442 Intra-Golgi and retrograde Golgi-to-ER traffic	https://reactome.org/PathwayBrowser/#/R-MMU-199991;https://reactome.org/PathwayBrowser/#/R-MMU-5653656;https://reactome.org/PathwayBrowser/#/R-MMU-6811440;https://reactome.org/PathwayBrowser/#/R-MMU-6811442
B9EKR1	Receptor-type tyrosine-protein phosphatase zeta OS=Mus musculus OX=10090 GN=Ptprz1 PE=1 SV=1	Ptprz1	1.03827	0.273552	None	29115500	29028900	32487800	28701100	29347400	28668700	28742300	28176900	0.99426	0.991303	1.10942	0.980109	1.00218	0.979003	0.981516	0.962208	plasma membrane	K08114			GO:0000902 cell morphogenesis; GO:0000904 cell morphogenesis involved in differentiation; GO:0001932 regulation of protein phosphorylation; GO:0001934 positive regulation of protein phosphorylation; GO:0002244 hematopoietic progenitor cell differentiation; GO:0002376 immune system process; GO:0002520 immune system development; GO:0003008 system process; GO:0006464 cellular protein modification pr…	GO:0001726 ruffle; GO:0005576 extracellular region; GO:0005615 extracellular space; GO:0005622 intracellular anatomical structure; GO:0005737 cytoplasm; GO:0005886 plasma membrane; GO:0005887 integral component of plasma membrane; GO:0016020 membrane; GO:0016021 integral component of membrane; GO:0030027 lamellipodium; GO:0030175 filopodium; GO:0030424 axon; GO:0030425 dendrite; GO:0030426 growth…	GO:0003824 catalytic activity; GO:0004721 phosphoprotein phosphatase activity; GO:0004725 protein tyrosine phosphatase activity; GO:0004888 transmembrane signaling receptor activity; GO:0005001 transmembrane receptor protein tyrosine phosphatase activity; GO:0005488 binding; GO:0005515 protein binding; GO:0016787 hydrolase activity; GO:0016788 hydrolase activity, acting on ester bonds; GO:0016791…	PF00194; PF00041; PF00102	PF00194 Eukaryotic-type carbonic anhydrase; PF00041 Fibronectin type III domain; PF00102 Protein-tyrosine phosphatase	T	KOG0789	Protein tyrosine phosphatase	WP2432 Spinal cord injury	http://www.wikipathways.org/instance/WP2432_r116842		R-MMU-1280215 Cytokine Signaling in Immune system;R-MMU-162582 Signal Transduction;R-MMU-168256 Immune System;R-MMU-201556 Signaling by ALK;R-MMU-449147 Signaling by Interleukins;R-MMU-449836 Other interleukin signaling;R-MMU-9006934 Signaling by Receptor Tyrosine Kinases	https://reactome.org/PathwayBrowser/#/R-MMU-1280215;https://reactome.org/PathwayBrowser/#/R-MMU-162582;https://reactome.org/PathwayBrowser/#/R-MMU-168256;https://reactome.org/PathwayBrowser/#/R-MMU-201556;https://reactome.org/PathwayBrowser/#/R-MMU-449147;https://reactome.org/PathwayBrowser/#/R-MMU-449836;https://reactome.org/PathwayBrowser/#/R-MMU-9006934
C0HKE1	Histone H2A type 1-B OS=Mus musculus OX=10090 GN=H2ac4 PE=1 SV=1	H2ac4	0.78467	0.298749	None	262619	277013	200361	396679	397235	475147	228754	347463	0.812662	0.857204	0.620008	1.2275	1.22923	1.47032	0.707869	1.07521	nucleus	K11251	H2A; histone H2A	mmu05322 Systemic lupus erythematosus; mmu04217 Necroptosis; mmu05034 Alcoholism; mmu04613 Neutrophil extracellular trap formation				PF00125	PF00125 Core histone H2A/H2B/H3/H4	B	KOG1756	Histone 2A	WP519 Proteasome degradation	http://www.wikipathways.org/instance/WP519_r117058		R-MMU-1640170 Cell Cycle;R-MMU-212165 Epigenetic regulation of gene expression;R-MMU-212300 PRC2 methylates histones and DNA;R-MMU-212436 Generic Transcription Pathway;R-MMU-2299718 Condensation of Prophase Chromosomes;R-MMU-3214858 RMTs methylate histone arginines;R-MMU-3247509 Chromatin modifying enzymes;R-MMU-392499 Metabolism of proteins;R-MMU-4839726 Chromatin organization;R-MMU-5688426 Deub…	https://reactome.org/PathwayBrowser/#/R-MMU-1640170;https://reactome.org/PathwayBrowser/#/R-MMU-212165;https://reactome.org/PathwayBrowser/#/R-MMU-212300;https://reactome.org/PathwayBrowser/#/R-MMU-212436;https://reactome.org/PathwayBrowser/#/R-MMU-2299718;https://reactome.org/PathwayBrowser/#/R-MMU-3214858;https://reactome.org/PathwayBrowser/#/R-MMU-3247509;https://reactome.org/PathwayBrowser/#/…
D3YVF0	A-kinase anchor protein 5 OS=Mus musculus OX=10090 GN=Akap5 PE=1 SV=2	Akap5	0.86227	0.0456134	None	11311400	11332000	10748400	11566000	11213800	14553700	12824800	13546600	0.93197	0.933667	0.885583	0.952947	0.923928	1.19911	1.05666	1.11613	nucleus	K16522			GO:0000003 reproduction; GO:0001932 regulation of protein phosphorylation; GO:0001934 positive regulation of protein phosphorylation; GO:0002790 peptide secretion; GO:0006810 transport; GO:0006873 cellular ion homeostasis; GO:0006874 cellular calcium ion homeostasis; GO:0006875 cellular metal ion homeostasis; GO:0007154 cell communication; GO:0007165 signal transduction; GO:0007186 G protein-coup…	GO:0005622 intracellular anatomical structure; GO:0005737 cytoplasm; GO:0005829 cytosol; GO:0005856 cytoskeleton; GO:0005886 plasma membrane; GO:0009898 cytoplasmic side of plasma membrane; GO:0014069 postsynaptic density; GO:0016020 membrane; GO:0016323 basolateral plasma membrane; GO:0030175 filopodium; GO:0030425 dendrite; GO:0031252 cell leading edge; GO:0031253 cell projection membrane; GO:0…	GO:0001664 G protein-coupled receptor binding; GO:0003779 actin binding; GO:0005102 signaling receptor binding; GO:0005198 structural molecule activity; GO:0005488 binding; GO:0005515 protein binding; GO:0008092 cytoskeletal protein binding; GO:0008179 adenylate cyclase binding; GO:0017124 SH3 domain binding; GO:0019899 enzyme binding; GO:0019900 kinase binding; GO:0019901 protein kinase binding;…						WP232 G protein signaling pathways	http://www.wikipathways.org/instance/WP232_r117886		R-MMU-112314 Neurotransmitter receptors and postsynaptic signal transmission;R-MMU-112315 Transmission across Chemical Synapses;R-MMU-112316 Neuronal System;R-MMU-399719 Trafficking of AMPA receptors;R-MMU-399721 Glutamate binding, activation of AMPA receptors and synaptic plasticity	https://reactome.org/PathwayBrowser/#/R-MMU-112314;https://reactome.org/PathwayBrowser/#/R-MMU-112315;https://reactome.org/PathwayBrowser/#/R-MMU-112316;https://reactome.org/PathwayBrowser/#/R-MMU-399719;https://reactome.org/PathwayBrowser/#/R-MMU-399721
D3YWQ0	Diacylglycerol kinase iota OS=Mus musculus OX=10090 GN=Dgki PE=1 SV=1	Dgki	0.976006	0.437582	None	2643530	2720490	2557670	2700830	2536660	2772350	2724660	2849990	0.983356	1.01198	0.951418	1.00467	0.943602	1.03128	1.01354	1.06016	nucleus	K00901	dgkA; diacylglycerol kinase (ATP) [EC:2.7.1.107]	mmu04070 Phosphatidylinositol signaling system; mmu00561 Glycerolipid metabolism; mmu01100 Metabolic pathways; mmu05231 Choline metabolism in cancer; mmu04072 Phospholipase D signaling pathway; mmu00564 Glycerophospholipid metabolism	GO:0000075 cell cycle checkpoint signaling; GO:0000077 DNA damage checkpoint signaling; GO:0000278 mitotic cell cycle; GO:0001775 cell activation; GO:0001894 tissue homeostasis; GO:0001895 retina homeostasis; GO:0003008 system process; GO:0006629 lipid metabolic process; GO:0006638 neutral lipid metabolic process; GO:0006639 acylglycerol metabolic process; GO:0006644 phospholipid metabolic proces…	GO:0005622 intracellular anatomical structure; GO:0005634 nucleus; GO:0005654 nucleoplasm; GO:0005737 cytoplasm; GO:0005886 plasma membrane; GO:0016020 membrane; GO:0016604 nuclear body; GO:0016607 nuclear speck; GO:0030027 lamellipodium; GO:0030425 dendrite; GO:0031252 cell leading edge; GO:0031974 membrane-enclosed lumen; GO:0031981 nuclear lumen; GO:0032991 protein-containing complex; GO:00364…	GO:0001727 lipid kinase activity; GO:0003824 catalytic activity; GO:0004143 diacylglycerol kinase activity; GO:0004857 enzyme inhibitor activity; GO:0005488 binding; GO:0005515 protein binding; GO:0008022 protein C-terminus binding; GO:0016301 kinase activity; GO:0016740 transferase activity; GO:0016772 transferase activity, transferring phosphorus-containing groups; GO:0016773 phosphotransferase…	PF00130	PF00130 Phorbol esters/diacylglycerol binding domain (C1 domain)	T	KOG0782	Predicted diacylglycerol kinase				R-MMU-109582 Hemostasis;R-MMU-114508 Effects of PIP2 hydrolysis;R-MMU-162582 Signal Transduction;R-MMU-372790 Signaling by GPCR;R-MMU-388396 GPCR downstream signalling;R-MMU-416476 G alpha (q) signalling events;R-MMU-76002 Platelet activation, signaling and aggregation	https://reactome.org/PathwayBrowser/#/R-MMU-109582;https://reactome.org/PathwayBrowser/#/R-MMU-114508;https://reactome.org/PathwayBrowser/#/R-MMU-162582;https://reactome.org/PathwayBrowser/#/R-MMU-372790;https://reactome.org/PathwayBrowser/#/R-MMU-388396;https://reactome.org/PathwayBrowser/#/R-MMU-416476;https://reactome.org/PathwayBrowser/#/R-MMU-76002
D3YXJ0	Diacylglycerol kinase eta OS=Mus musculus OX=10090 GN=Dgkh PE=1 SV=2	Dgkh	1.00043	0.963971	None	2045520	2047390	2162580	2042420	1894620	2175710	2061620	2162410	0.986252	0.987154	1.04269	0.984757	0.913495	1.04902	0.994015	1.04261	cytoplasm	K00901	dgkA; diacylglycerol kinase (ATP) [EC:2.7.1.107]	mmu04070 Phosphatidylinositol signaling system; mmu00561 Glycerolipid metabolism; mmu01100 Metabolic pathways; mmu05231 Choline metabolism in cancer; mmu04072 Phospholipase D signaling pathway; mmu00564 Glycerophospholipid metabolism	GO:0001775 cell activation; GO:0006629 lipid metabolic process; GO:0006644 phospholipid metabolic process; GO:0006650 glycerophospholipid metabolic process; GO:0006793 phosphorus metabolic process; GO:0006796 phosphate-containing compound metabolic process; GO:0006950 response to stress; GO:0007154 cell communication; GO:0007165 signal transduction; GO:0007186 G protein-coupled receptor signaling…	GO:0005622 intracellular anatomical structure; GO:0005737 cytoplasm; GO:0005768 endosome; GO:0005886 plasma membrane; GO:0012505 endomembrane system; GO:0016020 membrane; GO:0031410 cytoplasmic vesicle; GO:0031982 vesicle; GO:0043226 organelle; GO:0043227 membrane-bounded organelle; GO:0043229 intracellular organelle; GO:0071944 cell periphery; GO:0097708 intracellular vesicle;	GO:0003824 catalytic activity; GO:0004143 diacylglycerol kinase activity; GO:0016301 kinase activity; GO:0016740 transferase activity; GO:0016772 transferase activity, transferring phosphorus-containing groups; GO:0016773 phosphotransferase activity, alcohol group as acceptor;	PF00169; PF00130; PF07647	PF00169 PH domain; PF00130 Phorbol esters/diacylglycerol binding domain (C1 domain); PF07647 SAM domain (Sterile alpha motif)	I	KOG1170	Diacylglycerol kinase				R-MMU-109582 Hemostasis;R-MMU-114508 Effects of PIP2 hydrolysis;R-MMU-162582 Signal Transduction;R-MMU-372790 Signaling by GPCR;R-MMU-388396 GPCR downstream signalling;R-MMU-416476 G alpha (q) signalling events;R-MMU-76002 Platelet activation, signaling and aggregation	https://reactome.org/PathwayBrowser/#/R-MMU-109582;https://reactome.org/PathwayBrowser/#/R-MMU-114508;https://reactome.org/PathwayBrowser/#/R-MMU-162582;https://reactome.org/PathwayBrowser/#/R-MMU-372790;https://reactome.org/PathwayBrowser/#/R-MMU-388396;https://reactome.org/PathwayBrowser/#/R-MMU-416476;https://reactome.org/PathwayBrowser/#/R-MMU-76002	HALLMARK COMPLEMENT	http://www.gsea-msigdb.org/gsea/msigdb/mouse/geneset/HALLMARK_COMPLEMENT
D3YXK2	Scaffold attachment factor B1 OS=Mus musculus OX=10090 GN=Safb PE=1 SV=2	Safb	0.984279	0.534108	None	4323910	4093310	4404500	4076320	4300340	4194040	4204560	4469000	1.01542	0.961266	1.03435	0.957276	1.00988	0.984922	0.987392	1.04949	nucleus	K25092			GO:0000003 reproduction; GO:0003006 developmental process involved in reproduction; GO:0006325 chromatin organization; GO:0006355 regulation of transcription, DNA-templated; GO:0006357 regulation of transcription by RNA polymerase II; GO:0006996 organelle organization; GO:0007154 cell communication; GO:0007165 signal transduction; GO:0007275 multicellular organism development; GO:0007548 sex diff…	GO:0005622 intracellular anatomical structure; GO:0005634 nucleus; GO:0005654 nucleoplasm; GO:0016363 nuclear matrix; GO:0016604 nuclear body; GO:0031974 membrane-enclosed lumen; GO:0031981 nuclear lumen; GO:0034399 nuclear periphery; GO:0043226 organelle; GO:0043227 membrane-bounded organelle; GO:0043229 intracellular organelle; GO:0043231 intracellular membrane-bounded organelle; GO:0043233 org…	GO:0000976 transcription cis-regulatory region binding; GO:0000977 RNA polymerase II transcription regulatory region sequence-specific DNA binding; GO:0000978 RNA polymerase II cis-regulatory region sequence-specific DNA binding; GO:0000987 cis-regulatory region sequence-specific DNA binding; GO:0001067 transcription regulatory region nucleic acid binding; GO:0003676 nucleic acid binding; GO:0003…	PF02037; PF00076	PF02037 SAP domain; PF00076 RNA recognition motif. (a.k.a. RRM, RBD, or RNP domain)	K	KOG4661	Hsp27-ERE-TATA-binding protein/Scaffold attachment factor (SAF-B)				R-MMU-2990846 SUMOylation;R-MMU-3108232 SUMO E3 ligases SUMOylate target proteins;R-MMU-3899300 SUMOylation of transcription cofactors;R-MMU-392499 Metabolism of proteins;R-MMU-597592 Post-translational protein modification	https://reactome.org/PathwayBrowser/#/R-MMU-2990846;https://reactome.org/PathwayBrowser/#/R-MMU-3108232;https://reactome.org/PathwayBrowser/#/R-MMU-3899300;https://reactome.org/PathwayBrowser/#/R-MMU-392499;https://reactome.org/PathwayBrowser/#/R-MMU-597592
D3YZU1	SH3 and multiple ankyrin repeat domains protein 1 OS=Mus musculus OX=10090 GN=Shank1 PE=1 SV=1	Shank1	1.20299	0.20002	None	4003490	3002700	4352060	3130350	3750410	2412440	2918380	2962620	1.20712	0.905367	1.31222	0.943856	1.13081	0.727393	0.879943	0.893282	nucleus	K15009	SHANK; SH3 and multiple ankyrin repeat domains protein	mmu04724 Glutamatergic synapse	GO:0000165 MAPK cascade; GO:0000902 cell morphogenesis; GO:0000904 cell morphogenesis involved in differentiation; GO:0001838 embryonic epithelial tube formation; GO:0001941 postsynaptic membrane organization; GO:0002009 morphogenesis of an epithelium; GO:0003008 system process; GO:0006464 cellular protein modification process; GO:0006468 protein phosphorylation; GO:0006793 phosphorus metabolic p…	GO:0001750 photoreceptor outer segment; GO:0001917 photoreceptor inner segment; GO:0005622 intracellular anatomical structure; GO:0005737 cytoplasm; GO:0005829 cytosol; GO:0005856 cytoskeleton; GO:0005882 intermediate filament; GO:0005883 neurofilament; GO:0005886 plasma membrane; GO:0005887 integral component of plasma membrane; GO:0005903 brush border; GO:0005929 cilium; GO:0008328 ionotropic g…	GO:0001664 G protein-coupled receptor binding; GO:0005102 signaling receptor binding; GO:0005198 structural molecule activity; GO:0005488 binding; GO:0005515 protein binding; GO:0008022 protein C-terminus binding; GO:0008270 zinc ion binding; GO:0017124 SH3 domain binding; GO:0019904 protein domain specific binding; GO:0030159 signaling receptor complex adaptor activity; GO:0030160 synaptic recep…	PF07653; PF17820; PF00536	PF07653 Variant SH3 domain; PF17820 PDZ domain; PF00536 SAM domain (Sterile alpha motif)	T	KOG4375	Scaffold protein Shank and related SAM domain proteins				R-MMU-112316 Neuronal System;R-MMU-6794361 Neurexins and neuroligins;R-MMU-6794362 Protein-protein interactions at synapses	https://reactome.org/PathwayBrowser/#/R-MMU-112316;https://reactome.org/PathwayBrowser/#/R-MMU-6794361;https://reactome.org/PathwayBrowser/#/R-MMU-6794362
D3Z4I3	RNA-binding protein 24 OS=Mus musculus OX=10090 GN=Rbm24 PE=1 SV=1	Rbm24	1.00602	0.867933	None	425980	464883	455307	438999	409778	472923	416409	475376	0.957351	1.04478	1.02326	0.98661	0.920939	1.06285	0.935841	1.06836	nucleus	K25006			GO:0000381 regulation of alternative mRNA splicing, via spliceosome; GO:0001501 skeletal system development; GO:0001756 somitogenesis; GO:0001947 heart looping; GO:0002009 morphogenesis of an epithelium; GO:0003002 regionalization; GO:0003007 heart morphogenesis; GO:0003143 embryonic heart tube morphogenesis; GO:0003197 endocardial cushion development; GO:0003228 atrial cardiac muscle tissue deve…	GO:0005622 intracellular anatomical structure; GO:0005634 nucleus; GO:0005654 nucleoplasm; GO:0005737 cytoplasm; GO:0005829 cytosol; GO:0031974 membrane-enclosed lumen; GO:0031981 nuclear lumen; GO:0043226 organelle; GO:0043227 membrane-bounded organelle; GO:0043229 intracellular organelle; GO:0043231 intracellular membrane-bounded organelle; GO:0043233 organelle lumen; GO:0070013 intracellular o…	GO:0003676 nucleic acid binding; GO:0003723 RNA binding; GO:0003729 mRNA binding; GO:0003730 mRNA 3'-UTR binding; GO:0005488 binding; GO:0035925 mRNA 3'-UTR AU-rich region binding; GO:0036002 pre-mRNA binding; GO:0097157 pre-mRNA intronic binding; GO:0097159 organic cyclic compound binding; GO:1901363 heterocyclic compound binding; GO:1990715 mRNA CDS binding; GO:1990825 sequence-specific mRNA bi…	PF00076	PF00076 RNA recognition motif. (a.k.a. RRM, RBD, or RNP domain)	A	KOG4205	RNA-binding protein musashi/mRNA cleavage and polyadenylation factor I complex, subunit HRP1
D3Z7P3	Glutaminase kidney isoform, mitochondrial OS=Mus musculus OX=10090 GN=Gls PE=1 SV=1	Gls	1.05845	0.17031	None	11569000	10762400	12183900	11086600	10463400	11161600	10195600	11263200	1.0436	0.970835	1.09906	1.00008	0.943864	1.00685	0.919706	1.01601	mitochondria	K01425	glsA; glutaminase [EC:3.5.1.2]	mmu05206 MicroRNAs in cancer; mmu05230 Central carbon metabolism in cancer; mmu00250 Alanine, aspartate and glutamate metabolism; mmu01100 Metabolic pathways; mmu00470 D-Amino acid metabolism; mmu04964 Proximal tubule bicarbonate reclamation; mmu04727 GABAergic synapse; mmu04724 Glutamatergic synapse; mmu00220 Arginine biosynthesis	GO:0001967 suckling behavior; GO:0002087 regulation of respiratory gaseous exchange by nervous system process; GO:0003008 system process; GO:0006082 organic acid metabolic process; GO:0006520 cellular amino acid metabolic process; GO:0006536 glutamate metabolic process; GO:0006537 glutamate biosynthetic process; GO:0006541 glutamine metabolic process; GO:0006543 glutamine catabolic process; GO:00…	GO:0005622 intracellular anatomical structure; GO:0005737 cytoplasm; GO:0005739 mitochondrion; GO:0005759 mitochondrial matrix; GO:0005829 cytosol; GO:0031974 membrane-enclosed lumen; GO:0043226 organelle; GO:0043227 membrane-bounded organelle; GO:0043229 intracellular organelle; GO:0043231 intracellular membrane-bounded organelle; GO:0043233 organelle lumen; GO:0070013 intracellular organelle lu…	GO:0003824 catalytic activity; GO:0004359 glutaminase activity; GO:0005488 binding; GO:0005515 protein binding; GO:0016787 hydrolase activity; GO:0016810 hydrolase activity, acting on carbon-nitrogen (but not peptide) bonds; GO:0016811 hydrolase activity, acting on carbon-nitrogen (but not peptide) bonds, in linear amides; GO:0042802 identical protein binding;	PF17959; PF04960	PF17959 EF-hand domain; PF04960 Glutaminase	E	KOG0506	Glutaminase (contains ankyrin repeat)	WP4466 Oxidative stress and redox pathway;WP662 Amino acid metabolism	http://www.wikipathways.org/instance/WP4466_r116840;http://www.wikipathways.org/instance/WP662_r122074		R-MMU-112310 Neurotransmitter release cycle;R-MMU-112315 Transmission across Chemical Synapses;R-MMU-112316 Neuronal System;R-MMU-1430728 Metabolism;R-MMU-210500 Glutamate Neurotransmitter Release Cycle;R-MMU-212436 Generic Transcription Pathway;R-MMU-3700989 Transcriptional Regulation by TP53;R-MMU-5628897 TP53 Regulates Metabolic Genes;R-MMU-71291 Metabolism of amino acids and derivatives;R-MMU…	https://reactome.org/PathwayBrowser/#/R-MMU-112310;https://reactome.org/PathwayBrowser/#/R-MMU-112315;https://reactome.org/PathwayBrowser/#/R-MMU-112316;https://reactome.org/PathwayBrowser/#/R-MMU-1430728;https://reactome.org/PathwayBrowser/#/R-MMU-210500;https://reactome.org/PathwayBrowser/#/R-MMU-212436;https://reactome.org/PathwayBrowser/#/R-MMU-3700989;https://reactome.org/PathwayBrowser/#/R-…	HALLMARK UV RESPONSE UP	http://www.gsea-msigdb.org/gsea/msigdb/mouse/geneset/HALLMARK_UV_RESPONSE_UP
E0CZ16	Kelch-like protein 3 OS=Mus musculus OX=10090 GN=Klhl3 PE=1 SV=2	Klhl3	1.00989	0.831659	None	236282	218780	247342	217091	227068	220086	248206	215128	1.03294	0.956424	1.08129	0.949041	0.992656	0.962134	1.08506	0.940459	nucleus	K10443			GO:0000003 reproduction; GO:0000209 protein polyubiquitination; GO:0001655 urogenital system development; GO:0001822 kidney development; GO:0002009 morphogenesis of an epithelium; GO:0003006 developmental process involved in reproduction; GO:0003008 system process; GO:0003014 renal system process; GO:0003096 renal sodium ion transport; GO:0006464 cellular protein modification process; GO:0006508 …	GO:0000151 ubiquitin ligase complex; GO:0005576 extracellular region; GO:0005622 intracellular anatomical structure; GO:0005737 cytoplasm; GO:0005829 cytosol; GO:0005856 cytoskeleton; GO:0015629 actin cytoskeleton; GO:0030027 lamellipodium; GO:0031252 cell leading edge; GO:0031461 cullin-RING ubiquitin ligase complex; GO:0031463 Cul3-RING ubiquitin ligase complex; GO:0032991 protein-containing co…	GO:0003779 actin binding; GO:0005198 structural molecule activity; GO:0005488 binding; GO:0005515 protein binding; GO:0008092 cytoskeletal protein binding;	PF00651; PF07707	PF00651 BTB/POZ domain; PF07707 BTB And C-terminal Kelch	TR	KOG4441	Proteins containing BTB/POZ and Kelch domains, involved in regulatory/signal transduction processes				R-MMU-1280218 Adaptive Immune System;R-MMU-168256 Immune System;R-MMU-392499 Metabolism of proteins;R-MMU-597592 Post-translational protein modification;R-MMU-8951664 Neddylation;R-MMU-983168 Antigen processing: Ubiquitination & Proteasome degradation;R-MMU-983169 Class I MHC mediated antigen processing & presentation	https://reactome.org/PathwayBrowser/#/R-MMU-1280218;https://reactome.org/PathwayBrowser/#/R-MMU-168256;https://reactome.org/PathwayBrowser/#/R-MMU-392499;https://reactome.org/PathwayBrowser/#/R-MMU-597592;https://reactome.org/PathwayBrowser/#/R-MMU-8951664;https://reactome.org/PathwayBrowser/#/R-MMU-983168;https://reactome.org/PathwayBrowser/#/R-MMU-983169
E1U8D0	Protein SOGA1 OS=Mus musculus OX=10090 GN=Soga1 PE=1 SV=3	Soga1	0.841092	0.357575	None	93506.7	109649	111341		174161	105012	105023	114357	0.805052	0.94403	0.958597		1.49945	0.904107	0.904202	0.984563	cytoplasm,nucleus				GO:0006109 regulation of carbohydrate metabolic process; GO:0006111 regulation of gluconeogenesis; GO:0007154 cell communication; GO:0007165 signal transduction; GO:0007166 cell surface receptor signaling pathway; GO:0007167 enzyme linked receptor protein signaling pathway; GO:0007169 transmembrane receptor protein tyrosine kinase signaling pathway; GO:0008286 insulin receptor signaling pathway; …	GO:0005576 extracellular region; GO:0005615 extracellular space;				S	KOG4787	Uncharacterized conserved protein
E9PUL5	Proline-rich transmembrane protein 2 OS=Mus musculus OX=10090 GN=Prrt2 PE=1 SV=1	Prrt2	1.06464	0.406339	None	7046530	6189390	7771410	6108160	6912900	6484650	6178870	5892860	1.07203	0.941625	1.18231	0.929267	1.0517	0.986544	0.940024	0.896512	plasma membrane	K23897			GO:0001505 regulation of neurotransmitter levels; GO:0003008 system process; GO:0006810 transport; GO:0006836 neurotransmitter transport; GO:0006887 exocytosis; GO:0006906 vesicle fusion; GO:0006996 organelle organization; GO:0007154 cell communication; GO:0007267 cell-cell signaling; GO:0007268 chemical synaptic transmission; GO:0007269 neurotransmitter secretion; GO:0009987 cellular process; GO…	GO:0005622 intracellular anatomical structure; GO:0005737 cytoplasm; GO:0005886 plasma membrane; GO:0008021 synaptic vesicle; GO:0012505 endomembrane system; GO:0016020 membrane; GO:0030133 transport vesicle; GO:0030424 axon; GO:0031410 cytoplasmic vesicle; GO:0031982 vesicle; GO:0042734 presynaptic membrane; GO:0042995 cell projection; GO:0043005 neuron projection; GO:0043226 organelle; GO:00432…	GO:0000149 SNARE binding; GO:0005488 binding; GO:0005515 protein binding; GO:0017075 syntaxin-1 binding; GO:0017124 SH3 domain binding; GO:0019904 protein domain specific binding; GO:0019905 syntaxin binding;
E9PUQ8	Diacylglycerol kinase delta OS=Mus musculus OX=10090 GN=Dgkd PE=1 SV=1	Dgkd	0.986294	0.824784	None	1315070	1351480	1803920	1261940	1315620	1608660	1392590	1495200	0.911307	0.936538	1.25007	0.874489	0.911688	1.11476	0.965026	1.03613	nucleus	K00901	dgkA; diacylglycerol kinase (ATP) [EC:2.7.1.107]	mmu04070 Phosphatidylinositol signaling system; mmu00561 Glycerolipid metabolism; mmu01100 Metabolic pathways; mmu05231 Choline metabolism in cancer; mmu04072 Phospholipase D signaling pathway; mmu00564 Glycerophospholipid metabolism	GO:0001775 cell activation; GO:0006629 lipid metabolic process; GO:0006638 neutral lipid metabolic process; GO:0006639 acylglycerol metabolic process; GO:0006793 phosphorus metabolic process; GO:0006796 phosphate-containing compound metabolic process; GO:0006950 response to stress; GO:0007154 cell communication; GO:0007165 signal transduction; GO:0007166 cell surface receptor signaling pathway; G…	GO:0005622 intracellular anatomical structure; GO:0005634 nucleus; GO:0005737 cytoplasm; GO:0005768 endosome; GO:0005829 cytosol; GO:0005886 plasma membrane; GO:0012505 endomembrane system; GO:0016020 membrane; GO:0031410 cytoplasmic vesicle; GO:0031982 vesicle; GO:0043226 organelle; GO:0043227 membrane-bounded organelle; GO:0043229 intracellular organelle; GO:0043231 intracellular membrane-bound…	GO:0003824 catalytic activity; GO:0004143 diacylglycerol kinase activity; GO:0005488 binding; GO:0005515 protein binding; GO:0008289 lipid binding; GO:0016301 kinase activity; GO:0016740 transferase activity; GO:0016772 transferase activity, transferring phosphorus-containing groups; GO:0016773 phosphotransferase activity, alcohol group as acceptor; GO:0019992 diacylglycerol binding; GO:0042802 i…	PF00169; PF00130; PF07647	PF00169 PH domain; PF00130 Phorbol esters/diacylglycerol binding domain (C1 domain); PF07647 SAM domain (Sterile alpha motif)	I	KOG1170	Diacylglycerol kinase				R-MMU-109582 Hemostasis;R-MMU-114508 Effects of PIP2 hydrolysis;R-MMU-162582 Signal Transduction;R-MMU-372790 Signaling by GPCR;R-MMU-388396 GPCR downstream signalling;R-MMU-416476 G alpha (q) signalling events;R-MMU-76002 Platelet activation, signaling and aggregation	https://reactome.org/PathwayBrowser/#/R-MMU-109582;https://reactome.org/PathwayBrowser/#/R-MMU-114508;https://reactome.org/PathwayBrowser/#/R-MMU-162582;https://reactome.org/PathwayBrowser/#/R-MMU-372790;https://reactome.org/PathwayBrowser/#/R-MMU-388396;https://reactome.org/PathwayBrowser/#/R-MMU-416476;https://reactome.org/PathwayBrowser/#/R-MMU-76002
E9PV24	Fibrinogen alpha chain OS=Mus musculus OX=10090 GN=Fga PE=1 SV=1	Fga	1.04664	0.951792	None	5367690	3078700	3370810	7585730	4829930	6731780	3560980	3415640	1.13179	0.649151	0.710743	1.59947	1.0184	1.41941	0.750841	0.720195	extracellular	K03903	FGA; fibrinogen alpha chain	mmu05171 Coronavirus disease - COVID-19; mmu04610 Complement and coagulation cascades; mmu04611 Platelet activation; mmu04613 Neutrophil extracellular trap formation	GO:0001775 cell activation; GO:0001889 liver development; GO:0001932 regulation of protein phosphorylation; GO:0001934 positive regulation of protein phosphorylation; GO:0002218 activation of innate immune response; GO:0002221 pattern recognition receptor signaling pathway; GO:0002224 toll-like receptor signaling pathway; GO:0002253 activation of immune response; GO:0002376 immune system process;…	GO:0005576 extracellular region; GO:0005577 fibrinogen complex; GO:0005615 extracellular space; GO:0005622 intracellular anatomical structure; GO:0005737 cytoplasm; GO:0005783 endoplasmic reticulum; GO:0005788 endoplasmic reticulum lumen; GO:0005791 rough endoplasmic reticulum; GO:0005886 plasma membrane; GO:0005938 cell cortex; GO:0009897 external side of plasma membrane; GO:0009986 cell surface…	GO:0005102 signaling receptor binding; GO:0005198 structural molecule activity; GO:0005488 binding; GO:0005515 protein binding; GO:0030674 protein-macromolecule adaptor activity; GO:0042802 identical protein binding; GO:0042803 protein homodimerization activity; GO:0046983 protein dimerization activity; GO:0050839 cell adhesion molecule binding; GO:0060090 molecular adaptor activity;	PF12160; PF00147	PF12160 Fibrinogen alpha C domain; PF00147 Fibrinogen beta and gamma chains, C-terminal globular domain	R	KOG2579	Ficolin and related extracellular proteins	WP5128 Fibrin complement receptor 3 signaling pathway;WP460 Blood clotting cascade	http://www.wikipathways.org/instance/WP5128_r120386;http://www.wikipathways.org/instance/WP460_r117865		R-MMU-109582 Hemostasis;R-MMU-114608 Platelet degranulation ;R-MMU-140875 Common Pathway of Fibrin Clot Formation;R-MMU-140877 Formation of Fibrin Clot (Clotting Cascade);R-MMU-1474244 Extracellular matrix organization;R-MMU-162582 Signal Transduction;R-MMU-168249 Innate Immune System;R-MMU-168256 Immune System;R-MMU-168898 Toll-like Receptor Cascades;R-MMU-216083 Integrin cell surface interactio…	https://reactome.org/PathwayBrowser/#/R-MMU-109582;https://reactome.org/PathwayBrowser/#/R-MMU-114608;https://reactome.org/PathwayBrowser/#/R-MMU-140875;https://reactome.org/PathwayBrowser/#/R-MMU-140877;https://reactome.org/PathwayBrowser/#/R-MMU-1474244;https://reactome.org/PathwayBrowser/#/R-MMU-162582;https://reactome.org/PathwayBrowser/#/R-MMU-168249;https://reactome.org/PathwayBrowser/#/R-M…	HALLMARK COAGULATION	http://www.gsea-msigdb.org/gsea/msigdb/mouse/geneset/HALLMARK_COAGULATION
E9PVA8	eIF-2-alpha kinase activator GCN1 OS=Mus musculus OX=10090 GN=Gcn1 PE=1 SV=1	Gcn1	1.05949	0.0221596	None	1911290	1938110	1957730	1895130	1862960	1773340	1767340	1866110	1.02126	1.03559	1.04607	1.01263	0.995436	0.947549	0.944343	0.997119	plasma membrane				GO:0001932 regulation of protein phosphorylation; GO:0001934 positive regulation of protein phosphorylation; GO:0006355 regulation of transcription, DNA-templated; GO:0006357 regulation of transcription by RNA polymerase II; GO:0006412 translation; GO:0006417 regulation of translation; GO:0006518 peptide metabolic process; GO:0006807 nitrogen compound metabolic process; GO:0006950 response to str…	GO:0005622 intracellular anatomical structure; GO:0005737 cytoplasm; GO:0005829 cytosol; GO:0005840 ribosome; GO:0005844 polysome; GO:0022626 cytosolic ribosome; GO:0032991 protein-containing complex; GO:0043226 organelle; GO:0043228 non-membrane-bounded organelle; GO:0043229 intracellular organelle; GO:0043232 intracellular non-membrane-bounded organelle; GO:1990904 ribonucleoprotein complex;	GO:0003676 nucleic acid binding; GO:0003723 RNA binding; GO:0005488 binding; GO:0005515 protein binding; GO:0008135 translation factor activity, RNA binding; GO:0097159 organic cyclic compound binding; GO:1901363 heterocyclic compound binding;			J	KOG1242	Protein containing adaptin N-terminal region
E9PVD3	Protocadherin-16 OS=Mus musculus OX=10090 GN=Dchs1 PE=1 SV=1	Dchs1	1.65771	0.206286	None	89739.6		46824.9		35299.1		52172.7	36100.6	1.72485		0.900005		0.678472		1.00279	0.693877	extracellular	K16507	DCHS1_2; protocadherin-16/23	mmu04392 Hippo signaling pathway - multiple species	GO:0000226 microtubule cytoskeleton organization; GO:0000902 cell morphogenesis; GO:0000904 cell morphogenesis involved in differentiation; GO:0001501 skeletal system development; GO:0001503 ossification; GO:0001654 eye development; GO:0001655 urogenital system development; GO:0001657 ureteric bud development; GO:0001658 branching involved in ureteric bud morphogenesis; GO:0001736 establishment o…	GO:0005886 plasma membrane; GO:0005887 integral component of plasma membrane; GO:0016020 membrane; GO:0016021 integral component of membrane; GO:0016327 apicolateral plasma membrane; GO:0031224 intrinsic component of membrane; GO:0031226 intrinsic component of plasma membrane; GO:0045177 apical part of cell; GO:0071944 cell periphery; GO:0098590 plasma membrane region;	GO:0005488 binding; GO:0005509 calcium ion binding; GO:0005515 protein binding; GO:0043167 ion binding; GO:0043169 cation binding; GO:0045296 cadherin binding; GO:0046872 metal ion binding; GO:0050839 cell adhesion molecule binding;	PF00028	PF00028 Cadherin domain	S	KOG3594	FOG: Cadherin repeats
E9PXF8	Myotubularin-related protein 13 OS=Mus musculus OX=10090 GN=Sbf2 PE=1 SV=1	Sbf2	1.04454	0.0856111	None	513887	510002	537936	534427	498938	500561	483604	523764	1.00194	0.994369	1.04883	1.04199	0.972798	0.975962	0.9429	1.0212	cytoplasm,nucleus	K18061			GO:0000003 reproduction; GO:0000278 mitotic cell cycle; GO:0001558 regulation of cell growth; GO:0006325 chromatin organization; GO:0006355 regulation of transcription, DNA-templated; GO:0006357 regulation of transcription by RNA polymerase II; GO:0006464 cellular protein modification process; GO:0006473 protein acetylation; GO:0006475 internal protein amino acid acetylation; GO:0006479 protein m…	GO:0000123 histone acetyltransferase complex; GO:0005622 intracellular anatomical structure; GO:0005634 nucleus; GO:0005654 nucleoplasm; GO:0005694 chromosome; GO:0005700 polytene chromosome; GO:0005737 cytoplasm; GO:0005768 endosome; GO:0005829 cytosol; GO:0005938 cell cortex; GO:0008023 transcription elongation factor complex; GO:0012505 endomembrane system; GO:0016020 membrane; GO:0016604 nucl…	GO:0001691 pseudophosphatase activity; GO:0003682 chromatin binding; GO:0004857 enzyme inhibitor activity; GO:0005085 guanyl-nucleotide exchange factor activity; GO:0005488 binding; GO:0005515 protein binding; GO:0019208 phosphatase regulator activity; GO:0019212 phosphatase inhibitor activity; GO:0019899 enzyme binding; GO:0019900 kinase binding; GO:0019902 phosphatase binding; GO:0030234 enzyme…	PF03456; PF02893; PF06602; PF00169	PF03456 uDENN domain; PF02893 GRAM domain; PF06602 Myotubularin-like phosphatase domain; PF00169 PH domain	IU	KOG4471	Phosphatidylinositol 3-phosphate 3-phosphatase myotubularin MTM1				R-MMU-199991 Membrane Trafficking;R-MMU-5653656 Vesicle-mediated transport;R-MMU-8876198 RAB GEFs exchange GTP for GDP on RABs;R-MMU-9007101 Rab regulation of trafficking	https://reactome.org/PathwayBrowser/#/R-MMU-199991;https://reactome.org/PathwayBrowser/#/R-MMU-5653656;https://reactome.org/PathwayBrowser/#/R-MMU-8876198;https://reactome.org/PathwayBrowser/#/R-MMU-9007101
[truncated: 6,578 more rows]

## Sheet: original data_Aged
Protein accession	Protein description	Gene name	model/control Ratio	model/control P value	Regulated Type	Intensity control1	Intensity control2	Intensity control4	Intensity model1	Intensity model2	Intensity model3	control1	control2	control4	model1	model2	model3	Subcellular localization	KEGG KO No.	KEGG Gene	KEGG pathway	Biological Process	Cellular Component	Molecular Function	Pfam ID	Domain description	KOG category	KOG NO.	KOG description	WikiPathways	externalDetailsURL	Is_TF	Reactome pathway	Reactome link	HallMark	msigdbURL
[truncated: 6,290 more rows]
