# Supplementary material for: Pathological characteristics of axons and alterations of proteomic and lipidomic profiles in midbrain dopaminergic neurodegeneration induced by WDR45-deficiency
Source: Mol Neurodegener. 2024 Aug 26;19:62. doi: 10.1186/s13024-024-00746-4 (PMC11346282; doi:10.1186/s13024-024-00746-4)
Supplement: Supplementary file 3 — Supplementary Material 3. [file 13024_2024_746_MOESM3_ESM.xlsx]

## Sheet: Total
Alignment ID	Average Rt(min)	Average Mz	Metabolite name	21P	22P	23P	27-P	26P	24P	32-P	30P	536P	539P	583P	584-P	585P	530P	531-P	581P	586P	588P	QCP-01	QCP-02	QCP-03	QC_RSD	Average						p value		Metabolite name													17m
			class	7M cWT	7M cWT	7M cWT	7M cWT	7M cKO	7M cKO	7M cKO	7M cKO	17M cWT	17M cWT	17M cWT	17M cWT	17M cWT	17M cKO	17M cKO	17M cKO	17M cKO	17M cKO	QC	QC	QC	QC_RSD	7-cWT	7-cKO	7-k/W	17-cWT	17-cKO	17K/W	7W-K	17W-K	class													log2（FC）	—log（p value）
																																				7m		17m								PE O-32:1|PE O-16:1_16:0	-0.649161	1.57431
																																				log2（FC）	—log（p value）	log2（FC）	—log（p value）							PC O-36:4|PC O-16:0_20:4	-0.61315	1.37197
1014	6.304	764.536	PC 30:0|PC 14:0_16:0	0.00107341	0.00101241	0.00105135	0.0010108	0.00182526	0.00185175	0.00179122	0.00172909	0.00118186	0.00119983	0.00101764	0.000986161	0.00111273	0.00198813	0.00187155	0.00186274	0.00164277	0.0018456	0.00161676	0.00154414	0.00152748	0.0303751	0.00103699	0.00179933	1.73514	0.00109964	0.00184216	1.67523	2.75808e-07	5.65442e-06	PC 30:0|PC 14:0_16:0	27	0.795055	6.55939	0.74436	5.24761							PE O-33:2|PE O-18:2_15:0	-0.584842	1.45484
1418	6.505	791.609	SM 41:6;O2	0.000208978	0.000243876	0.000225539	0.000222544	0.000415543	0.00035502	0.000418853	0.000402206	0.000208454	0.000296828	0.000260597	0.000284312	0.000287531	0.000654111	0.000582458	0.000645805	0.000510397	0.000526502	0.000331968	0.000360445	0.000358825	0.0456442	0.000225234	0.000397906	1.76663	0.000267545	0.000583855	2.18227	4.31101e-05	1.32116e-05	SM 41:6;O2		0.821001	4.36542	1.12583	4.87905			log2（FC）	—log（p value）			PC O-36:1	-0.572059	1.58265
1099	6.75	778.552	PC 31:0|PC 15:0_16:0	0.000269551	0.000272743	0.000267929	0.000272573	0.000537956	0.000518709	0.00052451	0.000512338	0.000277823	0.000319687	0.000262607	0.000256159	0.000271662	0.000475046	0.000473254	0.000399778	0.000407954	0.000484868	0.000439731	0.000422702	0.000375753	0.080282	0.000270699	0.000523378	1.93343	0.000277587	0.00044818	1.61455	7.80317e-09	4.4613e-05	PC 31:0|PC 15:0_16:0		0.951166	8.10773	0.691137	4.35054		CL 72:4|CL 18:1_18:1_18:1_18:1	-0.634341	1.99816			PC 38:1|PC 18:0_20:1	-0.539791	1.7032
1185	6.495	790.554	PC 32:1	0.00213219	0.00194781	0.00196441	0.00187142	0.00317104	0.00376553	0.00307026	0.00291167	0.00233499	0.00229424	0.0022995	0.00196624	0.00221771	0.00527427	0.00374075	0.00452019	0.00386758	0.00416795	0.00336367	0.00326143	0.00305142	0.0493543	0.00197896	0.00322963	1.63198	0.00222254	0.00431415	1.94109	0.000666285	7.71216e-05	PC 32:1		0.706626	3.17634	0.956867	4.11282		PC 41:1|PC 23:0_18:1	-0.542985	2.58352			HexCer 34:1;O2	-0.513577	1.66823
1282	6.936	804.57	PC 33:1|PC 15:0_18:1	0.000384791	0.000391992	0.000391344	0.000395704	0.000553949	0.000509679	0.00049409	0.000529693	0.000405562	0.000441666	0.000390996	0.000376262	0.00039478	0.000513837	0.000522794	0.000527596	0.000500421	0.000468839	0.000488223	0.000479449	0.000445896	0.0474111	0.000390958	0.000521853	1.33481	0.000401853	0.000506697	1.2609	5.9242e-05	0.000126748	PC 33:1|PC 15:0_18:1		0.41663	4.22737	0.334455	3.89706		LPC 20:0	-0.518911	1.88156			PG 30:0|PG 14:0_16:0	-0.497691	1.90105
1484	7.797	832.607	PC 35:1|PC 17:0_18:1	0.000535701	0.000545624	0.000525789	0.000533663	0.000510813	0.000512495	0.000488839	0.00047628	0.000600601	0.000535258	0.000606625	0.000568392	0.000542616	0.000452277	0.000467925	0.000467583	0.000497553	0.000432497	0.000551948	0.000516882	0.000502324	0.0487071	0.000535194	0.000497107	0.928834	0.000570698	0.000463567	0.81228	0.00770456	0.000347975	PC 35:1|PC 17:0_18:1		-0.106507	2.11325	-0.299951	3.45845		PC 41:2	-0.510822	1.83225			MGDG O-36:2|MGDG O-18:1_18:1	-0.47382	1.6043
1222	4.864	795.513	PG 38:5|PG 18:1_20:4	0.00022662	0.000204184	0.000213408	0.000194585	0.000193382	0.000194873	0.000208966	0.000223377	0.000257139	0.000264658	0.000259916	0.000301546	0.000275571	0.000318812	0.000331683	0.000323632	0.000314275	0.000339406	0.000219359	0.000223592	0.000234242	0.0339723	0.0002097	0.000205149	0.978302	0.000271766	0.000325562	1.19795	0.658443	0.000398539	PG 38:5|PG 18:1_20:4		-0.0316484	0.181482	0.260565	3.39953		LPC 22:6	-0.496293	2.13565			CL 78:12|CL 18:1_18:1_20:4_22:6	-0.469651	2.81221
1585	8.213	846.62	PC 36:1|PC 18:0_18:1	0.0130197	0.0128492	0.0118041	0.012384	0.0106127	0.0105142	0.0107141	0.00987565	0.0124877	0.0109003	0.0124789	0.0122506	0.0124652	0.00902013	0.00952787	0.00986953	0.0108127	0.00987783	0.0114147	0.011189	0.0111255	0.0135159	0.0125143	0.0104291	0.833381	0.0121165	0.00982161	0.810596	0.000749991	0.000641415	PC 36:1|PC 18:0_18:1		-0.262951	3.12494	-0.302945	3.19286		Cer 41:1;O3|Cer 17:0;O3/24:1	-0.437771	2.18399			CL 76:10|CL 18:1_18:1_18:2_22:6	-0.429773	1.99199
2009	4.902	884.551	PS 44:10|PS 22:4_22:6	0.000321295	0.000270855	0.000322998	0.000299188	0.00033133	0.000300363	0.000329902	0.000335581	0.000288956	0.000366793	0.000307564	0.000318532	0.000331483	0.00040359	0.000418467	0.000445885	0.00038103	0.000417565	0.000306592	0.000315395	0.000335002	0.045591	0.000303584	0.000324294	1.06822	0.000322666	0.000413308	1.28092	0.20616	0.00065109	PS 44:10|PS 22:4_22:6		0.0952072	0.685796	0.357176	3.18636		PC O-34:0|PC O-18:0_16:0	-0.426871	1.94783			PE O-34:1|PE O-18:1_16:0	-0.428416	2.70877
988	11.067	761.485	CL 78:12|CL 18:1_18:1_20:4_22:6	0.000187851	0.000143235	0.000174055	0.000169027	0.000137222	0.000147575	0.000122812	0.000139978	0.000148882	0.000171689	0.000130774	0.000136594	0.00016344	0.000114417	0.000101775	9.47653e-05	0.000116555	0.000115089	0.000129336	0.000140217	0.000123223	0.0657452	0.000168542	0.000136897	0.812242	0.000150276	0.00010852	0.722139	0.025084	0.00154096	CL 78:12|CL 18:1_18:1_20:4_22:6		-0.300019	1.6006	-0.469651	2.81221		PS 40:6	-0.400839	2.04174			SMGDG O-34:1|SMGDG O-16:0_18:1	-0.421712	1.34789
1091	8.539	748.618	PC O-34:0|PC O-18:0_16:0	0.000326585	0.000268612	0.000321685	0.000298002	0.000229885	0.000192929	0.000209266	0.00027164	0.000277468	0.000316037	0.000272329	0.000285521	0.000260165	0.000190486	0.000212837	0.00022988	0.000226055	0.000246724	0.0002621	0.000263973	0.00025667	0.0145376	0.000303721	0.00022593	0.743873	0.000282304	0.000221196	0.78354	0.0112765	0.00174882	PC O-34:0|PC O-18:0_16:0		-0.426871	1.94783	-0.351922	2.75725		PC 40:2	-0.399564	2.27089			HexCer 36:2;O3	-0.412735	1.55891
745	8.688	702.539	PE O-34:1|PE O-18:1_16:0	0.000315669	0.000250748	0.000301337	0.000312068	0.000340949	0.000244951	0.000257609	0.000307565	0.000321526	0.000310946	0.000303068	0.000269568	0.000303788	0.000201901	0.000223609	0.000191771	0.000226662	0.000277284	0.00033288	0.000297619	0.000262479	0.118258	0.000294955	0.000287768	0.975634	0.000301779	0.000224245	0.743077	0.798247	0.00195537	PE O-34:1|PE O-18:1_16:0		-0.0355879	0.0978625	-0.428416	2.70877		LPC 18:1	-0.395734	2.4039			PC 34:0	-0.39799	1.82178
1530	6.59	838.551	PS 40:4|PS 18:0_22:4	0.00403688	0.00340228	0.00353479	0.00255956	0.00386658	0.00411278	0.00413458	0.00385529	0.00303918	0.00342385	0.00349176	0.00315945	0.00345421	0.00395425	0.00414594	0.00463763	0.00373664	0.00465733	0.00342702	0.00361044	0.00365004	0.0334002	0.00338338	0.00399231	1.17998	0.00331369	0.00422636	1.27542	0.10228	0.00211445	PS 40:4|PS 18:0_22:4		0.238758	0.99021	0.350975	2.6748		PE O-19:1	-0.394979	1.33876			SMGDG O-32:1|SMGDG O-16:0_16:1	-0.353766	1.31091
681	9.076	684.61	Cer 39:0;O3|Cer 17:0;O3/22:0	0.000127854	0.000150553	0.000121902	0.000121707	9.94033e-05	0.000118144	0.000101971	9.73409e-05	0.00019745	0.000168131	0.000177234	0.000185701	0.000191381	0.000136607	0.00015554	0.000159083	0.000147736	0.000167097	0.000150318	0.000155463	0.000155684	0.0197388	0.000130504	0.000104215	0.798558	0.000183979	0.000153213	0.832772	0.0195313	0.00300499	Cer 39:0;O3|Cer 17:0;O3/22:0		-0.324532	1.70927	-0.264007	2.52216		LPC 20:1	-0.387911	1.429			PC O-34:0|PC O-18:0_16:0	-0.351922	2.75725
828	11.231	724.477	CL 72:7|CL 16:1_18:1_18:1_20:4	0.000127306	9.93349e-05	9.57375e-05	9.36183e-05	0.000161357	0.000127906	0.000148684	0.000143179	0.00010467	0.000112957	7.8601e-05	9.86781e-05	9.91229e-05	0.000141759	0.000144327	0.000120713	0.000116834	0.000150877	0.000125299	0.000114135	0.00011807	0.0475163	0.000103999	0.000145282	1.39695	9.88056e-05	0.000134902	1.36533	0.00762307	0.00351113	CL 72:7|CL 16:1_18:1_18:1_20:4		0.482282	2.11787	0.449246	2.45455		LPC 20:4	-0.383955	1.40808			PC O-34:2|PC O-16:1_18:1	-0.346427	2.04198
647	8.038	584.524	DG 32:1|DG 16:0_16:1	5.22977e-05	4.43638e-05	5.29464e-05	5.29213e-05	7.86462e-05	8.24256e-05	7.29513e-05	7.77771e-05	5.52407e-05	3.57569e-05	8.71111e-05	6.38227e-05	5.67613e-05	0.000156248	0.000123611	0.000129812	0.000100388	8.616e-05	9.39978e-05	7.36831e-05	8.03933e-05	0.12517	5.06323e-05	7.795e-05	1.53953	5.97386e-05	0.000119244	1.99609	7.52772e-05	0.00369109	DG 32:1|DG 16:0_16:1		0.622492	4.12334	0.997179	2.43285		PE 19:1	-0.370891	1.3174			MGDG O-34:1|MGDG O-16:0_18:1	-0.344154	1.48688
810	5.119	719.481	PG 32:1|PG 16:0_16:1	0.000331463	0.000322927	0.000309798	0.000294709	0.000353578	0.000340351	0.000356174	0.000396544	0.000286016	0.000406314	0.000279856	0.000311496	0.000299355	0.000423872	0.00045634	0.000382118	0.000420486	0.000486542	0.000352134	0.000322355	0.000353676	0.0515129	0.000314724	0.000361662	1.14914	0.000316607	0.000433872	1.37038	0.0179775	0.00376331	PG 32:1|PG 16:0_16:1		0.200552	1.74527	0.454574	2.42443		SHexCer 42:3;O2	-0.370753	1.88776			CAR 14:0	-0.326507	2.01137
1849	5.175	883.527	PI 38:5|PI 18:1_20:4	0.0131188	0.0175128	0.0149611	0.013008	0.0161074	0.0138161	0.0187535	0.0186124	0.00944065	0.0161903	0.0117915	0.0181013	0.0160837	0.0184164	0.0231781	0.0223871	0.0213647	0.0265113	0.00966011	0.0114212	0.0132516	0.156922	0.0146502	0.0168223	1.14827	0.0143215	0.0223715	1.56209	0.21737	0.00459505	PI 38:5|PI 18:1_20:4		0.199462	0.6628	0.643481	2.33771		AHexCer 59:2;O3|AHexCer (O-18:1)19:1;O2/22:0;O	-0.359538	2.49883			PE O-34:2|PE O-16:1_18:1	-0.309353	2.01672
1125	5.132	782.492	PS 36:4|PS 16:0_20:4	0.000209846	0.000198045	0.000198093	0.000163732	0.000206628	0.000220081	0.00023938	0.00022499	0.00016269	0.00018477	0.000169908	0.000214888	0.00019044	0.000197785	0.000265485	0.00029355	0.000262311	0.00025282	0.000187421	0.000190893	0.000178636	0.03403	0.000192429	0.00022277	1.15767	0.00018454	0.00025439	1.37851	0.0452706	0.00485731	PS 36:4|PS 16:0_20:4		0.211225	1.34418	0.463113	2.3136		PC 42:1|PC 24:0_18:1	-0.35179	1.72621			PC O-36:2|PC O-18:1_18:1	-0.305933	1.43835
918	5.191	745.501	PG 34:2|PG 16:1_18:1	0.000132841	0.00012443	9.47622e-05	8.13059e-05	0.000115577	8.00412e-05	0.000123924	0.000133301	5.99232e-05	8.8026e-05	0.000146064	0.000148907	0.000150303	0.000188264	0.000174527	0.000207047	0.000242761	0.000201729	5.33924e-05	6.88975e-05	7.1941e-05	0.153645	0.000108335	0.000113211	1.04501	0.000118645	0.000202866	1.70986	0.781783	0.0050339	PG 34:2|PG 16:1_18:1		0.0635108	0.106914	0.773876	2.2981		LPC 18:0	-0.349707	2.0595			PC 36:1|PC 18:0_18:1	-0.302945	3.19286
1640	6.685	817.626	SM 43:7;O2	0.000189166	0.00026579	0.000212465	0.000215525	0.000264846	0.000243613	0.000267598	0.000231601	0.000233174	0.000272948	0.000293101	0.000288669	0.000263538	0.000357479	0.000359744	0.000327543	0.000347087	0.000286503	0.000269784	0.000252007	0.000257928	0.0348276	0.000220737	0.000251915	1.14124	0.000270286	0.000335671	1.24191	0.139249	0.00532327	SM 43:7;O2		0.190608	0.856207	0.312561	2.27382		SHexCer 42:3;O3	-0.348301	1.41274			PC 35:1|PC 17:0_18:1	-0.299951	3.45845
1308	5.988	780.553	PC 36:5	0.000412097	0.000550419	0.000460824	0.000525062	0.000493081	0.000317614	0.000601978	0.00121048	0.000340079	0.000496683	0.000613152	0.000510829	0.000563921	0.000691459	0.000821439	0.000725397	0.000741898	0.000618536	0.000493663	0.000574939	0.00042503	0.150727	0.000487101	0.000655789	1.34631	0.000504933	0.000719746	1.42543	0.423521	0.00534065	PC 36:5		0.429012	0.373125	0.511395	2.27241		PC O-36:2|PC O-18:1_18:1	-0.346234	1.66745			PC 36:0|PC 18:0_18:0	-0.287499	1.76335
1285	7.864	804.602	PC O-34:1|PC O-18:1_16:0	0.000706814	0.000672184	0.00068126	0.000655757	0.00057503	0.000610632	0.000596139	0.000571105	0.000659055	0.000645932	0.000545082	0.000572217	0.000658743	0.000494558	0.000524513	0.000506018	0.000481048	0.000557796	0.000642818	0.000620774	0.000590212	0.0427519	0.000679004	0.000588226	0.866308	0.000616206	0.000512786	0.832167	0.000672989	0.00548624	PC O-34:1|PC O-18:1_16:0		-0.207048	3.17199	-0.265054	2.26073		PC 42:2|PC 18:1_24:1	-0.334749	1.93213			PC O-34:1|PC O-18:1_16:0	-0.265054	2.26073
509	1.532	494.326	LPC 16:1	1.81486e-05	2.0742e-05	1.96484e-05	9.46413e-06	2.14611e-05	2.56454e-05	1.99771e-05	2.50279e-05	1.88779e-05	1.87451e-05	2.22886e-05	2.48491e-05	2.34661e-05	3.5594e-05	3.2571e-05	3.96169e-05	2.70645e-05	2.62797e-05	2.55113e-05	2.45384e-05	2.25547e-05	0.0622609	1.70008e-05	2.30279e-05	1.35452	2.16453e-05	3.22252e-05	1.48878	0.0838946	0.00552569	LPC 16:1		0.437782	1.07627	0.574134	2.25761		Cer 39:0;O3|Cer 17:0;O3/22:0	-0.324532	1.70927			SM 34:1;O2	-0.264708	1.49915
1440	6.365	794.567	PC 37:5	2.92732e-05	4.84528e-05	5.1179e-05	5.16149e-05	4.71923e-05	4.07791e-05	4.8088e-05	4.6873e-05	1.142e-05	2.50049e-05	3.13835e-05	3.41169e-05	5.19461e-05	4.97897e-05	8.81405e-05	6.56863e-05	5.67061e-05	6.48703e-05	3.38054e-05	5.23569e-05	5.15396e-05	0.228379	4.513e-05	4.57331e-05	1.01336	3.07743e-05	6.50386e-05	2.1134	0.917559	0.00593612	PC 37:5		0.0191532	0.0373661	1.07957	2.2265		PC 36:0|PC 18:0_18:0	-0.318899	1.69703			Cer 39:0;O3|Cer 17:0;O3/22:0	-0.264007	2.52216
1371	4.138	817.495	PG 40:8|PG 20:4_20:4	0.000102196	8.59201e-05	9.16414e-05	7.92112e-05	0.000102633	9.94516e-05	9.88388e-05	9.28474e-05	0.00011479	0.000144707	9.89522e-05	0.000110569	0.000121047	0.00017199	0.000173978	0.000155008	0.000129975	0.000161236	0.000110431	0.00010956	0.000112421	0.0132364	8.97421e-05	9.84426e-05	1.09695	0.000118013	0.000158437	1.34254	0.150334	0.00616763	PG 40:8|PG 20:4_20:4		0.133498	0.822943	0.424965	2.20988		SM 41:2;O2|SM 18:1;O2/23:1	-0.31841	2.61026			SM 36:2;O2|SM 18:2;O2/18:0	-0.263745	1.50707
992	5.777	730.538	PC 32:2|PC 16:1_16:1	0.000133803	0.00012267	0.000136485	0.000137973	0.000192584	0.000224064	0.000208454	0.000225977	0.000141016	0.000203296	0.000154974	0.000149788	0.000156555	0.00061267	0.000425759	0.00043159	0.000247618	0.000280041	0.000132983	0.000167287	0.000196568	0.192168	0.000132733	0.00021277	1.60299	0.000161126	0.000399536	2.47965	8.28803e-05	0.00680746	PC 32:2|PC 16:1_16:1		0.680768	4.08155	1.31014	2.16701		PE P-32:1|PE P-16:0_16:1	-0.318262	1.54894			PC O-36:3|PC O-18:2_18:1	-0.238313	1.91741
1222	7.67	768.552	PE O-38:4	0.030848	0.0303566	0.0304258	0.0303167	0.0344357	0.0329392	0.0337349	0.0315071	0.0279338	0.0317669	0.0282401	0.0294212	0.031149	0.0330893	0.0367195	0.0318249	0.0322965	0.0353234	0.031489	0.0315223	0.0299711	0.0285907	0.0304868	0.0331542	1.0875	0.0297022	0.0338507	1.13967	0.00590172	0.00890974	PE O-38:4		0.121011	2.22902	0.188616	2.05013		FA 20:5	-0.309858	1.41817			Cer 41:0;O3|Cer 18:0;O3/23:0	-0.218494	1.54542
1569	7.542	844.605	PC 36:2|PC 18:1_18:1	0.00384245	0.00383889	0.00359227	0.00365523	0.00332631	0.00349424	0.00330854	0.00310772	0.0039878	0.00337212	0.00380785	0.00363103	0.00366997	0.00327123	0.0032068	0.00341973	0.00340635	0.00327792	0.00372094	0.0034439	0.00354312	0.0393248	0.00373221	0.0033092	0.88666	0.00369375	0.0033164	0.897841	0.00595453	0.00892351	PC 36:2|PC 18:1_18:1		-0.173547	2.22515	-0.155468	2.04946		HexCer 41:2;O3	-0.302016	1.55327			Cer 36:1;O3	-0.20902	1.39364
1268	7.829	802.589	PC O-34:2|PC O-16:1_18:1	0.000240119	0.000226727	0.000226813	0.000224291	0.00021649	0.000250389	0.000199907	0.000199181	0.000234854	0.000173849	0.000219022	0.000223648	0.000237372	0.00015558	0.000197422	0.000160245	0.0001715	0.000171582	0.00022985	0.000235553	0.000210081	0.0593689	0.000229488	0.000216492	0.943371	0.000217749	0.000171266	0.786529	0.338988	0.00907854	PC O-34:2|PC O-16:1_18:1		-0.0841035	0.469816	-0.346427	2.04198		CL 78:12|CL 18:1_18:1_20:4_22:6	-0.300019	1.6006			Cer 42:0;O3|Cer 18:0;O3/24:0	-0.194755	1.66323
738	8.05	700.526	PE O-34:2|PE O-16:1_18:1	0.0152073	0.0163945	0.0146103	0.0151693	0.0129554	0.014849	0.0140933	0.0122234	0.0171587	0.0126609	0.0147585	0.0161712	0.0152702	0.0114855	0.0124539	0.0130306	0.013283	0.011095	0.0152428	0.0144133	0.0145504	0.0301744	0.0153454	0.0135303	0.881719	0.0152039	0.0122696	0.807004	0.0399028	0.00962233	PE O-34:2|PE O-16:1_18:1		-0.18161	1.399	-0.309353	2.01672		HexCer 36:1;O3	-0.298799	1.65041			PC 36:2|PC 18:1_18:1	-0.155468	2.04946
35	1.76	253.218	FA 16:1	0.000738725	0.000682276	0.00102874	0.0010007	0.00106405	0.00106476	0.00107862	0.001254	0.00070557	0.000957871	0.00106746	0.000865418	0.000650768	0.00136173	0.00123603	0.00106147	0.00101891	0.00137375	0.000929657	0.000933069	0.000987166	0.0339622	0.000862611	0.00111536	1.293	0.000849418	0.00121038	1.42495	0.0450251	0.00971676	FA 16:1		0.370723	1.34655	0.510914	2.01248		PE O-42:3|PE O-24:2_18:1	-0.298498	2.64616			PE 38:3|PE 18:0_20:3	-0.100346	1.32469
167	1.435	372.312	CAR 14:0	4.27589e-05	5.92242e-05	4.514e-05	5.37227e-05	4.45631e-05	5.17215e-05	4.36249e-05	4.19048e-05	5.74517e-05	4.51058e-05	6.30457e-05	5.19594e-05	5.63501e-05	4.09181e-05	4.73324e-05	4.52367e-05	4.0168e-05	4.47805e-05	4.23709e-05	4.86015e-05	4.78543e-05	0.0735192	5.02114e-05	4.54536e-05	0.905243	5.47825e-05	4.36871e-05	0.797465	0.319661	0.00974149	CAR 14:0		-0.143623	0.495311	-0.326507	2.01137		CL 76:10|CL 18:1_18:1_18:2_22:6	-0.291511	1.39367			LPE 18:0	0.116671	1.31606
1177	5.783	762.508	PE 38:7|PE 16:1_22:6	0.00016168	0.000152529	0.000171401	0.000173931	0.00023422	0.000169012	0.000201833	0.00023952	0.000114072	0.000248947	0.00014516	0.000144943	0.000159055	0.000247035	0.00030737	0.000229699	0.000219024	0.000284541	0.00017861	0.000193936	0.000206098	0.0714142	0.000164885	0.000211146	1.28057	0.000162435	0.000257534	1.58545	0.0349232	0.00993005	PE 38:7|PE 16:1_22:6		0.356781	1.45689	0.664896	2.00305		PC 44:12|PC 22:6_22:6	-0.284813	1.32502			PE O-38:4	0.188616	2.05013
934	11.239	749.482	CL 76:10|CL 18:1_18:1_18:2_22:6	0.000151334	0.000126921	0.000147521	0.000124866	0.000123653	0.000108992	0.000122624	9.46303e-05	0.000126997	0.000144374	0.000105241	0.000119279	0.000124172	7.38064e-05	9.95615e-05	7.56489e-05	0.000105431	0.000105874	8.46653e-05	0.000102206	0.000107059	0.12024	0.00013766	0.000112475	0.817046	0.000124013	9.20644e-05	0.742379	0.0403956	0.0101861	CL 76:10|CL 18:1_18:1_18:2_22:6		-0.291511	1.39367	-0.429773	1.99199		PC O-32:0|PC O-16:0_16:0	-0.28352	1.59383			Cer 42:1;O2|Cer 18:1;O2/24:0	0.208281	1.61776
1971	12.745	876.797	TG 52:2|TG 16:0_18:1_18:1	0.000164935	6.34034e-05	0.000196282	8.37874e-05	0.000169018	0.000137143	0.000152792	6.7084e-05	9.76619e-05	0.000118383	0.00013375	0.000128698	9.43727e-05	0.000233447	0.000155627	0.000221541	0.000164844	0.000137086	0.00010918	9.83573e-05	0.000130003	0.142951	0.000127102	0.000131509	1.03468	0.000114573	0.000182509	1.59295	0.91357	0.0109088	TG 52:2|TG 16:0_18:1_18:1		0.0491792	0.0392582	0.671699	1.96222		SHexCer 43:3;O2	-0.279807	1.36609			PC 34:2	0.208396	1.72815
1052	6.794	740.521	PE O-36:4	0.00442616	0.00425286	0.00444475	0.00442099	0.00482081	0.0046986	0.0046155	0.00466829	0.00428816	0.00489851	0.00529952	0.00544004	0.00508528	0.00713825	0.00668635	0.00731317	0.00567024	0.0053591	0.00492932	0.00486923	0.00496024	0.00940645	0.00438619	0.0047008	1.07173	0.0050023	0.00643342	1.28609	0.00235623	0.0117076	PE O-36:4		0.0999376	2.62778	0.362994	1.93153		Cer 41:0;O3|Cer 18:0;O3/23:0	-0.273067	1.38659			PI 36:4|PI 16:0_20:4	0.223688	1.42318
1450	7.949	828.609	PC O-36:3|PC O-18:2_18:1	0.00017798	0.000201604	0.000167127	0.000186144	0.000150233	0.000176864	0.000157646	0.000148716	0.000187896	0.000151143	0.000191629	0.000188633	0.000179644	0.000156622	0.000136108	0.000157372	0.00015617	0.000155797	0.000103495	0.000144563	0.000154552	0.201626	0.000183214	0.000158364	0.86437	0.000179789	0.000152414	0.847736	0.043188	0.0120946	PC O-36:3|PC O-18:2_18:1		-0.210279	1.36464	-0.238313	1.91741		PC 36:1|PC 18:0_18:1	-0.262951	3.12494			PE O-42:8|PE O-20:2_22:6	0.256012	1.53324
710	5.047	693.466	PG 30:0|PG 14:0_16:0	9.73988e-06	1.08345e-05	7.99046e-06	1.29691e-05	8.62041e-06	1.33977e-05	7.17457e-06	1.23829e-05	1.47514e-05	1.24871e-05	1.24649e-05	1.38312e-05	1.12415e-05	1.16809e-05	1.06275e-05	9.80308e-06	6.11709e-06	7.64838e-06	8.52218e-06	7.96311e-06	4.50212e-06	0.311274	1.03835e-05	1.03939e-05	1.001	1.29552e-05	9.17538e-06	0.708239	0.995618	0.0125588	PG 30:0|PG 14:0_16:0		0.00144254	0.00190708	-0.497691	1.90105		Cer 42:1;O3	-0.252654	1.67678			PG 38:5|PG 18:1_20:4	0.260565	3.39953
1740	4.276	867.515	PG 44:11|PG 22:5_22:6	6.21247e-05	3.52156e-05	4.81512e-05	4.20045e-05	4.98896e-05	5.54441e-05	5.94241e-05	5.48558e-05	6.28268e-05	7.93872e-05	4.44007e-05	5.08982e-05	6.33623e-05	9.71342e-05	7.97211e-05	7.83201e-05	7.50485e-05	8.44718e-05	5.60421e-05	5.52035e-05	6.55868e-05	0.0978556	4.6874e-05	5.49034e-05	1.1713	6.0175e-05	8.29391e-05	1.3783	0.232944	0.0128188	PG 44:11|PG 22:5_22:6		0.228108	0.632748	0.462888	1.89215		PC 40:6	-0.245408	1.81748			PE O-42:7|PE O-20:1_22:6	0.266209	1.80293
691	6.683	688.486	PE 32:1|PE 16:0_16:1	0.000252513	0.000275774	0.000278065	0.000258048	0.000330771	0.000370293	0.000312315	0.000294624	0.00036699	0.000320332	0.000376487	0.000328607	0.000299907	0.000616485	0.000444134	0.000570394	0.000435398	0.000375039	0.000422321	0.000449037	0.000381123	0.0819498	0.0002661	0.000327001	1.22886	0.000338464	0.00048829	1.44266	0.0128663	0.0133667	PE 32:1|PE 16:0_16:1		0.297325	1.89055	0.528734	1.87398		PC 38:2|PC 18:1_20:1	-0.231914	1.44058			SM 43:7;O2	0.312561	2.27382
1396	8.034	820.605	PC 34:0	0.0042534	0.00366549	0.00392043	0.00397218	0.00351694	0.00295996	0.00335896	0.00363384	0.00410325	0.00474281	0.00321597	0.00355571	0.00364619	0.00272001	0.00290141	0.00258891	0.00296656	0.0034428	0.00378508	0.00367823	0.00349231	0.0405684	0.00395287	0.00336742	0.851893	0.00385278	0.00292394	0.758915	0.0216824	0.0150736	PC 34:0		-0.231256	1.66389	-0.39799	1.82178		PC 34:0	-0.231256	1.66389			PC 33:1|PC 15:0_18:1	0.334455	3.89706
1266	8.658	802.57	PE O-42:7|PE O-20:1_22:6	0.000705798	0.000605706	0.000620706	0.000614748	0.000671499	0.000579203	0.00065119	0.000627307	0.000539351	0.000581068	0.00068025	0.000590643	0.000625556	0.000724175	0.00061574	0.000738085	0.000818598	0.000731618	0.000651216	0.000657724	0.000625989	0.0259896	0.00063674	0.0006323	0.993027	0.000603373	0.000725643	1.20264	0.889259	0.0157424	PE O-42:7|PE O-20:1_22:6		-0.0100952	0.050972	0.266209	1.80293		Cer 42:0;O3|Cer 18:0;O3/24:0	-0.224832	1.51325			PS 40:4|PS 18:0_22:4	0.350975	2.6748
1412	8.799	790.63	PC 36:0|PC 18:0_18:0	0.000437128	0.000389818	0.000478331	0.000511285	0.000357291	0.00036236	0.000340802	0.000395851	0.00041227	0.000386216	0.000481885	0.000507211	0.000418961	0.000334139	0.00034555	0.000400931	0.000388688	0.000338559	0.000389416	0.000431668	0.000376716	0.0720566	0.00045414	0.000364076	0.801681	0.000441309	0.000361574	0.819321	0.0200894	0.0172443	PC 36:0|PC 18:0_18:0		-0.318899	1.69703	-0.287499	1.76335		PC 38:3|PC 18:0_20:3	-0.221807	2.2503			PS 44:10|PS 22:4_22:6	0.357176	3.18636
661	9.202	678.594	Cer 40:2;O2|Cer 18:2;O2/22:0	0.000138998	0.000136208	0.000146478	0.000101458	0.000130327	9.66571e-05	0.000103719	0.000127734	1.60363e-05	0.000125379	8.70623e-05	9.76985e-05	7.92064e-05	0.000170007	0.000139584	0.000115214	0.000179128	0.000126014	0.000106602	0.000140755	0.00011683	0.144391	0.000130786	0.000114609	0.876314	8.10764e-05	0.000145989	1.80064	0.263477	0.0179429	Cer 40:2;O2|Cer 18:2;O2/22:0		-0.19048	0.579257	0.848507	1.74611		PS 36:2|PS 18:1_18:1	-0.210922	1.51258			PE O-36:4	0.362994	1.93153
1365	6.686	816.57	PC 34:2	0.00154593	0.00167406	0.00153708	0.0015023	0.00214408	0.00171293	0.00211176	0.00165588	0.0018079	0.00195842	0.00161565	0.00170091	0.00153554	0.00205647	0.00214456	0.0019638	0.00196617	0.00182674	0.0019175	0.00180758	0.00212533	0.0827475	0.00156484	0.00190616	1.21812	0.00172368	0.00199155	1.1554	0.0437806	0.0187005	PC 34:2		0.284653	1.35872	0.208396	1.72815		PC O-36:3|PC O-18:2_18:1	-0.210279	1.36464			PS 40:3|PS 18:0_22:3	0.40592	1.48727
782	11.596	713.486	CL 70:4|CL 16:1_18:1_18:1_18:1	6.43768e-05	1.42125e-05	4.4647e-05	5.09432e-05	6.73721e-05	7.15859e-05	8.42492e-05	6.60017e-05	5.71031e-05	5.89062e-05	1.04773e-05	4.60936e-05	1.01173e-05	6.22209e-05	6.74962e-05	8.10893e-05	6.76433e-05	7.14564e-05	6.18315e-05	6.47339e-05	4.25726e-05	0.213638	4.35449e-05	7.23022e-05	1.66041	3.65395e-05	6.99812e-05	1.91522	0.0450332	0.0187344	CL 70:4|CL 16:1_18:1_18:1_18:1		0.731536	1.34647	0.937511	1.72736		PC O-34:1|PC O-18:1_16:0	-0.207048	3.17199			PG 40:8|PG 20:4_20:4	0.424965	2.20988
1796	8.854	874.642	PC 38:1|PC 18:0_20:1	0.000646379	0.000636226	0.000876683	0.000701957	0.000598628	0.000516719	0.000752387	0.000387611	0.000544774	0.00041617	0.000597901	0.000691906	0.000493119	0.000293058	0.00033956	0.000457015	0.000470425	0.000327368	0.000482325	0.000490665	0.000594071	0.119169	0.000715311	0.000563836	0.788239	0.000548774	0.000377485	0.687871	0.160239	0.0198061	PC 38:1|PC 18:0_20:1		-0.343295	0.795232	-0.539791	1.7032		SM 34:1;O2	-0.196028	1.7971			CL 72:7|CL 16:1_18:1_18:1_20:4	0.449246	2.45455
974	6.627	758.575	HexCer 34:1;O2	9.76182e-05	0.000109781	8.96438e-05	0.000119342	9.40524e-05	9.57663e-05	0.000104324	7.79176e-05	0.000118787	6.52911e-05	0.000112964	9.94158e-05	8.98752e-05	7.78682e-05	5.66432e-05	7.12405e-05	7.29672e-05	6.19495e-05	9.2714e-05	0.000104067	9.70629e-05	0.058478	0.000104096	9.3015e-05	0.893548	9.72667e-05	6.81337e-05	0.700484	0.243248	0.0214667	HexCer 34:1;O2		-0.162383	0.61395	-0.513577	1.66823		PG 36:2|PG 18:1_18:1	-0.194132	1.32306			PG 32:1|PG 16:0_16:1	0.454574	2.42443
840	10.08	726.657	Cer 42:0;O3|Cer 18:0;O3/24:0	0.000180027	0.00016111	0.000160717	0.000159515	0.00015557	0.00013379	0.000126101	0.000150469	0.000220336	0.000196149	0.000204208	0.000196432	0.00017922	0.000182499	0.000167997	0.000177024	0.000188075	0.000154933	0.000177064	0.000191154	0.000174645	0.0492707	0.000165342	0.000141482	0.855695	0.000199269	0.000174105	0.873721	0.0306722	0.0217155	Cer 42:0;O3|Cer 18:0;O3/24:0		-0.224832	1.51325	-0.194755	1.66323		PG 38:2|PG 18:1_20:1	-0.182894	1.36645			PG 44:11|PG 22:5_22:6	0.462888	1.89215
1832	12.38	848.771	TG 50:2|TG 16:0_16:1_18:1	6.92805e-05	1.81274e-05	6.32858e-05	1.08909e-05	5.20692e-05	5.67559e-05	4.54481e-05	4.11684e-05	2.46656e-05	5.48796e-05	5.01617e-05	4.5514e-05	5.8388e-05	8.92774e-05	7.1997e-05	8.14535e-05	6.36356e-05	5.22067e-05	4.58612e-05	6.20564e-05	6.6434e-05	0.186474	4.03962e-05	4.88604e-05	1.20953	4.67218e-05	7.17141e-05	1.53492	0.603793	0.0218976	TG 50:2|TG 16:0_16:1_18:1		0.274448	0.219112	0.618161	1.6596		PE O-34:2|PE O-16:1_18:1	-0.18161	1.399			PS 36:4|PS 16:0_20:4	0.463113	2.3136
765	10.422	708.646	Cer 42:1;O2|Cer 18:1;O2/24:0	0.000314192	0.00028613	0.000376782	0.000447435	0.000399808	0.000318548	0.000329757	0.000457846	0.000294326	0.000305699	0.000330347	0.000373107	0.000308363	0.000376406	0.000402282	0.000371616	0.000380027	0.000331847	0.000367833	0.00038325	0.000341386	0.0581419	0.000356135	0.00037649	1.05716	0.000322368	0.000372436	1.15531	0.688798	0.0241124	Cer 42:1;O2|Cer 18:1;O2/24:0		0.0801883	0.161908	0.208281	1.61776		PC 36:2|PC 18:1_18:1	-0.173547	2.22515			Cer 42:3;O2|Cer 18:2;O2/24:1	0.506252	1.45367
874	10.88	735.468	CL 74:10|CL 16:1_18:1_20:4_20:4	7.24349e-05	7.77907e-05	7.6286e-05	9.20006e-05	0.000120229	0.00011096	0.000125418	0.000126024	7.73445e-05	0.000107905	4.53448e-05	6.42892e-05	7.1097e-05	0.000114144	0.000112756	9.42167e-05	8.86533e-05	0.000125674	6.19229e-05	0.000101882	0.000104882	0.267783	7.9628e-05	0.000120658	1.51527	7.31962e-05	0.000107089	1.46304	0.000303909	0.0246451	CL 74:10|CL 16:1_18:1_20:4_20:4		0.599574	3.51726	0.548969	1.60827		PE O-42:8|PE O-18:2_24:6	-0.141065	1.53204			PC O-32:1|PC O-16:0_16:1	0.507115	1.59077
1134	5.974	756.553	PC 34:3	0.000161153	0.000207664	0.000220196	0.000213107	0.000307263	0.000256351	0.000271915	0.000288229	0.00015197	0.000396381	0.000163357	0.000286028	0.000207512	0.00039704	0.00061118	0.000305205	0.000379496	0.000457075	0.000246794	0.000255277	0.00032428	0.154292	0.00020053	0.00028094	1.40098	0.000241049	0.000429999	1.78386	0.00348042	0.0248327	PC 34:3		0.486439	2.45837	0.835006	1.60498		PC 40:7|PC 18:1_22:6	-0.137128	1.31254			FA 16:1	0.510914	2.01248
1443	8.556	827.618	MGDG O-36:2|MGDG O-18:1_18:1	0.000174623	0.000229966	0.000183437	0.000220842	0.000171656	0.00021623	0.000191244	0.000174197	0.000211333	0.000160477	0.00023466	0.000252278	0.000223726	0.000122356	0.000150046	0.000150782	0.000214726	0.000141531	0.000170942	0.000235561	0.0002674	0.218793	0.000202217	0.000188332	0.931335	0.000216495	0.000155888	0.720055	0.446983	0.0248715	MGDG O-36:2|MGDG O-18:1_18:1		-0.102628	0.349709	-0.47382	1.6043		FA 14:0	-0.124036	1.45063			PC 36:5	0.511395	2.27241
945	7.058	718.572	PC O-32:1|PC O-16:0_16:1	0.000219848	0.000245828	0.00011724	0.000232842	0.000253295	0.000237529	0.000188341	0.00025095	0.000158562	0.000235342	0.000157302	0.000288834	0.000292952	0.000332096	0.000380203	0.00031874	0.000267484	0.000311692	0.000252603	0.000255021	0.000166577	0.224175	0.000203939	0.000232529	1.14019	0.000226598	0.000322043	1.42121	0.42026	0.0256585	PC O-32:1|PC O-16:0_16:1		0.18927	0.376482	0.507115	1.59077		PC 42:7|PC 20:1_22:6	-0.108598	2.04713			PE 32:1|PE 16:0_16:1	0.528734	1.87398
1274	8.674	774.634	PC O-36:1	0.000290809	0.000240816	0.000188199	0.000263189	0.000232261	0.000227909	0.000357663	0.00024298	0.00018767	0.00028306	0.00027527	0.000232097	0.000205479	0.0001118	0.000186371	0.000219918	0.000167986	0.000110064	0.000224348	0.000369063	0.000236035	0.290762	0.000245753	0.000265203	1.07914	0.000236715	0.000159228	0.672656	0.62569	0.0261428	PC O-36:1		0.109889	0.203641	-0.572059	1.58265		PC 35:1|PC 17:0_18:1	-0.106507	2.11325			CL 74:10|CL 16:1_18:1_20:4_20:4	0.548969	1.60827
651	7.914	674.508	PE O-32:1|PE O-16:1_16:0	0.000217692	0.00021891	0.000254968	0.000233078	0.000251643	0.000189083	0.000208205	0.000207701	0.000248562	0.000256251	0.00015547	0.000169123	0.000238185	0.000118029	0.000160021	9.17218e-05	0.00011262	0.000198358	0.000220896	0.000212051	0.000182371	0.0983866	0.000231162	0.000214158	0.926442	0.000213518	0.00013615	0.637651	0.324482	0.0266497	PE O-32:1|PE O-16:1_16:0		-0.110227	0.48881	-0.649161	1.57431		LPE 18:0	-0.0754017	1.77872			LPC 16:1	0.574134	2.25761
1253	6.558	800.585	HexCer 36:2;O3	7.6442e-05	8.38669e-05	7.70393e-05	8.44099e-05	2.94396e-05	7.54579e-05	6.58124e-05	5.57291e-05	0.000106722	8.00394e-05	8.70481e-05	6.53741e-05	8.7033e-05	5.63941e-05	6.57829e-05	7.78042e-05	5.40131e-05	6.61788e-05	6.26538e-05	8.52987e-05	9.50095e-05	0.205009	8.04395e-05	5.66098e-05	0.703755	8.52433e-05	6.40346e-05	0.751198	0.0570636	0.0276112	HexCer 36:2;O3		-0.506854	1.24364	-0.412735	1.55891		PE O-36:4	0.0999376	2.62778			PE 32:1|PE 16:0_16:1	0.590769	1.53501
781	9.809	712.638	Cer 41:0;O3|Cer 18:0;O3/23:0	0.000166902	0.000193939	0.000160435	0.000171357	0.00015177	0.00015838	0.000145285	0.000117759	0.00027245	0.000236408	0.000289304	0.00029741	0.000246315	0.000225086	0.00023884	0.000245573	0.000240863	0.000202938	0.00020469	0.000220616	0.000202053	0.0480254	0.000173158	0.000143298	0.827558	0.000268377	0.00023066	0.859462	0.0410593	0.0284827	Cer 41:0;O3|Cer 18:0;O3/23:0		-0.273067	1.38659	-0.218494	1.54542		PE 36:4|PE 16:0_20:4	0.105857	1.43768			PC 38:7	0.613803	1.46711
891	6.675	690.506	PE 32:1|PE 16:0_16:1	0.0001969	0.000220939	0.000206432	0.000183696	0.00021155	0.000299483	0.000223837	0.000206024	0.000251349	0.000202022	0.000324831	0.000291776	0.000267332	0.000515276	0.00036729	0.00049993	0.000366703	0.000264856	0.000290966	0.000284516	0.000272177	0.0337886	0.000201992	0.000235223	1.16452	0.000267462	0.000402811	1.50605	0.200559	0.0291737	PE 32:1|PE 16:0_16:1		0.219737	0.697758	0.590769	1.53501		PE O-38:4	0.121011	2.22902			TG 50:2|TG 16:0_16:1_18:1	0.618161	1.6596
1252	7.915	800.558	PE O-42:8|PE O-20:2_22:6	0.000316137	0.000290624	0.000317251	0.000320523	0.00034722	0.000310639	0.000324506	0.000288075	0.000294977	0.000298039	0.000351018	0.000310157	0.00031556	0.000449061	0.000324189	0.000380433	0.000366162	0.000354709	0.00035284	0.000316949	0.000336931	0.0535913	0.000311134	0.00031761	1.02082	0.00031395	0.000374911	1.19417	0.664164	0.0292927	PE O-42:8|PE O-20:2_22:6		0.0297221	0.177725	0.256012	1.53324		PE 38:4|PE 18:0_20:4	0.123144	1.3962			PI 38:5|PI 18:1_20:4	0.643481	2.33771
1162	6.489	787.588	SM 36:2;O2|SM 18:2;O2/18:0	0.00139397	0.00124338	0.00110631	0.00106848	0.0010776	0.00117548	0.00102812	0.000858167	0.00144616	0.0011966	0.0011318	0.00104744	0.0013194	0.00101232	0.000945026	0.00114042	0.000961677	0.00105588	0.00126308	0.00117933	0.00108614	0.0752511	0.00120304	0.00103484	0.860191	0.00122828	0.00102306	0.832923	0.14136	0.031112	SM 36:2;O2|SM 18:2;O2/18:0		-0.217271	0.849672	-0.263745	1.50707		PE 38:6|PE 16:0_22:6	0.14638	1.5275			PE 38:7|PE 16:1_22:6	0.664896	2.00305
994	6.303	761.573	SM 34:1;O2	0.000699305	0.000665178	0.000641261	0.000561537	0.000541441	0.000642269	0.000527792	0.000438319	0.000796965	0.000664746	0.000793094	0.000673549	0.000804387	0.000709659	0.000537927	0.000680305	0.000644585	0.000534535	0.000734087	0.00067517	0.000633776	0.0740219	0.00064182	0.000537455	0.837392	0.000746548	0.000621402	0.832367	0.0867036	0.0316848	SM 34:1;O2		-0.256024	1.06196	-0.264708	1.49915		PE 39:6|PE 17:0_22:6	0.169108	1.82539			TG 52:2|TG 16:0_18:1_18:1	0.671699	1.96222
1542	7.208	840.565	PS 40:3|PS 18:0_22:3	0.000194593	0.000186635	0.000191737	0.00017789	0.00017792	0.000229219	0.000191887	0.000182341	0.000192327	0.000117378	0.000190061	0.000176563	0.000233603	0.000285753	0.000217335	0.000256598	0.000223489	0.000222423	0.000195271	0.000214165	0.000214637	0.0531061	0.000187714	0.000195342	1.04064	0.000181986	0.00024112	1.32493	0.555602	0.0325632	PS 40:3|PS 18:0_22:3		0.0574657	0.255236	0.40592	1.48727		PI 36:4|PI 16:0_20:4	0.173509	1.47915			PC 31:0|PC 15:0_16:0	0.691137	4.35054
1261	8.489	801.607	MGDG O-34:1|MGDG O-16:0_18:1	0.00183332	0.00200761	0.00175988	0.0018138	0.00169519	0.0020332	0.00179442	0.00163256	0.00192382	0.00127546	0.00199608	0.00190784	0.00189745	0.00118234	0.00141282	0.00153396	0.00155639	0.00140493	0.0018084	0.00177512	0.00176179	0.0134714	0.00185365	0.00178884	0.965036	0.00180013	0.00141809	0.78777	0.55258	0.0325923	MGDG O-34:1|MGDG O-16:0_18:1		-0.051345	0.257605	-0.344154	1.48688		PE O-40:4	0.194006	1.64667			PC 30:0|PC 14:0_16:0	0.74436	5.24761
1510	5.752	804.551	PC 38:7	0.000194664	0.000151707	0.000225332	0.000177502	0.000246056	0.000176679	0.000223006	0.000389122	0.000136885	0.000369333	0.000172383	0.000176238	0.000218852	0.000325858	0.000365195	0.000343695	0.000260438	0.000347871	0.000162614	0.000189172	0.000233667	0.18397	0.000187301	0.000258716	1.38128	0.000214738	0.000328611	1.53029	0.190011	0.034111	PC 38:7		0.466009	0.721221	0.613803	1.46711		PG 32:1|PG 16:0_16:1	0.200552	1.74527			PG 34:2|PG 16:1_18:1	0.773876	2.2981
684	7.619	686.507	PE O-33:2|PE O-18:2_15:0	0.000101735	0.000129341	0.000119467	0.000102412	0.000103747	0.000109609	0.000110335	7.79904e-05	0.000130726	8.92435e-05	0.000126089	0.000128659	8.53574e-05	3.24871e-05	8.72268e-05	8.51973e-05	7.88558e-05	8.96481e-05	0.000125449	0.000109148	0.000104107	0.0988033	0.000113239	0.00010042	0.886803	0.000112015	7.4683e-05	0.666723	0.254904	0.0350881	PE O-33:2|PE O-18:2_15:0		-0.173314	0.593624	-0.584842	1.45484		PS 36:4|PS 16:0_20:4	0.211225	1.34418			PC 34:3	0.835006	1.60498
750	9.164	704.609	Cer 42:3;O2|Cer 18:2;O2/24:1	0.000131035	0.00019371	0.000275556	0.000285272	0.000281291	0.000209916	0.000240751	0.000304084	0.000120289	0.000240517	0.000168098	0.000208838	0.00018926	0.000263073	0.000322037	0.000246912	0.000186565	0.000298084	0.000246736	0.000263131	0.000247516	0.0366338	0.000221394	0.000259011	1.16991	0.0001854	0.000263334	1.42036	0.40545	0.0351828	Cer 42:3;O2|Cer 18:2;O2/24:1		0.226398	0.392063	0.506252	1.45367		PC 33:0|PC 16:0_17:0	0.211527	1.90352			Cer 40:2;O2|Cer 18:2;O2/22:0	0.848507	1.74611
1258	7.969	772.621	PC O-36:2|PC O-18:1_18:1	0.00032536	0.000407219	0.000319595	0.00033735	0.000270178	0.000302437	0.00028002	0.000240413	0.000303898	0.000287999	0.000378144	0.00040096	0.000380587	0.000248562	0.000262234	0.000304118	0.000325854	0.000276125	0.000324408	0.000305377	0.000294704	0.0488257	0.000347381	0.000273262	0.786635	0.000350318	0.000283379	0.808919	0.0215054	0.0364463	PC O-36:2|PC O-18:1_18:1		-0.346234	1.66745	-0.305933	1.43835		PE O-40:8|PE O-18:2_22:6	0.21512	1.63802			CL 70:4|CL 16:1_18:1_18:1_18:1	0.937511	1.72736
1659	5.093	857.511	PI 36:4|PI 16:0_20:4	0.0656524	0.0627379	0.0671685	0.0590643	0.066296	0.072015	0.0710775	0.0777753	0.0540395	0.0732828	0.0540822	0.0599132	0.0630243	0.0689654	0.0755342	0.0685245	0.0659862	0.0763744	0.0613376	0.0612425	0.0621528	0.00812599	0.0636558	0.0717909	1.1278	0.0608684	0.0710769	1.16771	0.0331779	0.0377415	PI 36:4|PI 16:0_20:4		0.173509	1.47915	0.223688	1.42318		PE O-38:8|PE O-16:2_22:6	0.275728	1.56069			PC 32:1	0.956867	4.11282
571	7.793	640.549	Cer 36:1;O3	0.000175135	0.000158446	0.000149606	0.000165329	0.000159833	0.000174399	0.000143166	0.000134769	0.00018455	0.000163985	0.000163967	0.000144933	0.000173585	0.00015393	0.000151626	0.000149378	0.00011863	0.000145373	0.000201924	0.000186349	0.00016819	0.0910218	0.000162129	0.000153042	0.943952	0.000166204	0.000143787	0.865125	0.413395	0.0403983	Cer 36:1;O3		-0.0832143	0.383635	-0.20902	1.39364		PC 34:2	0.284653	1.35872			DG 32:1|DG 16:0_16:1	0.997179	2.43285
1226	7.173	768.585	PC O-36:4|PC O-16:0_20:4	0.000225623	0.000229891	0.000168637	0.000142851	0.000163622	0.0001474	0.000146549	0.000146899	0.000185662	0.000189493	0.000120414	0.000154867	0.000165986	0.000127	0.000167527	0.000100696	4.75239e-05	9.10041e-05	0.000163767	0.00016232	0.000179886	0.0578135	0.000191751	0.000151118	0.788094	0.000163285	0.00010675	0.653768	0.11246	0.0424652	PC O-36:4|PC O-16:0_20:4		-0.343561	0.949001	-0.61315	1.37197		PE 32:1|PE 16:0_16:1	0.297325	1.89055			PC 37:5	1.07957	2.2265
1404	6.521	821.539	SMGDG O-34:1|SMGDG O-16:0_18:1	0.00222561	0.00249591	0.002032	0.00241363	0.00180592	0.00213835	0.00220721	0.00203546	0.00184364	0.00125614	0.00210351	0.00218192	0.00207306	0.00123254	0.00138451	0.00161827	0.00170546	0.00112018	0.0017804	0.00179312	0.00176833	0.00696192	0.00229178	0.00204673	0.893075	0.00189165	0.00141219	0.746538	0.120747	0.0448858	SMGDG O-34:1|SMGDG O-16:0_18:1		-0.163147	0.918123	-0.421712	1.34789		PE 36:6|PE 14:0_22:6	0.298745	2.22838			SM 41:6;O2	1.12583	4.87905
1032	7.965	768.545	PE 38:3|PE 18:0_20:3	0.000825441	0.000814364	0.000799133	0.000798956	0.000802349	0.000726764	0.000796124	0.000733253	0.000788764	0.000796067	0.000711618	0.000759208	0.000777443	0.000709809	0.000674493	0.000745145	0.000688248	0.000757857	0.000857534	0.000789313	0.000752668	0.0665377	0.000809474	0.000764622	0.944592	0.00076662	0.00071511	0.93281	0.0773943	0.0473488	PE 38:3|PE 18:0_20:3		-0.0822365	1.11129	-0.100346	1.32469		PE O-40:9|PE O-18:3_22:6	0.30712	2.06802			PC 32:2|PC 16:1_16:1	1.31014	2.16701
340	2.235	480.305	LPE 18:0	0.000671292	0.000648815	0.00066651	0.000633628	0.000628135	0.000621034	0.00060692	0.000630727	0.000710885	0.000652882	0.000790453	0.000722624	0.000721865	0.00079103	0.000750824	0.000824001	0.000788019	0.000747957	0.000752543	0.000706271	0.000694164	0.0429327	0.000655061	0.000621704	0.949078	0.000719742	0.000780366	1.08423	0.0166447	0.048299	LPE 18:0		-0.0754017	1.77872	0.116671	1.31606		PE O-42:9|PE O-20:3_22:6	0.31163	1.31859
1207	5.708	793.506	SMGDG O-32:1|SMGDG O-16:0_16:1	0.000433995	0.000426097	0.000373372	0.000443232	0.000325669	0.000390917	0.000396388	0.000351603	0.000351196	0.000234487	0.000335997	0.000382319	0.000366535	0.000216874	0.00026026	0.000295196	0.000304947	0.000229982	0.000316309	0.000337055	0.000324904	0.0319652	0.000419174	0.000366144	0.87349	0.000334107	0.000261452	0.782539	0.0602418	0.0488752	SMGDG O-32:1|SMGDG O-16:0_16:1		-0.195138	1.2201	-0.353766	1.31091		PS 38:6|PS 16:0_22:6	0.315789	2.42834
1740	7.245	834.598	PC 40:6	0.0113478	0.0117456	0.0122078	0.0127181	0.0105572	0.00874889	0.0103138	0.0108882	0.0104016	0.011113	0.0109172	0.0126079	0.0111946	0.00902608	0.0106981	0.00910279	0.0111556	0.00993181	0.0111796	0.0104764	0.0107807	0.0326157	0.0120048	0.010127	0.843577	0.0112469	0.00998289	0.887616	0.0152235	0.0540231	PC 40:6		-0.245408	1.81748	-0.171992	1.26742		PC 32:0|PC 16:0_16:0	0.344209	3.15485
889	6.808	738.506	PE 36:4|PE 16:0_20:4	0.00574266	0.00560502	0.00576866	0.00548616	0.00645283	0.00606651	0.00606777	0.0057362	0.00594709	0.00702035	0.00530814	0.00505767	0.00536864	0.00758988	0.00657022	0.0066987	0.00610017	0.00644398	0.00671804	0.00649448	0.00658719	0.0170191	0.00565062	0.00608083	1.07613	0.00574038	0.00668059	1.16379	0.0365025	0.0604223	PE 36:4|PE 16:0_20:4		0.105857	1.43768	0.218829	1.2188		PE 38:7|PE 16:1_22:6	0.356781	1.45689
439	1.825	580.357	LPC 18:1	0.000737124	0.000787084	0.000739379	0.000642891	0.000503059	0.000598807	0.000586709	0.000520645	0.000754338	0.000577771	0.00089216	0.00084943	0.00083143	0.00061093	0.000590436	0.000703431	0.000730148	0.000583696	0.000684648	0.000654075	0.000660363	0.0242291	0.000726619	0.000552305	0.760102	0.000781026	0.000643728	0.824209	0.00394547	0.0619281	LPC 18:1		-0.395734	2.4039	-0.278918	1.20811		FA 16:1	0.370723	1.34655
1026	7.696	766.533	PE 38:4|PE 18:0_20:4	0.0312614	0.0295929	0.0292725	0.0272879	0.0335908	0.0309189	0.0319937	0.0313736	0.0274359	0.0315439	0.0246999	0.0245933	0.0268275	0.0297421	0.0311984	0.0287799	0.0278191	0.0327254	0.0294791	0.0285389	0.0286299	0.0179542	0.0293537	0.0319693	1.08911	0.0270201	0.030053	1.11225	0.0401604	0.0835448	PE 38:4|PE 18:0_20:4		0.123144	1.3962	0.153475	1.07808		PE 40:5|PE 18:0_22:5	0.371178	1.5323
1103	7.759	778.592	PC O-32:0|PC O-16:0_16:0	0.000275196	0.000210711	0.000258634	0.00023847	0.000206507	0.000190498	0.000214126	0.000196495	0.000247219	0.000272282	0.000150536	0.00016187	0.000202884	0.000151116	0.000180685	0.000130026	0.000136257	0.000184079	0.000240781	0.000215534	0.000207911	0.077703	0.000245753	0.000201907	0.821584	0.000206958	0.000156433	0.755867	0.0254784	0.08874	PC O-32:0|PC O-16:0_16:0		-0.28352	1.59383	-0.403796	1.05188		PC 33:1|PC 15:0_18:1	0.41663	4.22737
857	7.199	674.512	PE P-32:1|PE P-16:0_16:1	0.000248038	0.000274727	0.000238774	0.00022064	0.000187027	0.000227667	0.000204521	0.000168527	0.000273567	0.000163596	0.000297484	0.000255827	0.000259019	0.000201157	0.000196261	0.000227572	0.000217837	0.00015945	0.000258826	0.000218229	0.000198389	0.136829	0.000245545	0.000196936	0.802036	0.000249899	0.000200455	0.802146	0.0282525	0.089741	PE P-32:1|PE P-16:0_16:1		-0.318262	1.54894	-0.318063	1.04701		CL 72:7|CL 16:1_18:1_18:1_20:4	0.482282	2.11787
1961	6.481	902.595	SHexCer 42:3;O3	0.000744421	0.00078424	0.000694995	0.000642317	0.000532149	0.000707433	0.000528786	0.000482878	0.000982776	0.000707317	0.00102288	0.000963458	0.000899077	0.000754965	0.000744056	0.000908564	0.000828929	0.000724077	0.000745774	0.000762107	0.000722184	0.0270013	0.000716493	0.000562812	0.785508	0.000915101	0.000792118	0.865607	0.0386602	0.0962731	SHexCer 42:3;O3		-0.348301	1.41274	-0.208215	1.0165		PC 34:3	0.486439	2.45837
1269	7.298	802.6	HexCer 36:1;O3	0.000535036	0.000531876	0.000503479	0.000578094	0.000387663	0.000501425	0.000387401	0.000470077	0.00037238	0.000623429	0.000411943	0.000300423	0.000344378	0.000340443	0.000270491	0.000342657	0.000294413	0.000250943	0.000550976	0.000473908	0.000332576	0.244791	0.000537121	0.000436641	0.812929	0.000410511	0.00029979	0.730284	0.022366	0.0982699	HexCer 36:1;O3		-0.298799	1.65041	-0.45347	1.00758		CL 74:10|CL 16:1_18:1_20:4_20:4	0.599574	3.51726
1458	8.194	796.583	PE O-40:4	0.00345001	0.00283829	0.00309726	0.00293577	0.00358067	0.00336674	0.00362134	0.00352607	0.00300206	0.00314128	0.00273005	0.00255502	0.00280535	0.00277367	0.00362789	0.00308135	0.00295451	0.00367468	0.00326891	0.00326699	0.00311656	0.0271664	0.00308033	0.0035237	1.14394	0.00284675	0.00322242	1.13196	0.0225597	0.109925	PE O-40:4		0.194006	1.64667	0.178829	0.958905		DG 32:1|DG 16:0_16:1	0.622492	4.12334
1891	6.516	890.589	PC 40:7|PC 18:1_22:6	0.00148054	0.00141085	0.0014943	0.0015519	0.00145478	0.00127375	0.0012704	0.00140027	0.00134308	0.00147318	0.0011569	0.00120752	0.00126508	0.0010883	0.00125258	0.000942879	0.00112716	0.00129636	0.00139208	0.00134849	0.00129579	0.0358372	0.00148439	0.0013498	0.909328	0.00128915	0.00114146	0.885431	0.0486928	0.115857	PC 40:7|PC 18:1_22:6		-0.137128	1.31254	-0.175548	0.936079		PC 32:2|PC 16:1_16:1	0.680768	4.08155
1202	7.191	792.573	PC 32:0|PC 16:0_16:0	0.0158592	0.0149274	0.0155754	0.0145116	0.0205303	0.0181001	0.018656	0.0199898	0.0157102	0.0194834	0.0117104	0.012503	0.0143836	0.0170246	0.019029	0.0152199	0.0166786	0.0202981	0.0181454	0.0171553	0.0170244	0.0351404	0.0152184	0.0193191	1.26946	0.0147581	0.01765	1.19595	0.000700079	0.116172	PC 32:0|PC 16:0_16:0		0.344209	3.15485	0.258163	0.9349		PC 32:1	0.706626	3.17634
1887	7.308	860.615	PC 42:7|PC 20:1_22:6	0.000394972	0.000394671	0.000412328	0.000397484	0.000361598	0.000384062	0.000379376	0.00035844	0.000386117	0.000325068	0.00036196	0.000372596	0.000352079	0.000315159	0.000350803	0.000321171	0.000365503	0.00032453	0.000401749	0.000355901	0.000366628	0.0639916	0.000399864	0.000370869	0.927489	0.000359564	0.000335433	0.932888	0.00897161	0.126351	PC 42:7|PC 20:1_22:6		-0.108598	2.04713	-0.100224	0.898421		CL 70:4|CL 16:1_18:1_18:1_18:1	0.731536	1.34647
775	9.081	710.621	Cer 41:1;O3|Cer 17:0;O3/24:1	0.000171567	0.000197886	0.000176348	0.000171744	0.00013028	0.000160118	0.00012328	0.000116067	0.000302695	0.000219521	0.000274156	0.000315414	0.000259699	0.000239404	0.000259991	0.000260895	0.0002408	0.000217312	0.00021288	0.000224574	0.000208144	0.0392988	0.000179386	0.000132436	0.738274	0.000274297	0.00024368	0.888382	0.0065465	0.14024	Cer 41:1;O3|Cer 17:0;O3/24:1		-0.437771	2.18399	-0.170748	0.853129		PC 33:2	0.757597	1.48106
841	11.897	727.501	CL 72:4|CL 18:1_18:1_18:1_18:1	0.000132987	8.97974e-05	9.85019e-05	0.000102958	7.99201e-05	6.50487e-05	6.63453e-05	6.19994e-05	0.000106196	5.17314e-05	0.000113291	0.000107748	0.000100678	8.79816e-05	6.26977e-05	8.95274e-05	7.61526e-05	6.19972e-05	0.000104899	8.27578e-05	7.83106e-05	0.160642	0.000106061	6.83283e-05	0.644235	9.5929e-05	7.56713e-05	0.788826	0.0100425	0.149125	CL 72:4|CL 18:1_18:1_18:1_18:1		-0.634341	1.99816	-0.342221	0.826449		PC 30:0|PC 14:0_16:0	0.795055	6.55939
869	5.604	734.471	PE 36:6|PE 14:0_22:6	4.95111e-05	4.31924e-05	4.53062e-05	4.87725e-05	5.87383e-05	6.2635e-05	5.28475e-05	5.5535e-05	6.23178e-05	6.57839e-05	4.94903e-05	4.69367e-05	5.37257e-05	7.83043e-05	6.57768e-05	6.27502e-05	5.6215e-05	5.71961e-05	5.54025e-05	5.24172e-05	5.29716e-05	0.0296264	4.66955e-05	5.74389e-05	1.23007	5.56509e-05	6.40485e-05	1.1509	0.00591041	0.15782	PE 36:6|PE 14:0_22:6		0.298745	2.22838	0.202759	0.801838		SM 41:6;O2	0.821001	4.36542
532	1.907	508.304	PE O-19:1	0.000283288	0.000247154	0.000217462	0.000205468	0.000160303	0.00017176	0.000224717	0.00016826	0.000314047	0.00019701	0.000369414	0.000229398	0.000262462	0.000253421	0.000249024	0.000235588	0.000195992	0.00019911	0.000221943	0.000208806	0.000223814	0.0374831	0.000238343	0.00018126	0.760501	0.000274466	0.000226627	0.825701	0.0458391	0.18494	PE O-19:1		-0.394979	1.33876	-0.276309	0.732969		PC 31:0|PC 15:0_16:0	0.951166	8.10773
605	2.857	552.401	LPC 20:0	1.94622e-05	1.74963e-05	1.639e-05	1.72096e-05	9.89168e-06	1.5995e-05	1.28643e-05	1.04913e-05	1.95202e-05	1.30774e-05	2.23443e-05	2.95449e-05	2.20474e-05	1.64149e-05	1.56729e-05	2.21298e-05	1.91801e-05	1.0126e-05	1.7507e-05	1.70327e-05	1.84211e-05	0.039974	1.76395e-05	1.23106e-05	0.697899	2.13068e-05	1.67047e-05	0.784009	0.0131354	0.203054	LPC 20:0		-0.518911	1.88156	-0.351058	0.692389
1251	7.617	800.554	PE O-42:8|PE O-18:2_24:6	0.000178053	0.000181267	0.000161006	0.000160324	0.000154778	0.000153811	0.000152622	0.000156035	0.000178994	0.000157571	0.000203427	0.000191634	0.000186672	0.00019157	0.000172594	0.000156764	8.84185e-05	0.000174769	0.000190212	0.000184814	0.000162014	0.0836088	0.000170162	0.000154312	0.906849	0.00018366	0.000156823	0.853879	0.0293735	0.206527	PE O-42:8|PE O-18:2_24:6		-0.141065	1.53204	-0.227896	0.685023
1865	9.301	856.676	PC 41:2	0.000123407	0.000143942	0.000101661	0.000140303	8.54399e-05	9.93547e-05	9.76151e-05	7.50382e-05	0.000167893	0.000118374	0.000202535	0.000203133	0.00016362	0.000130899	0.000147148	0.000168359	0.000171342	0.000106307	0.000137442	0.000139108	0.000121648	0.0725951	0.000127328	8.9362e-05	0.701822	0.000171111	0.000144811	0.846298	0.0147146	0.219645	PC 41:2		-0.510822	1.83225	-0.240763	0.65828
1869	6.684	886.601	SHexCer 42:3;O2	0.00516581	0.00540984	0.00467317	0.00482595	0.00350182	0.00469792	0.00379575	0.00352991	0.00600946	0.00363802	0.00845896	0.00664537	0.00614082	0.00511741	0.00427822	0.00624607	0.00544636	0.00422628	0.00510454	0.00508736	0.00504715	0.00579835	0.00501869	0.00388135	0.773379	0.00617852	0.00506287	0.81943	0.0129491	0.23035	SHexCer 42:3;O2		-0.370753	1.88776	-0.287308	0.637611
489	2.264	608.389	LPC 20:1	8.16556e-05	6.73446e-05	6.70983e-05	7.58238e-05	5.50592e-05	6.69021e-05	5.98336e-05	4.13026e-05	7.46495e-05	6.37909e-05	9.98111e-05	9.82999e-05	8.36888e-05	7.14825e-05	7.43556e-05	8.25522e-05	8.00742e-05	6.43143e-05	7.81034e-05	7.3631e-05	9.11195e-05	0.112233	7.29806e-05	5.57744e-05	0.764236	8.40481e-05	7.45558e-05	0.887061	0.0372395	0.247721	LPC 20:1		-0.387911	1.429	-0.172895	0.606037
2078	9.645	928.699	PC 42:2|PC 18:1_24:1	0.000316627	0.000276301	0.000243453	0.000291453	0.000226245	0.000222954	0.000236358	0.000208726	0.000359806	0.00019583	0.000415777	0.000377434	0.000339004	0.00029479	0.000271625	0.000306025	0.000335336	0.000213934	0.000281431	0.000269345	0.00028299	0.0268749	0.000281958	0.000223571	0.792922	0.00033757	0.000284342	0.842319	0.0116915	0.24856	PC 42:2|PC 18:1_24:1		-0.334749	1.93213	-0.247562	0.604569
2082	10.327	930.713	PC 42:1|PC 24:0_18:1	0.000334308	0.000279325	0.000248182	0.000313893	0.000228991	0.000225418	0.000247289	0.000219599	0.000316662	0.000180161	0.000405761	0.000360596	0.000309925	0.00029083	0.000208165	0.00027815	0.00033439	0.000157548	0.000277702	0.0002923	0.000277915	0.0296045	0.000293927	0.000230324	0.783611	0.000314621	0.000253817	0.806738	0.0187841	0.251202	PC 42:1|PC 24:0_18:1		-0.35179	1.72621	-0.309828	0.599977
363	1.889	506.284	PE 19:1	0.000989585	0.000761732	0.000740254	0.000704156	0.000711204	0.00062724	0.00056308	0.000569746	0.00115838	0.000586258	0.0012179	0.000893868	0.000879358	0.000837072	0.000754525	0.000865662	0.000877377	0.000673213	0.000740541	0.000700532	0.000761618	0.0422593	0.000798932	0.000617818	0.773305	0.000947153	0.00080157	0.846294	0.0481505	0.257675	PE 19:1		-0.370891	1.3174	-0.24077	0.588928
442	2.179	582.371	LPC 18:0	0.000899455	0.000937199	0.000845535	0.000835306	0.000636145	0.000765118	0.000762623	0.000596447	0.000960841	0.000753997	0.0013159	0.00107424	0.00114724	0.000967566	0.00082438	0.0010554	0.00100365	0.000729051	0.000837807	0.000799667	0.000847398	0.0304826	0.000879374	0.000690083	0.784744	0.00105044	0.000916009	0.872021	0.00871962	0.263076	LPC 18:0		-0.349707	2.0595	-0.197565	0.579919
478	1.53	602.341	LPC 20:4	9.77133e-05	0.000105633	0.0001308	9.19591e-05	6.96414e-05	8.60539e-05	8.41452e-05	8.66984e-05	8.73985e-05	8.90551e-05	8.51315e-05	8.95833e-05	9.29436e-05	7.68664e-05	8.81536e-05	7.34219e-05	9.51829e-05	8.56691e-05	0.000104318	9.24544e-05	9.14605e-05	0.0744559	0.000106526	8.16347e-05	0.766334	8.88224e-05	8.38587e-05	0.944117	0.0390772	0.263729	LPC 20:4		-0.383955	1.40808	-0.0829624	0.578842
2367	12.404	1136.91	AHexCer 59:2;O3|AHexCer (O-18:1)19:1;O2/22:0;O	0.000367432	0.000403575	0.000337072	0.000364435	0.000292993	0.000309655	0.000284962	0.000260089	0.000558416	0.000378209	0.000612694	0.000513384	0.000515269	0.000531202	0.000409453	0.000516951	0.000457506	0.000375992	0.0004341	0.000465145	0.000401402	0.073522	0.000368129	0.000286925	0.779414	0.000515594	0.000458221	0.888723	0.00317079	0.27551	AHexCer 59:2;O3|AHexCer (O-18:1)19:1;O2/22:0;O		-0.359538	2.49883	-0.170194	0.559863
1067	6.239	744.555	PC 33:2	9.58613e-06	1.48127e-05	1.75874e-05	2.48578e-05	2.73124e-05	2.55362e-05	2.39978e-05	3.61648e-05	3.22452e-05	4.09098e-05	3.96427e-05	2.09991e-05	3.37389e-05	3.81766e-05	6.83469e-05	6.93827e-05	4.26431e-05	1.32554e-05	2.07075e-05	3.0942e-05	2.94934e-05	0.20476	1.6711e-05	2.82528e-05	1.69067	3.35071e-05	4.6361e-05	1.38361	0.0330323	0.278129	PC 33:2		0.757597	1.48106	0.468442	0.555754
1764	7.799	870.622	PC 38:3|PC 18:0_20:3	0.000264842	0.000278985	0.000268346	0.000298138	0.000247192	0.000222962	0.000246385	0.000235542	0.000246852	0.000268636	0.00021641	0.000235378	0.000236233	0.000218223	0.000225981	0.000212213	0.000237132	0.000250741	0.000282453	0.000242899	0.000237132	0.0970656	0.000277578	0.00023802	0.85749	0.000240702	0.000228858	0.950794	0.00561952	0.311343	PC 38:3|PC 18:0_20:3		-0.221807	2.2503	-0.0727946	0.506761
531	1.481	626.338	LPC 22:6	8.96113e-05	7.82554e-05	0.000110353	8.9664e-05	6.36997e-05	6.4201e-05	6.58449e-05	6.70568e-05	6.20592e-05	7.53504e-05	7.41999e-05	8.22369e-05	7.5742e-05	6.14099e-05	6.51427e-05	5.95957e-05	8.67433e-05	6.6554e-05	7.55367e-05	7.58633e-05	6.90351e-05	0.0524159	9.19709e-05	6.52006e-05	0.708926	7.39177e-05	6.78891e-05	0.918442	0.00731729	0.335032	LPC 22:6		-0.496293	2.13565	-0.122739	0.474914
1784	8.274	872.636	PC 38:2|PC 18:1_20:1	0.0007315	0.000701732	0.000611102	0.000756247	0.000552257	0.000641457	0.00062665	0.000564343	0.000750726	0.000587265	0.000804302	0.000714311	0.000654154	0.000696356	0.000608801	0.000684694	0.000720947	0.000580396	0.000694209	0.000671426	0.00065304	0.030649	0.000700145	0.000596177	0.851505	0.000702152	0.000658239	0.93746	0.036259	0.371514	PC 38:2|PC 18:1_20:1		-0.231914	1.44058	-0.0931717	0.430024
2035	10.013	916.689	PC 41:1|PC 23:0_18:1	0.000195112	0.000169752	0.00014323	0.000166027	0.000114818	0.00011591	0.000119108	0.000112847	0.000210941	9.17656e-05	0.000257141	0.000206872	0.000179623	0.000177347	0.000126877	0.00016694	0.00020977	0.00011136	0.000169223	0.000168642	0.00016451	0.015347	0.00016853	0.000115671	0.686349	0.000189269	0.000158459	0.837217	0.00260906	0.372367	PC 41:1|PC 23:0_18:1		-0.542985	2.58352	-0.256327	0.429029
1044	6.412	770.513	PE O-40:9|PE O-18:3_22:6	0.00036662	0.000331479	0.000383697	0.000377868	0.000456546	0.000401377	0.000452758	0.000495267	0.00041187	0.000607847	0.00031906	0.00036369	0.000383157	0.00050326	0.000527525	0.000350449	0.000459219	0.000491969	0.000388307	0.000398148	0.000381076	0.0220177	0.000364916	0.000451487	1.23724	0.000417125	0.000466484	1.11833	0.00855027	0.425991	PE O-40:9|PE O-18:3_22:6		0.30712	2.06802	0.161349	0.3706
22	1.669	227.202	FA 14:0	0.000284131	0.00026496	0.000292365	0.000281394	0.000275914	0.000256201	0.00024981	0.000248422	0.000247953	0.000381564	0.000413235	0.000270511	0.000257274	0.000252666	0.000288862	0.00029547	0.000296894	0.000297292	0.000296	0.000285152	0.00028368	0.0233405	0.000280712	0.000257587	0.917617	0.000314107	0.000286237	0.911271	0.0354296	0.456174	FA 14:0		-0.124036	1.45063	-0.134048	0.34087
1083	6.976	776.523	PE 39:6|PE 17:0_22:6	0.000369882	0.000346267	0.000349441	0.000390567	0.00040902	0.00039948	0.000395082	0.000433668	0.000333633	0.00045919	0.000304927	0.000336145	0.000330195	0.000303751	0.000348554	0.000255585	0.000368332	0.000357485	0.000412545	0.000388205	0.000391894	0.0329971	0.000364039	0.000409312	1.12436	0.000352818	0.000326741	0.92609	0.0149489	0.468722	PE 39:6|PE 17:0_22:6		0.169108	1.82539	-0.110775	0.329085
912	6.359	744.488	PE O-38:8|PE O-16:2_22:6	0.000286625	0.000270017	0.000320815	0.000300371	0.000386079	0.00030561	0.000352483	0.000381711	0.000262988	0.000472627	0.000198735	0.000246866	0.000323217	0.00037137	0.000429878	0.00025776	0.000289273	0.000360248	0.00026354	0.000308883	0.000312142	0.0921426	0.000294457	0.000356471	1.2106	0.000300886	0.000341706	1.13566	0.0274989	0.489699	PE O-38:8|PE O-16:2_22:6		0.275728	1.56069	0.183536	0.310071
2102	5.445	936.572	PC 44:12|PC 22:6_22:6	0.000288957	0.000249742	0.000281744	0.000341414	0.000242076	0.000212725	0.00024866	0.000250247	0.000270088	0.000287697	0.000322063	0.000362592	0.000273507	0.000299069	0.000257266	0.00027237	0.000321261	0.000297251	0.000291922	0.000296012	0.000276016	0.0366817	0.000290464	0.000238427	0.820848	0.00030319	0.000289443	0.954662	0.0473125	0.525904	PC 44:12|PC 22:6_22:6		-0.284813	1.32502	-0.0669385	0.279094
1954	7.061	900.617	SHexCer 43:3;O2	0.00067282	0.000726294	0.000655762	0.000591125	0.000506462	0.000652089	0.000522743	0.00049822	0.000977761	0.000651259	0.00102014	0.00102361	0.000926983	0.000951401	0.000912619	0.0011586	0.00103751	0.000826264	0.000714983	0.000777844	0.000750731	0.0421597	0.0006615	0.000544879	0.823701	0.00091995	0.000977279	1.06232	0.0430433	0.540132	SHexCer 43:3;O2		-0.279807	1.36609	0.0872143	0.2675
1258	6.307	801.553	PG 38:2|PG 18:1_20:1	0.00015703	0.00014981	0.00015087	0.000133341	0.000129709	0.000143438	0.000122884	0.000124648	0.000175172	0.000125611	0.000204989	0.000200158	0.000178343	0.000200777	0.000152668	0.000224687	0.000207664	0.000159389	0.000160484	0.00016208	0.000148082	0.0488452	0.000147763	0.00013017	0.880934	0.000176855	0.000189037	1.06888	0.0430082	0.557484	PG 38:2|PG 18:1_20:1		-0.182894	1.36645	0.0961039	0.253767
1385	6.033	788.548	PS 36:2|PS 18:1_18:1	0.00180488	0.0020176	0.00185729	0.00178342	0.00140459	0.00173365	0.00169166	0.00161819	0.00178159	0.00146369	0.00210767	0.00182672	0.00190849	0.00207127	0.00172583	0.00220168	0.00188188	0.00164588	0.00189272	0.00187669	0.00185726	0.00946679	0.0018658	0.00161202	0.863985	0.00181763	0.00190531	1.04824	0.03072	0.568372	PS 36:2|PS 18:1_18:1		-0.210922	1.51258	0.0679654	0.245367
1755	5.825	836.543	PS 40:6	0.020849	0.0210305	0.0225792	0.0214429	0.0169262	0.0196422	0.014915	0.01358	0.0174155	0.0117466	0.0142965	0.0169314	0.0213085	0.0163926	0.0244081	0.0138682	0.0178942	0.0158771	0.0188038	0.0205371	0.0208031	0.0541539	0.0214754	0.0162658	0.757417	0.0163397	0.017688	1.08252	0.00908359	0.591238	PS 40:6		-0.400839	2.04174	0.114393	0.228238
1323	10.141	810.635	PE O-42:3|PE O-24:2_18:1	0.000586733	0.000621431	0.000564054	0.000584378	0.000460641	0.00053332	0.000461954	0.000460229	0.00052006	0.000340515	0.000854864	0.000585726	0.000654699	0.000877036	0.000437859	0.000809188	0.000789199	0.000389913	0.000581676	0.000616334	0.000573459	0.0385369	0.000589149	0.000479036	0.813099	0.000591173	0.000660639	1.11751	0.00225862	0.613657	PE O-42:3|PE O-24:2_18:1		-0.298498	2.64616	0.160282	0.212074
1799	8.972	842.66	PC 40:2	0.00036074	0.00039317	0.000343112	0.000440117	0.00027904	0.000302183	0.00028915	0.000294912	0.000396875	0.000255987	0.000480418	0.000571343	0.000442801	0.000452563	0.000387418	0.000505647	0.000377522	0.000269935	0.00039451	0.000383735	0.000352259	0.0582605	0.000384285	0.000291321	0.758087	0.000429485	0.000398617	0.928128	0.00535938	0.649564	PC 40:2		-0.399564	2.27089	-0.107604	0.187378
919	6.308	703.574	SM 34:1;O2	0.0012483	0.00131819	0.00126458	0.00118811	0.00116155	0.00115996	0.00106102	0.000998966	0.00134415	0.00157666	0.00165202	0.00171499	0.00169495	0.00143548	0.00137705	0.00188107	0.00166492	0.00139583	0.00128321	0.00138503	0.00135732	0.0392313	0.00125479	0.00109537	0.872951	0.00159655	0.00155087	0.971386	0.0159551	0.709736	SM 34:1;O2		-0.196028	1.7971	-0.0418829	0.148903
1766	8.753	870.661	HexCer 41:2;O3	0.00119799	0.0011544	0.00111845	0.000962812	0.00086803	0.001049	0.000813566	0.00086562	0.00139529	0.00153909	0.0012433	0.00105845	0.00115653	0.00141858	0.00122402	0.00122926	0.001172	0.00116847	0.00131672	0.00127659	0.00118531	0.053465	0.00110841	0.000899053	0.811118	0.00127853	0.00124247	0.97179	0.0279724	0.71959	HexCer 41:2;O3		-0.302016	1.55327	-0.041283	0.142915
1295	7.622	806.589	PC 33:0|PC 16:0_17:0	0.000223103	0.0002015	0.000211835	0.00024062	0.000264594	0.000260008	0.000248985	0.00024197	0.000194746	0.00026876	0.000180605	0.000173538	0.000165158	0.00017015	0.00022142	0.000172628	0.000205957	0.000247727	0.000232084	0.000234215	0.000232235	0.00510723	0.000219264	0.000253889	1.15791	0.000196561	0.000203576	1.03569	0.0124877	0.775749	PC 33:0|PC 16:0_17:0		0.211527	1.90352	0.050591	0.110279
1058	7.166	772.526	PE O-40:8|PE O-18:2_22:6	0.0162797	0.0148793	0.016156	0.0158793	0.0198169	0.0165064	0.017621	0.0194117	0.0143702	0.0202923	0.00974895	0.0104956	0.0126306	0.0132118	0.0158502	0.0105187	0.0127542	0.0181248	0.0172595	0.0159865	0.0151522	0.0657803	0.0157986	0.018339	1.1608	0.0135075	0.0140919	1.04326	0.0230134	0.805509	PE O-40:8|PE O-18:2_22:6		0.21512	1.63802	0.061105	0.0939298
998	6.521	762.505	PE 38:6|PE 16:0_22:6	0.0149746	0.0143213	0.0151549	0.0146567	0.0173048	0.0154783	0.015414	0.0172224	0.0154878	0.0205877	0.0117714	0.0124977	0.013521	0.0156798	0.0162609	0.012412	0.0156178	0.0156615	0.0165699	0.0162491	0.0158003	0.0238538	0.0147769	0.0163549	1.10679	0.0147731	0.0151264	1.02391	0.0296827	0.842909	PE 38:6|PE 16:0_22:6		0.14638	1.5275	0.0340948	0.0742195
1064	5.531	773.528	PG 36:2|PG 18:1_18:1	0.000535357	0.000546602	0.000482777	0.000468921	0.000406858	0.000486892	0.000454935	0.000428932	0.00063672	0.000487114	0.000689741	0.000455666	0.000642842	0.000692513	0.000267839	0.000791535	0.000451649	0.000605426	0.000501455	0.000526681	0.000325238	0.243278	0.000508414	0.000444404	0.874099	0.000582417	0.000561792	0.964588	0.0475267	0.846789	PG 36:2|PG 18:1_18:1		-0.194132	1.32306	-0.0520148	0.0722246
1481	8.55	799.663	SM 41:2;O2|SM 18:1;O2/23:1	0.000170621	0.000182828	0.000160273	0.000178225	0.000136024	0.000143658	0.000148518	0.000126708	0.000224033	0.000154749	0.000282929	0.000233656	0.000230442	0.000256066	0.000177214	0.000303242	0.000194323	0.000163532	0.000110611	0.000179907	0.00019875	0.284592	0.000172987	0.000138727	0.801953	0.000225162	0.000218875	0.97208	0.00245323	0.855353	SM 41:2;O2|SM 18:1;O2/23:1		-0.31841	2.61026	-0.0408526	0.0678547
1199	7.998	792.545	PE 40:5|PE 18:0_22:5	0.00079459	0.000538972	0.000709994	0.000596746	0.000882706	0.000802883	0.000785128	0.000944271	0.000821646	0.00100567	0.000527591	0.000626209	0.000672282	0.000903525	0.000797394	0.000606961	0.000472094	0.00096789	0.000829376	0.00060499	0.000822493	0.169628	0.000660075	0.000853747	1.29341	0.000730679	0.000749573	1.02586	0.0293563	0.883216	PE 40:5|PE 18:0_22:5		0.371178	1.5323	0.0368312	0.0539328
1292	4.889	806.493	PS 38:6|PS 16:0_22:6	0.000262918	0.000218133	0.000248632	0.000219438	0.000294745	0.000286293	0.000287516	0.000312811	0.000227553	0.000357561	0.000138072	0.00016572	0.000218113	0.00022848	0.000272259	0.000160846	0.000195423	0.000269093	0.000237068	0.000224139	0.000239488	0.0353331	0.00023728	0.000295341	1.24469	0.000221404	0.00022522	1.01724	0.00372956	0.932213	PS 38:6|PS 16:0_22:6		0.315789	2.42834	0.0246575	0.0304851
103	1.577	301.217	FA 20:5	0.000138391	0.000132969	0.000179792	0.000162639	0.000125526	0.000116621	0.000129025	0.000123987	0.000123793	0.000142729	0.000225631	0.000177499	0.000128124	0.000148833	0.000175984	0.000155197	0.000144868	0.000177432	0.000137526	0.000131146	0.000141689	0.0388212	0.000153448	0.00012379	0.806721	0.000159555	0.000160463	1.00569	0.0381798	0.965291	FA 20:5		-0.309858	1.41817	0.00818289	0.0153417
831	9.385	724.632	Cer 42:1;O3	0.000140073	0.000154166	0.000160206	0.00014154	0.000131783	0.000136771	0.000109744	0.000121943	0.000236906	0.000192395	0.000226007	0.000215043	0.000195092	0.000250069	0.000204604	0.0002295	0.000206636	0.000171737	0.000175419	0.000177159	0.000174219	0.00841963	0.000148996	0.00012506	0.839351	0.000213089	0.000212509	0.997281	0.0210485	0.971525	Cer 42:1;O3		-0.252654	1.67678	-0.00392748	0.012546
1243	7.21	798.538	PE O-42:9|PE O-20:3_22:6	6.64023e-05	4.61611e-05	6.36681e-05	4.79498e-05	7.40657e-05	6.7915e-05	6.72616e-05	6.89913e-05	5.41161e-05	0.00010226	8.92273e-06	2.1035e-05	1.78944e-05	4.80457e-05	4.12965e-05	1.46752e-05	4.06748e-05	5.78156e-05	8.38928e-05	7.48975e-05	4.51297e-05	0.29847	5.60453e-05	6.95584e-05	1.24111	4.08456e-05	4.05016e-05	0.991577	0.0480188	0.985686	PE O-42:9|PE O-20:3_22:6		0.31163	1.31859	-0.0122033	0.00626124

## Sheet: 7m
Alignment ID	Average Rt(min)	Average Mz	Metabolite name	21P	22P	23P	27-P	26P	24P	32-P	30P	536P	539P	583P	584-P	585P	530P	531-P	581P	586P	588P	QCP-01	QCP-02	QCP-03	QC_RSD	Average						p value		Metabolite name
			class	7M cWT	7M cWT	7M cWT	7M cWT	7M cKO	7M cKO	7M cKO	7M cKO	17M cWT	17M cWT	17M cWT	17M cWT	17M cWT	17M cKO	17M cKO	17M cKO	17M cKO	17M cKO	QC	QC	QC	QC_RSD	7-cWT	7-cKO	7-k/W	17-cWT	17-cKO	17K/W	7W-K	17W-K	class
1202	7.191	792.573	PC 32:0|PC 16:0_16:0	0.0158592	0.0149274	0.0155754	0.0145116	0.0205303	0.0181001	0.018656	0.0199898	0.0157102	0.0194834	0.0117104	0.012503	0.0143836	0.0170246	0.019029	0.0152199	0.0166786	0.0202981	0.0181454	0.0171553	0.0170244	0.0351404	0.0152184	0.0193191	1.26946	0.0147581	0.01765	1.19595	0.000700079	0.116172	PC 32:0|PC 16:0_16:0
1295	7.622	806.589	PC 33:0|PC 16:0_17:0	0.000223103	0.0002015	0.000211835	0.00024062	0.000264594	0.000260008	0.000248985	0.00024197	0.000194746	0.00026876	0.000180605	0.000173538	0.000165158	0.00017015	0.00022142	0.000172628	0.000205957	0.000247727	0.000232084	0.000234215	0.000232235	0.00510723	0.000219264	0.000253889	1.15791	0.000196561	0.000203576	1.03569	0.0124877	0.775749	PC 33:0|PC 16:0_17:0
1067	6.239	744.555	PC 33:2	9.58613e-06	1.48127e-05	1.75874e-05	2.48578e-05	2.73124e-05	2.55362e-05	2.39978e-05	3.61648e-05	3.22452e-05	4.09098e-05	3.96427e-05	2.09991e-05	3.37389e-05	3.81766e-05	6.83469e-05	6.93827e-05	4.26431e-05	1.32554e-05	2.07075e-05	3.0942e-05	2.94934e-05	0.20476	1.6711e-05	2.82528e-05	1.69067	3.35071e-05	4.6361e-05	1.38361	0.0330323	0.278129	PC 33:2
889	6.808	738.506	PE 36:4|PE 16:0_20:4	0.00574266	0.00560502	0.00576866	0.00548616	0.00645283	0.00606651	0.00606777	0.0057362	0.00594709	0.00702035	0.00530814	0.00505767	0.00536864	0.00758988	0.00657022	0.0066987	0.00610017	0.00644398	0.00671804	0.00649448	0.00658719	0.0170191	0.00565062	0.00608083	1.07613	0.00574038	0.00668059	1.16379	0.0365025	0.0604223	PE 36:4|PE 16:0_20:4
869	5.604	734.471	PE 36:6|PE 14:0_22:6	4.95111e-05	4.31924e-05	4.53062e-05	4.87725e-05	5.87383e-05	6.2635e-05	5.28475e-05	5.5535e-05	6.23178e-05	6.57839e-05	4.94903e-05	4.69367e-05	5.37257e-05	7.83043e-05	6.57768e-05	6.27502e-05	5.6215e-05	5.71961e-05	5.54025e-05	5.24172e-05	5.29716e-05	0.0296264	4.66955e-05	5.74389e-05	1.23007	5.56509e-05	6.40485e-05	1.1509	0.00591041	0.15782	PE 36:6|PE 14:0_22:6
1026	7.696	766.533	PE 38:4|PE 18:0_20:4	0.0312614	0.0295929	0.0292725	0.0272879	0.0335908	0.0309189	0.0319937	0.0313736	0.0274359	0.0315439	0.0246999	0.0245933	0.0268275	0.0297421	0.0311984	0.0287799	0.0278191	0.0327254	0.0294791	0.0285389	0.0286299	0.0179542	0.0293537	0.0319693	1.08911	0.0270201	0.030053	1.11225	0.0401604	0.0835448	PE 38:4|PE 18:0_20:4
998	6.521	762.505	PE 38:6|PE 16:0_22:6	0.0149746	0.0143213	0.0151549	0.0146567	0.0173048	0.0154783	0.015414	0.0172224	0.0154878	0.0205877	0.0117714	0.0124977	0.013521	0.0156798	0.0162609	0.012412	0.0156178	0.0156615	0.0165699	0.0162491	0.0158003	0.0238538	0.0147769	0.0163549	1.10679	0.0147731	0.0151264	1.02391	0.0296827	0.842909	PE 38:6|PE 16:0_22:6
1083	6.976	776.523	PE 39:6|PE 17:0_22:6	0.000369882	0.000346267	0.000349441	0.000390567	0.00040902	0.00039948	0.000395082	0.000433668	0.000333633	0.00045919	0.000304927	0.000336145	0.000330195	0.000303751	0.000348554	0.000255585	0.000368332	0.000357485	0.000412545	0.000388205	0.000391894	0.0329971	0.000364039	0.000409312	1.12436	0.000352818	0.000326741	0.92609	0.0149489	0.468722	PE 39:6|PE 17:0_22:6
1199	7.998	792.545	PE 40:5|PE 18:0_22:5	0.00079459	0.000538972	0.000709994	0.000596746	0.000882706	0.000802883	0.000785128	0.000944271	0.000821646	0.00100567	0.000527591	0.000626209	0.000672282	0.000903525	0.000797394	0.000606961	0.000472094	0.00096789	0.000829376	0.00060499	0.000822493	0.169628	0.000660075	0.000853747	1.29341	0.000730679	0.000749573	1.02586	0.0293563	0.883216	PE 40:5|PE 18:0_22:5
912	6.359	744.488	PE O-38:8|PE O-16:2_22:6	0.000286625	0.000270017	0.000320815	0.000300371	0.000386079	0.00030561	0.000352483	0.000381711	0.000262988	0.000472627	0.000198735	0.000246866	0.000323217	0.00037137	0.000429878	0.00025776	0.000289273	0.000360248	0.00026354	0.000308883	0.000312142	0.0921426	0.000294457	0.000356471	1.2106	0.000300886	0.000341706	1.13566	0.0274989	0.489699	PE O-38:8|PE O-16:2_22:6
1458	8.194	796.583	PE O-40:4	0.00345001	0.00283829	0.00309726	0.00293577	0.00358067	0.00336674	0.00362134	0.00352607	0.00300206	0.00314128	0.00273005	0.00255502	0.00280535	0.00277367	0.00362789	0.00308135	0.00295451	0.00367468	0.00326891	0.00326699	0.00311656	0.0271664	0.00308033	0.0035237	1.14394	0.00284675	0.00322242	1.13196	0.0225597	0.109925	PE O-40:4
1058	7.166	772.526	PE O-40:8|PE O-18:2_22:6	0.0162797	0.0148793	0.016156	0.0158793	0.0198169	0.0165064	0.017621	0.0194117	0.0143702	0.0202923	0.00974895	0.0104956	0.0126306	0.0132118	0.0158502	0.0105187	0.0127542	0.0181248	0.0172595	0.0159865	0.0151522	0.0657803	0.0157986	0.018339	1.1608	0.0135075	0.0140919	1.04326	0.0230134	0.805509	PE O-40:8|PE O-18:2_22:6
1044	6.412	770.513	PE O-40:9|PE O-18:3_22:6	0.00036662	0.000331479	0.000383697	0.000377868	0.000456546	0.000401377	0.000452758	0.000495267	0.00041187	0.000607847	0.00031906	0.00036369	0.000383157	0.00050326	0.000527525	0.000350449	0.000459219	0.000491969	0.000388307	0.000398148	0.000381076	0.0220177	0.000364916	0.000451487	1.23724	0.000417125	0.000466484	1.11833	0.00855027	0.425991	PE O-40:9|PE O-18:3_22:6
1243	7.21	798.538	PE O-42:9|PE O-20:3_22:6	6.64023e-05	4.61611e-05	6.36681e-05	4.79498e-05	7.40657e-05	6.7915e-05	6.72616e-05	6.89913e-05	5.41161e-05	0.00010226	8.92273e-06	2.1035e-05	1.78944e-05	4.80457e-05	4.12965e-05	1.46752e-05	4.06748e-05	5.78156e-05	8.38928e-05	7.48975e-05	4.51297e-05	0.29847	5.60453e-05	6.95584e-05	1.24111	4.08456e-05	4.05016e-05	0.991577	0.0480188	0.985686	PE O-42:9|PE O-20:3_22:6
1292	4.889	806.493	PS 38:6|PS 16:0_22:6	0.000262918	0.000218133	0.000248632	0.000219438	0.000294745	0.000286293	0.000287516	0.000312811	0.000227553	0.000357561	0.000138072	0.00016572	0.000218113	0.00022848	0.000272259	0.000160846	0.000195423	0.000269093	0.000237068	0.000224139	0.000239488	0.0353331	0.00023728	0.000295341	1.24469	0.000221404	0.00022522	1.01724	0.00372956	0.932213	PS 38:6|PS 16:0_22:6
2367	12.404	1136.91	AHexCer 59:2;O3|AHexCer (O-18:1)19:1;O2/22:0;O	0.000367432	0.000403575	0.000337072	0.000364435	0.000292993	0.000309655	0.000284962	0.000260089	0.000558416	0.000378209	0.000612694	0.000513384	0.000515269	0.000531202	0.000409453	0.000516951	0.000457506	0.000375992	0.0004341	0.000465145	0.000401402	0.073522	0.000368129	0.000286925	0.779414	0.000515594	0.000458221	0.888723	0.00317079	0.27551	AHexCer 59:2;O3|AHexCer (O-18:1)19:1;O2/22:0;O
775	9.081	710.621	Cer 41:1;O3|Cer 17:0;O3/24:1	0.000171567	0.000197886	0.000176348	0.000171744	0.00013028	0.000160118	0.00012328	0.000116067	0.000302695	0.000219521	0.000274156	0.000315414	0.000259699	0.000239404	0.000259991	0.000260895	0.0002408	0.000217312	0.00021288	0.000224574	0.000208144	0.0392988	0.000179386	0.000132436	0.738274	0.000274297	0.00024368	0.888382	0.0065465	0.14024	Cer 41:1;O3|Cer 17:0;O3/24:1
831	9.385	724.632	Cer 42:1;O3	0.000140073	0.000154166	0.000160206	0.00014154	0.000131783	0.000136771	0.000109744	0.000121943	0.000236906	0.000192395	0.000226007	0.000215043	0.000195092	0.000250069	0.000204604	0.0002295	0.000206636	0.000171737	0.000175419	0.000177159	0.000174219	0.00841963	0.000148996	0.00012506	0.839351	0.000213089	0.000212509	0.997281	0.0210485	0.971525	Cer 42:1;O3
841	11.897	727.501	CL 72:4|CL 18:1_18:1_18:1_18:1	0.000132987	8.97974e-05	9.85019e-05	0.000102958	7.99201e-05	6.50487e-05	6.63453e-05	6.19994e-05	0.000106196	5.17314e-05	0.000113291	0.000107748	0.000100678	8.79816e-05	6.26977e-05	8.95274e-05	7.61526e-05	6.19972e-05	0.000104899	8.27578e-05	7.83106e-05	0.160642	0.000106061	6.83283e-05	0.644235	9.5929e-05	7.56713e-05	0.788826	0.0100425	0.149125	CL 72:4|CL 18:1_18:1_18:1_18:1
22	1.669	227.202	FA 14:0	0.000284131	0.00026496	0.000292365	0.000281394	0.000275914	0.000256201	0.00024981	0.000248422	0.000247953	0.000381564	0.000413235	0.000270511	0.000257274	0.000252666	0.000288862	0.00029547	0.000296894	0.000297292	0.000296	0.000285152	0.00028368	0.0233405	0.000280712	0.000257587	0.917617	0.000314107	0.000286237	0.911271	0.0354296	0.456174	FA 14:0
103	1.577	301.217	FA 20:5	0.000138391	0.000132969	0.000179792	0.000162639	0.000125526	0.000116621	0.000129025	0.000123987	0.000123793	0.000142729	0.000225631	0.000177499	0.000128124	0.000148833	0.000175984	0.000155197	0.000144868	0.000177432	0.000137526	0.000131146	0.000141689	0.0388212	0.000153448	0.00012379	0.806721	0.000159555	0.000160463	1.00569	0.0381798	0.965291	FA 20:5
1269	7.298	802.6	HexCer 36:1;O3	0.000535036	0.000531876	0.000503479	0.000578094	0.000387663	0.000501425	0.000387401	0.000470077	0.00037238	0.000623429	0.000411943	0.000300423	0.000344378	0.000340443	0.000270491	0.000342657	0.000294413	0.000250943	0.000550976	0.000473908	0.000332576	0.244791	0.000537121	0.000436641	0.812929	0.000410511	0.00029979	0.730284	0.022366	0.0982699	HexCer 36:1;O3
1766	8.753	870.661	HexCer 41:2;O3	0.00119799	0.0011544	0.00111845	0.000962812	0.00086803	0.001049	0.000813566	0.00086562	0.00139529	0.00153909	0.0012433	0.00105845	0.00115653	0.00141858	0.00122402	0.00122926	0.001172	0.00116847	0.00131672	0.00127659	0.00118531	0.053465	0.00110841	0.000899053	0.811118	0.00127853	0.00124247	0.97179	0.0279724	0.71959	HexCer 41:2;O3
442	2.179	582.371	LPC 18:0	0.000899455	0.000937199	0.000845535	0.000835306	0.000636145	0.000765118	0.000762623	0.000596447	0.000960841	0.000753997	0.0013159	0.00107424	0.00114724	0.000967566	0.00082438	0.0010554	0.00100365	0.000729051	0.000837807	0.000799667	0.000847398	0.0304826	0.000879374	0.000690083	0.784744	0.00105044	0.000916009	0.872021	0.00871962	0.263076	LPC 18:0
439	1.825	580.357	LPC 18:1	0.000737124	0.000787084	0.000739379	0.000642891	0.000503059	0.000598807	0.000586709	0.000520645	0.000754338	0.000577771	0.00089216	0.00084943	0.00083143	0.00061093	0.000590436	0.000703431	0.000730148	0.000583696	0.000684648	0.000654075	0.000660363	0.0242291	0.000726619	0.000552305	0.760102	0.000781026	0.000643728	0.824209	0.00394547	0.0619281	LPC 18:1
605	2.857	552.401	LPC 20:0	1.94622e-05	1.74963e-05	1.639e-05	1.72096e-05	9.89168e-06	1.5995e-05	1.28643e-05	1.04913e-05	1.95202e-05	1.30774e-05	2.23443e-05	2.95449e-05	2.20474e-05	1.64149e-05	1.56729e-05	2.21298e-05	1.91801e-05	1.0126e-05	1.7507e-05	1.70327e-05	1.84211e-05	0.039974	1.76395e-05	1.23106e-05	0.697899	2.13068e-05	1.67047e-05	0.784009	0.0131354	0.203054	LPC 20:0
489	2.264	608.389	LPC 20:1	8.16556e-05	6.73446e-05	6.70983e-05	7.58238e-05	5.50592e-05	6.69021e-05	5.98336e-05	4.13026e-05	7.46495e-05	6.37909e-05	9.98111e-05	9.82999e-05	8.36888e-05	7.14825e-05	7.43556e-05	8.25522e-05	8.00742e-05	6.43143e-05	7.81034e-05	7.3631e-05	9.11195e-05	0.112233	7.29806e-05	5.57744e-05	0.764236	8.40481e-05	7.45558e-05	0.887061	0.0372395	0.247721	LPC 20:1
478	1.53	602.341	LPC 20:4	9.77133e-05	0.000105633	0.0001308	9.19591e-05	6.96414e-05	8.60539e-05	8.41452e-05	8.66984e-05	8.73985e-05	8.90551e-05	8.51315e-05	8.95833e-05	9.29436e-05	7.68664e-05	8.81536e-05	7.34219e-05	9.51829e-05	8.56691e-05	0.000104318	9.24544e-05	9.14605e-05	0.0744559	0.000106526	8.16347e-05	0.766334	8.88224e-05	8.38587e-05	0.944117	0.0390772	0.263729	LPC 20:4
531	1.481	626.338	LPC 22:6	8.96113e-05	7.82554e-05	0.000110353	8.9664e-05	6.36997e-05	6.4201e-05	6.58449e-05	6.70568e-05	6.20592e-05	7.53504e-05	7.41999e-05	8.22369e-05	7.5742e-05	6.14099e-05	6.51427e-05	5.95957e-05	8.67433e-05	6.6554e-05	7.55367e-05	7.58633e-05	6.90351e-05	0.0524159	9.19709e-05	6.52006e-05	0.708926	7.39177e-05	6.78891e-05	0.918442	0.00731729	0.335032	LPC 22:6
1784	8.274	872.636	PC 38:2|PC 18:1_20:1	0.0007315	0.000701732	0.000611102	0.000756247	0.000552257	0.000641457	0.00062665	0.000564343	0.000750726	0.000587265	0.000804302	0.000714311	0.000654154	0.000696356	0.000608801	0.000684694	0.000720947	0.000580396	0.000694209	0.000671426	0.00065304	0.030649	0.000700145	0.000596177	0.851505	0.000702152	0.000658239	0.93746	0.036259	0.371514	PC 38:2|PC 18:1_20:1
1764	7.799	870.622	PC 38:3|PC 18:0_20:3	0.000264842	0.000278985	0.000268346	0.000298138	0.000247192	0.000222962	0.000246385	0.000235542	0.000246852	0.000268636	0.00021641	0.000235378	0.000236233	0.000218223	0.000225981	0.000212213	0.000237132	0.000250741	0.000282453	0.000242899	0.000237132	0.0970656	0.000277578	0.00023802	0.85749	0.000240702	0.000228858	0.950794	0.00561952	0.311343	PC 38:3|PC 18:0_20:3
1799	8.972	842.66	PC 40:2	0.00036074	0.00039317	0.000343112	0.000440117	0.00027904	0.000302183	0.00028915	0.000294912	0.000396875	0.000255987	0.000480418	0.000571343	0.000442801	0.000452563	0.000387418	0.000505647	0.000377522	0.000269935	0.00039451	0.000383735	0.000352259	0.0582605	0.000384285	0.000291321	0.758087	0.000429485	0.000398617	0.928128	0.00535938	0.649564	PC 40:2
1740	7.245	834.598	PC 40:6	0.0113478	0.0117456	0.0122078	0.0127181	0.0105572	0.00874889	0.0103138	0.0108882	0.0104016	0.011113	0.0109172	0.0126079	0.0111946	0.00902608	0.0106981	0.00910279	0.0111556	0.00993181	0.0111796	0.0104764	0.0107807	0.0326157	0.0120048	0.010127	0.843577	0.0112469	0.00998289	0.887616	0.0152235	0.0540231	PC 40:6
1891	6.516	890.589	PC 40:7|PC 18:1_22:6	0.00148054	0.00141085	0.0014943	0.0015519	0.00145478	0.00127375	0.0012704	0.00140027	0.00134308	0.00147318	0.0011569	0.00120752	0.00126508	0.0010883	0.00125258	0.000942879	0.00112716	0.00129636	0.00139208	0.00134849	0.00129579	0.0358372	0.00148439	0.0013498	0.909328	0.00128915	0.00114146	0.885431	0.0486928	0.115857	PC 40:7|PC 18:1_22:6
2035	10.013	916.689	PC 41:1|PC 23:0_18:1	0.000195112	0.000169752	0.00014323	0.000166027	0.000114818	0.00011591	0.000119108	0.000112847	0.000210941	9.17656e-05	0.000257141	0.000206872	0.000179623	0.000177347	0.000126877	0.00016694	0.00020977	0.00011136	0.000169223	0.000168642	0.00016451	0.015347	0.00016853	0.000115671	0.686349	0.000189269	0.000158459	0.837217	0.00260906	0.372367	PC 41:1|PC 23:0_18:1
1865	9.301	856.676	PC 41:2	0.000123407	0.000143942	0.000101661	0.000140303	8.54399e-05	9.93547e-05	9.76151e-05	7.50382e-05	0.000167893	0.000118374	0.000202535	0.000203133	0.00016362	0.000130899	0.000147148	0.000168359	0.000171342	0.000106307	0.000137442	0.000139108	0.000121648	0.0725951	0.000127328	8.9362e-05	0.701822	0.000171111	0.000144811	0.846298	0.0147146	0.219645	PC 41:2
2082	10.327	930.713	PC 42:1|PC 24:0_18:1	0.000334308	0.000279325	0.000248182	0.000313893	0.000228991	0.000225418	0.000247289	0.000219599	0.000316662	0.000180161	0.000405761	0.000360596	0.000309925	0.00029083	0.000208165	0.00027815	0.00033439	0.000157548	0.000277702	0.0002923	0.000277915	0.0296045	0.000293927	0.000230324	0.783611	0.000314621	0.000253817	0.806738	0.0187841	0.251202	PC 42:1|PC 24:0_18:1
2078	9.645	928.699	PC 42:2|PC 18:1_24:1	0.000316627	0.000276301	0.000243453	0.000291453	0.000226245	0.000222954	0.000236358	0.000208726	0.000359806	0.00019583	0.000415777	0.000377434	0.000339004	0.00029479	0.000271625	0.000306025	0.000335336	0.000213934	0.000281431	0.000269345	0.00028299	0.0268749	0.000281958	0.000223571	0.792922	0.00033757	0.000284342	0.842319	0.0116915	0.24856	PC 42:2|PC 18:1_24:1
1887	7.308	860.615	PC 42:7|PC 20:1_22:6	0.000394972	0.000394671	0.000412328	0.000397484	0.000361598	0.000384062	0.000379376	0.00035844	0.000386117	0.000325068	0.00036196	0.000372596	0.000352079	0.000315159	0.000350803	0.000321171	0.000365503	0.00032453	0.000401749	0.000355901	0.000366628	0.0639916	0.000399864	0.000370869	0.927489	0.000359564	0.000335433	0.932888	0.00897161	0.126351	PC 42:7|PC 20:1_22:6
2102	5.445	936.572	PC 44:12|PC 22:6_22:6	0.000288957	0.000249742	0.000281744	0.000341414	0.000242076	0.000212725	0.00024866	0.000250247	0.000270088	0.000287697	0.000322063	0.000362592	0.000273507	0.000299069	0.000257266	0.00027237	0.000321261	0.000297251	0.000291922	0.000296012	0.000276016	0.0366817	0.000290464	0.000238427	0.820848	0.00030319	0.000289443	0.954662	0.0473125	0.525904	PC 44:12|PC 22:6_22:6
1103	7.759	778.592	PC O-32:0|PC O-16:0_16:0	0.000275196	0.000210711	0.000258634	0.00023847	0.000206507	0.000190498	0.000214126	0.000196495	0.000247219	0.000272282	0.000150536	0.00016187	0.000202884	0.000151116	0.000180685	0.000130026	0.000136257	0.000184079	0.000240781	0.000215534	0.000207911	0.077703	0.000245753	0.000201907	0.821584	0.000206958	0.000156433	0.755867	0.0254784	0.08874	PC O-32:0|PC O-16:0_16:0
363	1.889	506.284	PE 19:1	0.000989585	0.000761732	0.000740254	0.000704156	0.000711204	0.00062724	0.00056308	0.000569746	0.00115838	0.000586258	0.0012179	0.000893868	0.000879358	0.000837072	0.000754525	0.000865662	0.000877377	0.000673213	0.000740541	0.000700532	0.000761618	0.0422593	0.000798932	0.000617818	0.773305	0.000947153	0.00080157	0.846294	0.0481505	0.257675	PE 19:1
532	1.907	508.304	PE O-19:1	0.000283288	0.000247154	0.000217462	0.000205468	0.000160303	0.00017176	0.000224717	0.00016826	0.000314047	0.00019701	0.000369414	0.000229398	0.000262462	0.000253421	0.000249024	0.000235588	0.000195992	0.00019911	0.000221943	0.000208806	0.000223814	0.0374831	0.000238343	0.00018126	0.760501	0.000274466	0.000226627	0.825701	0.0458391	0.18494	PE O-19:1
1323	10.141	810.635	PE O-42:3|PE O-24:2_18:1	0.000586733	0.000621431	0.000564054	0.000584378	0.000460641	0.00053332	0.000461954	0.000460229	0.00052006	0.000340515	0.000854864	0.000585726	0.000654699	0.000877036	0.000437859	0.000809188	0.000789199	0.000389913	0.000581676	0.000616334	0.000573459	0.0385369	0.000589149	0.000479036	0.813099	0.000591173	0.000660639	1.11751	0.00225862	0.613657	PE O-42:3|PE O-24:2_18:1
1251	7.617	800.554	PE O-42:8|PE O-18:2_24:6	0.000178053	0.000181267	0.000161006	0.000160324	0.000154778	0.000153811	0.000152622	0.000156035	0.000178994	0.000157571	0.000203427	0.000191634	0.000186672	0.00019157	0.000172594	0.000156764	8.84185e-05	0.000174769	0.000190212	0.000184814	0.000162014	0.0836088	0.000170162	0.000154312	0.906849	0.00018366	0.000156823	0.853879	0.0293735	0.206527	PE O-42:8|PE O-18:2_24:6
857	7.199	674.512	PE P-32:1|PE P-16:0_16:1	0.000248038	0.000274727	0.000238774	0.00022064	0.000187027	0.000227667	0.000204521	0.000168527	0.000273567	0.000163596	0.000297484	0.000255827	0.000259019	0.000201157	0.000196261	0.000227572	0.000217837	0.00015945	0.000258826	0.000218229	0.000198389	0.136829	0.000245545	0.000196936	0.802036	0.000249899	0.000200455	0.802146	0.0282525	0.089741	PE P-32:1|PE P-16:0_16:1
1064	5.531	773.528	PG 36:2|PG 18:1_18:1	0.000535357	0.000546602	0.000482777	0.000468921	0.000406858	0.000486892	0.000454935	0.000428932	0.00063672	0.000487114	0.000689741	0.000455666	0.000642842	0.000692513	0.000267839	0.000791535	0.000451649	0.000605426	0.000501455	0.000526681	0.000325238	0.243278	0.000508414	0.000444404	0.874099	0.000582417	0.000561792	0.964588	0.0475267	0.846789	PG 36:2|PG 18:1_18:1
1258	6.307	801.553	PG 38:2|PG 18:1_20:1	0.00015703	0.00014981	0.00015087	0.000133341	0.000129709	0.000143438	0.000122884	0.000124648	0.000175172	0.000125611	0.000204989	0.000200158	0.000178343	0.000200777	0.000152668	0.000224687	0.000207664	0.000159389	0.000160484	0.00016208	0.000148082	0.0488452	0.000147763	0.00013017	0.880934	0.000176855	0.000189037	1.06888	0.0430082	0.557484	PG 38:2|PG 18:1_20:1
1385	6.033	788.548	PS 36:2|PS 18:1_18:1	0.00180488	0.0020176	0.00185729	0.00178342	0.00140459	0.00173365	0.00169166	0.00161819	0.00178159	0.00146369	0.00210767	0.00182672	0.00190849	0.00207127	0.00172583	0.00220168	0.00188188	0.00164588	0.00189272	0.00187669	0.00185726	0.00946679	0.0018658	0.00161202	0.863985	0.00181763	0.00190531	1.04824	0.03072	0.568372	PS 36:2|PS 18:1_18:1
1755	5.825	836.543	PS 40:6	0.020849	0.0210305	0.0225792	0.0214429	0.0169262	0.0196422	0.014915	0.01358	0.0174155	0.0117466	0.0142965	0.0169314	0.0213085	0.0163926	0.0244081	0.0138682	0.0178942	0.0158771	0.0188038	0.0205371	0.0208031	0.0541539	0.0214754	0.0162658	0.757417	0.0163397	0.017688	1.08252	0.00908359	0.591238	PS 40:6
1869	6.684	886.601	SHexCer 42:3;O2	0.00516581	0.00540984	0.00467317	0.00482595	0.00350182	0.00469792	0.00379575	0.00352991	0.00600946	0.00363802	0.00845896	0.00664537	0.00614082	0.00511741	0.00427822	0.00624607	0.00544636	0.00422628	0.00510454	0.00508736	0.00504715	0.00579835	0.00501869	0.00388135	0.773379	0.00617852	0.00506287	0.81943	0.0129491	0.23035	SHexCer 42:3;O2
1961	6.481	902.595	SHexCer 42:3;O3	0.000744421	0.00078424	0.000694995	0.000642317	0.000532149	0.000707433	0.000528786	0.000482878	0.000982776	0.000707317	0.00102288	0.000963458	0.000899077	0.000754965	0.000744056	0.000908564	0.000828929	0.000724077	0.000745774	0.000762107	0.000722184	0.0270013	0.000716493	0.000562812	0.785508	0.000915101	0.000792118	0.865607	0.0386602	0.0962731	SHexCer 42:3;O3
1954	7.061	900.617	SHexCer 43:3;O2	0.00067282	0.000726294	0.000655762	0.000591125	0.000506462	0.000652089	0.000522743	0.00049822	0.000977761	0.000651259	0.00102014	0.00102361	0.000926983	0.000951401	0.000912619	0.0011586	0.00103751	0.000826264	0.000714983	0.000777844	0.000750731	0.0421597	0.0006615	0.000544879	0.823701	0.00091995	0.000977279	1.06232	0.0430433	0.540132	SHexCer 43:3;O2
919	6.308	703.574	SM 34:1;O2	0.0012483	0.00131819	0.00126458	0.00118811	0.00116155	0.00115996	0.00106102	0.000998966	0.00134415	0.00157666	0.00165202	0.00171499	0.00169495	0.00143548	0.00137705	0.00188107	0.00166492	0.00139583	0.00128321	0.00138503	0.00135732	0.0392313	0.00125479	0.00109537	0.872951	0.00159655	0.00155087	0.971386	0.0159551	0.709736	SM 34:1;O2
1481	8.55	799.663	SM 41:2;O2|SM 18:1;O2/23:1	0.000170621	0.000182828	0.000160273	0.000178225	0.000136024	0.000143658	0.000148518	0.000126708	0.000224033	0.000154749	0.000282929	0.000233656	0.000230442	0.000256066	0.000177214	0.000303242	0.000194323	0.000163532	0.000110611	0.000179907	0.00019875	0.284592	0.000172987	0.000138727	0.801953	0.000225162	0.000218875	0.97208	0.00245323	0.855353	SM 41:2;O2|SM 18:1;O2/23:1

## Sheet: 17m
Alignment ID	Average Rt(min)	Average Mz	Metabolite name	21P	22P	23P	27-P	26P	24P	32-P	30P	536P	539P	583P	584-P	585P	530P	531-P	581P	586P	588P	QCP-01	QCP-02	QCP-03	QC_RSD	Average						p value		Metabolite name
			class	7M cWT	7M cWT	7M cWT	7M cWT	7M cKO	7M cKO	7M cKO	7M cKO	17M cWT	17M cWT	17M cWT	17M cWT	17M cWT	17M cKO	17M cKO	17M cKO	17M cKO	17M cKO	QC	QC	QC	QC_RSD	7-cWT	7-cKO	7-k/W	17-cWT	17-cKO	17K/W	7W-K	17W-K	class
661	9.202	678.594	Cer 40:2;O2|Cer 18:2;O2/22:0	0.000138998	0.000136208	0.000146478	0.000101458	0.000130327	9.66571e-05	0.000103719	0.000127734	1.60363e-05	0.000125379	8.70623e-05	9.76985e-05	7.92064e-05	0.000170007	0.000139584	0.000115214	0.000179128	0.000126014	0.000106602	0.000140755	0.00011683	0.144391	0.000130786	0.000114609	0.876314	8.10764e-05	0.000145989	1.80064	0.263477	0.0179429	Cer 40:2;O2|Cer 18:2;O2/22:0
765	10.422	708.646	Cer 42:1;O2|Cer 18:1;O2/24:0	0.000314192	0.00028613	0.000376782	0.000447435	0.000399808	0.000318548	0.000329757	0.000457846	0.000294326	0.000305699	0.000330347	0.000373107	0.000308363	0.000376406	0.000402282	0.000371616	0.000380027	0.000331847	0.000367833	0.00038325	0.000341386	0.0581419	0.000356135	0.00037649	1.05716	0.000322368	0.000372436	1.15531	0.688798	0.0241124	Cer 42:1;O2|Cer 18:1;O2/24:0
750	9.164	704.609	Cer 42:3;O2|Cer 18:2;O2/24:1	0.000131035	0.00019371	0.000275556	0.000285272	0.000281291	0.000209916	0.000240751	0.000304084	0.000120289	0.000240517	0.000168098	0.000208838	0.00018926	0.000263073	0.000322037	0.000246912	0.000186565	0.000298084	0.000246736	0.000263131	0.000247516	0.0366338	0.000221394	0.000259011	1.16991	0.0001854	0.000263334	1.42036	0.40545	0.0351828	Cer 42:3;O2|Cer 18:2;O2/24:1
509	1.532	494.326	LPC 16:1	1.81486e-05	2.0742e-05	1.96484e-05	9.46413e-06	2.14611e-05	2.56454e-05	1.99771e-05	2.50279e-05	1.88779e-05	1.87451e-05	2.22886e-05	2.48491e-05	2.34661e-05	3.5594e-05	3.2571e-05	3.96169e-05	2.70645e-05	2.62797e-05	2.55113e-05	2.45384e-05	2.25547e-05	0.0622609	1.70008e-05	2.30279e-05	1.35452	2.16453e-05	3.22252e-05	1.48878	0.0838946	0.00552569	LPC 16:1
1308	5.988	780.553	PC 36:5	0.000412097	0.000550419	0.000460824	0.000525062	0.000493081	0.000317614	0.000601978	0.00121048	0.000340079	0.000496683	0.000613152	0.000510829	0.000563921	0.000691459	0.000821439	0.000725397	0.000741898	0.000618536	0.000493663	0.000574939	0.00042503	0.150727	0.000487101	0.000655789	1.34631	0.000504933	0.000719746	1.42543	0.423521	0.00534065	PC 36:5
1440	6.365	794.567	PC 37:5	2.92732e-05	4.84528e-05	5.1179e-05	5.16149e-05	4.71923e-05	4.07791e-05	4.8088e-05	4.6873e-05	1.142e-05	2.50049e-05	3.13835e-05	3.41169e-05	5.19461e-05	4.97897e-05	8.81405e-05	6.56863e-05	5.67061e-05	6.48703e-05	3.38054e-05	5.23569e-05	5.15396e-05	0.228379	4.513e-05	4.57331e-05	1.01336	3.07743e-05	6.50386e-05	2.1134	0.917559	0.00593612	PC 37:5
1510	5.752	804.551	PC 38:7	0.000194664	0.000151707	0.000225332	0.000177502	0.000246056	0.000176679	0.000223006	0.000389122	0.000136885	0.000369333	0.000172383	0.000176238	0.000218852	0.000325858	0.000365195	0.000343695	0.000260438	0.000347871	0.000162614	0.000189172	0.000233667	0.18397	0.000187301	0.000258716	1.38128	0.000214738	0.000328611	1.53029	0.190011	0.034111	PC 38:7
945	7.058	718.572	PC O-32:1|PC O-16:0_16:1	0.000219848	0.000245828	0.00011724	0.000232842	0.000253295	0.000237529	0.000188341	0.00025095	0.000158562	0.000235342	0.000157302	0.000288834	0.000292952	0.000332096	0.000380203	0.00031874	0.000267484	0.000311692	0.000252603	0.000255021	0.000166577	0.224175	0.000203939	0.000232529	1.14019	0.000226598	0.000322043	1.42121	0.42026	0.0256585	PC O-32:1|PC O-16:0_16:1
891	6.675	690.506	PE 32:1|PE 16:0_16:1	0.0001969	0.000220939	0.000206432	0.000183696	0.00021155	0.000299483	0.000223837	0.000206024	0.000251349	0.000202022	0.000324831	0.000291776	0.000267332	0.000515276	0.00036729	0.00049993	0.000366703	0.000264856	0.000290966	0.000284516	0.000272177	0.0337886	0.000201992	0.000235223	1.16452	0.000267462	0.000402811	1.50605	0.200559	0.0291737	PE 32:1|PE 16:0_16:1
1266	8.658	802.57	PE O-42:7|PE O-20:1_22:6	0.000705798	0.000605706	0.000620706	0.000614748	0.000671499	0.000579203	0.00065119	0.000627307	0.000539351	0.000581068	0.00068025	0.000590643	0.000625556	0.000724175	0.00061574	0.000738085	0.000818598	0.000731618	0.000651216	0.000657724	0.000625989	0.0259896	0.00063674	0.0006323	0.993027	0.000603373	0.000725643	1.20264	0.889259	0.0157424	PE O-42:7|PE O-20:1_22:6
1252	7.915	800.558	PE O-42:8|PE O-20:2_22:6	0.000316137	0.000290624	0.000317251	0.000320523	0.00034722	0.000310639	0.000324506	0.000288075	0.000294977	0.000298039	0.000351018	0.000310157	0.00031556	0.000449061	0.000324189	0.000380433	0.000366162	0.000354709	0.00035284	0.000316949	0.000336931	0.0535913	0.000311134	0.00031761	1.02082	0.00031395	0.000374911	1.19417	0.664164	0.0292927	PE O-42:8|PE O-20:2_22:6
918	5.191	745.501	PG 34:2|PG 16:1_18:1	0.000132841	0.00012443	9.47622e-05	8.13059e-05	0.000115577	8.00412e-05	0.000123924	0.000133301	5.99232e-05	8.8026e-05	0.000146064	0.000148907	0.000150303	0.000188264	0.000174527	0.000207047	0.000242761	0.000201729	5.33924e-05	6.88975e-05	7.1941e-05	0.153645	0.000108335	0.000113211	1.04501	0.000118645	0.000202866	1.70986	0.781783	0.0050339	PG 34:2|PG 16:1_18:1
1222	4.864	795.513	PG 38:5|PG 18:1_20:4	0.00022662	0.000204184	0.000213408	0.000194585	0.000193382	0.000194873	0.000208966	0.000223377	0.000257139	0.000264658	0.000259916	0.000301546	0.000275571	0.000318812	0.000331683	0.000323632	0.000314275	0.000339406	0.000219359	0.000223592	0.000234242	0.0339723	0.0002097	0.000205149	0.978302	0.000271766	0.000325562	1.19795	0.658443	0.000398539	PG 38:5|PG 18:1_20:4
1371	4.138	817.495	PG 40:8|PG 20:4_20:4	0.000102196	8.59201e-05	9.16414e-05	7.92112e-05	0.000102633	9.94516e-05	9.88388e-05	9.28474e-05	0.00011479	0.000144707	9.89522e-05	0.000110569	0.000121047	0.00017199	0.000173978	0.000155008	0.000129975	0.000161236	0.000110431	0.00010956	0.000112421	0.0132364	8.97421e-05	9.84426e-05	1.09695	0.000118013	0.000158437	1.34254	0.150334	0.00616763	PG 40:8|PG 20:4_20:4
1740	4.276	867.515	PG 44:11|PG 22:5_22:6	6.21247e-05	3.52156e-05	4.81512e-05	4.20045e-05	4.98896e-05	5.54441e-05	5.94241e-05	5.48558e-05	6.28268e-05	7.93872e-05	4.44007e-05	5.08982e-05	6.33623e-05	9.71342e-05	7.97211e-05	7.83201e-05	7.50485e-05	8.44718e-05	5.60421e-05	5.52035e-05	6.55868e-05	0.0978556	4.6874e-05	5.49034e-05	1.1713	6.0175e-05	8.29391e-05	1.3783	0.232944	0.0128188	PG 44:11|PG 22:5_22:6
1849	5.175	883.527	PI 38:5|PI 18:1_20:4	0.0131188	0.0175128	0.0149611	0.013008	0.0161074	0.0138161	0.0187535	0.0186124	0.00944065	0.0161903	0.0117915	0.0181013	0.0160837	0.0184164	0.0231781	0.0223871	0.0213647	0.0265113	0.00966011	0.0114212	0.0132516	0.156922	0.0146502	0.0168223	1.14827	0.0143215	0.0223715	1.56209	0.21737	0.00459505	PI 38:5|PI 18:1_20:4
1542	7.208	840.565	PS 40:3|PS 18:0_22:3	0.000194593	0.000186635	0.000191737	0.00017789	0.00017792	0.000229219	0.000191887	0.000182341	0.000192327	0.000117378	0.000190061	0.000176563	0.000233603	0.000285753	0.000217335	0.000256598	0.000223489	0.000222423	0.000195271	0.000214165	0.000214637	0.0531061	0.000187714	0.000195342	1.04064	0.000181986	0.00024112	1.32493	0.555602	0.0325632	PS 40:3|PS 18:0_22:3
1530	6.59	838.551	PS 40:4|PS 18:0_22:4	0.00403688	0.00340228	0.00353479	0.00255956	0.00386658	0.00411278	0.00413458	0.00385529	0.00303918	0.00342385	0.00349176	0.00315945	0.00345421	0.00395425	0.00414594	0.00463763	0.00373664	0.00465733	0.00342702	0.00361044	0.00365004	0.0334002	0.00338338	0.00399231	1.17998	0.00331369	0.00422636	1.27542	0.10228	0.00211445	PS 40:4|PS 18:0_22:4
2009	4.902	884.551	PS 44:10|PS 22:4_22:6	0.000321295	0.000270855	0.000322998	0.000299188	0.00033133	0.000300363	0.000329902	0.000335581	0.000288956	0.000366793	0.000307564	0.000318532	0.000331483	0.00040359	0.000418467	0.000445885	0.00038103	0.000417565	0.000306592	0.000315395	0.000335002	0.045591	0.000303584	0.000324294	1.06822	0.000322666	0.000413308	1.28092	0.20616	0.00065109	PS 44:10|PS 22:4_22:6
1640	6.685	817.626	SM 43:7;O2	0.000189166	0.00026579	0.000212465	0.000215525	0.000264846	0.000243613	0.000267598	0.000231601	0.000233174	0.000272948	0.000293101	0.000288669	0.000263538	0.000357479	0.000359744	0.000327543	0.000347087	0.000286503	0.000269784	0.000252007	0.000257928	0.0348276	0.000220737	0.000251915	1.14124	0.000270286	0.000335671	1.24191	0.139249	0.00532327	SM 43:7;O2
1832	12.38	848.771	TG 50:2|TG 16:0_16:1_18:1	6.92805e-05	1.81274e-05	6.32858e-05	1.08909e-05	5.20692e-05	5.67559e-05	4.54481e-05	4.11684e-05	2.46656e-05	5.48796e-05	5.01617e-05	4.5514e-05	5.8388e-05	8.92774e-05	7.1997e-05	8.14535e-05	6.36356e-05	5.22067e-05	4.58612e-05	6.20564e-05	6.6434e-05	0.186474	4.03962e-05	4.88604e-05	1.20953	4.67218e-05	7.17141e-05	1.53492	0.603793	0.0218976	TG 50:2|TG 16:0_16:1_18:1
1971	12.745	876.797	TG 52:2|TG 16:0_18:1_18:1	0.000164935	6.34034e-05	0.000196282	8.37874e-05	0.000169018	0.000137143	0.000152792	6.7084e-05	9.76619e-05	0.000118383	0.00013375	0.000128698	9.43727e-05	0.000233447	0.000155627	0.000221541	0.000164844	0.000137086	0.00010918	9.83573e-05	0.000130003	0.142951	0.000127102	0.000131509	1.03468	0.000114573	0.000182509	1.59295	0.91357	0.0109088	TG 52:2|TG 16:0_18:1_18:1
167	1.435	372.312	CAR 14:0	4.27589e-05	5.92242e-05	4.514e-05	5.37227e-05	4.45631e-05	5.17215e-05	4.36249e-05	4.19048e-05	5.74517e-05	4.51058e-05	6.30457e-05	5.19594e-05	5.63501e-05	4.09181e-05	4.73324e-05	4.52367e-05	4.0168e-05	4.47805e-05	4.23709e-05	4.86015e-05	4.78543e-05	0.0735192	5.02114e-05	4.54536e-05	0.905243	5.47825e-05	4.36871e-05	0.797465	0.319661	0.00974149	CAR 14:0
571	7.793	640.549	Cer 36:1;O3	0.000175135	0.000158446	0.000149606	0.000165329	0.000159833	0.000174399	0.000143166	0.000134769	0.00018455	0.000163985	0.000163967	0.000144933	0.000173585	0.00015393	0.000151626	0.000149378	0.00011863	0.000145373	0.000201924	0.000186349	0.00016819	0.0910218	0.000162129	0.000153042	0.943952	0.000166204	0.000143787	0.865125	0.413395	0.0403983	Cer 36:1;O3
974	6.627	758.575	HexCer 34:1;O2	9.76182e-05	0.000109781	8.96438e-05	0.000119342	9.40524e-05	9.57663e-05	0.000104324	7.79176e-05	0.000118787	6.52911e-05	0.000112964	9.94158e-05	8.98752e-05	7.78682e-05	5.66432e-05	7.12405e-05	7.29672e-05	6.19495e-05	9.2714e-05	0.000104067	9.70629e-05	0.058478	0.000104096	9.3015e-05	0.893548	9.72667e-05	6.81337e-05	0.700484	0.243248	0.0214667	HexCer 34:1;O2
1253	6.558	800.585	HexCer 36:2;O3	7.6442e-05	8.38669e-05	7.70393e-05	8.44099e-05	2.94396e-05	7.54579e-05	6.58124e-05	5.57291e-05	0.000106722	8.00394e-05	8.70481e-05	6.53741e-05	8.7033e-05	5.63941e-05	6.57829e-05	7.78042e-05	5.40131e-05	6.61788e-05	6.26538e-05	8.52987e-05	9.50095e-05	0.205009	8.04395e-05	5.66098e-05	0.703755	8.52433e-05	6.40346e-05	0.751198	0.0570636	0.0276112	HexCer 36:2;O3
1261	8.489	801.607	MGDG O-34:1|MGDG O-16:0_18:1	0.00183332	0.00200761	0.00175988	0.0018138	0.00169519	0.0020332	0.00179442	0.00163256	0.00192382	0.00127546	0.00199608	0.00190784	0.00189745	0.00118234	0.00141282	0.00153396	0.00155639	0.00140493	0.0018084	0.00177512	0.00176179	0.0134714	0.00185365	0.00178884	0.965036	0.00180013	0.00141809	0.78777	0.55258	0.0325923	MGDG O-34:1|MGDG O-16:0_18:1
1443	8.556	827.618	MGDG O-36:2|MGDG O-18:1_18:1	0.000174623	0.000229966	0.000183437	0.000220842	0.000171656	0.00021623	0.000191244	0.000174197	0.000211333	0.000160477	0.00023466	0.000252278	0.000223726	0.000122356	0.000150046	0.000150782	0.000214726	0.000141531	0.000170942	0.000235561	0.0002674	0.218793	0.000202217	0.000188332	0.931335	0.000216495	0.000155888	0.720055	0.446983	0.0248715	MGDG O-36:2|MGDG O-18:1_18:1
1796	8.854	874.642	PC 38:1|PC 18:0_20:1	0.000646379	0.000636226	0.000876683	0.000701957	0.000598628	0.000516719	0.000752387	0.000387611	0.000544774	0.00041617	0.000597901	0.000691906	0.000493119	0.000293058	0.00033956	0.000457015	0.000470425	0.000327368	0.000482325	0.000490665	0.000594071	0.119169	0.000715311	0.000563836	0.788239	0.000548774	0.000377485	0.687871	0.160239	0.0198061	PC 38:1|PC 18:0_20:1
1268	7.829	802.589	PC O-34:2|PC O-16:1_18:1	0.000240119	0.000226727	0.000226813	0.000224291	0.00021649	0.000250389	0.000199907	0.000199181	0.000234854	0.000173849	0.000219022	0.000223648	0.000237372	0.00015558	0.000197422	0.000160245	0.0001715	0.000171582	0.00022985	0.000235553	0.000210081	0.0593689	0.000229488	0.000216492	0.943371	0.000217749	0.000171266	0.786529	0.338988	0.00907854	PC O-34:2|PC O-16:1_18:1
1274	8.674	774.634	PC O-36:1	0.000290809	0.000240816	0.000188199	0.000263189	0.000232261	0.000227909	0.000357663	0.00024298	0.00018767	0.00028306	0.00027527	0.000232097	0.000205479	0.0001118	0.000186371	0.000219918	0.000167986	0.000110064	0.000224348	0.000369063	0.000236035	0.290762	0.000245753	0.000265203	1.07914	0.000236715	0.000159228	0.672656	0.62569	0.0261428	PC O-36:1
1226	7.173	768.585	PC O-36:4|PC O-16:0_20:4	0.000225623	0.000229891	0.000168637	0.000142851	0.000163622	0.0001474	0.000146549	0.000146899	0.000185662	0.000189493	0.000120414	0.000154867	0.000165986	0.000127	0.000167527	0.000100696	4.75239e-05	9.10041e-05	0.000163767	0.00016232	0.000179886	0.0578135	0.000191751	0.000151118	0.788094	0.000163285	0.00010675	0.653768	0.11246	0.0424652	PC O-36:4|PC O-16:0_20:4
1032	7.965	768.545	PE 38:3|PE 18:0_20:3	0.000825441	0.000814364	0.000799133	0.000798956	0.000802349	0.000726764	0.000796124	0.000733253	0.000788764	0.000796067	0.000711618	0.000759208	0.000777443	0.000709809	0.000674493	0.000745145	0.000688248	0.000757857	0.000857534	0.000789313	0.000752668	0.0665377	0.000809474	0.000764622	0.944592	0.00076662	0.00071511	0.93281	0.0773943	0.0473488	PE 38:3|PE 18:0_20:3
651	7.914	674.508	PE O-32:1|PE O-16:1_16:0	0.000217692	0.00021891	0.000254968	0.000233078	0.000251643	0.000189083	0.000208205	0.000207701	0.000248562	0.000256251	0.00015547	0.000169123	0.000238185	0.000118029	0.000160021	9.17218e-05	0.00011262	0.000198358	0.000220896	0.000212051	0.000182371	0.0983866	0.000231162	0.000214158	0.926442	0.000213518	0.00013615	0.637651	0.324482	0.0266497	PE O-32:1|PE O-16:1_16:0
684	7.619	686.507	PE O-33:2|PE O-18:2_15:0	0.000101735	0.000129341	0.000119467	0.000102412	0.000103747	0.000109609	0.000110335	7.79904e-05	0.000130726	8.92435e-05	0.000126089	0.000128659	8.53574e-05	3.24871e-05	8.72268e-05	8.51973e-05	7.88558e-05	8.96481e-05	0.000125449	0.000109148	0.000104107	0.0988033	0.000113239	0.00010042	0.886803	0.000112015	7.4683e-05	0.666723	0.254904	0.0350881	PE O-33:2|PE O-18:2_15:0
745	8.688	702.539	PE O-34:1|PE O-18:1_16:0	0.000315669	0.000250748	0.000301337	0.000312068	0.000340949	0.000244951	0.000257609	0.000307565	0.000321526	0.000310946	0.000303068	0.000269568	0.000303788	0.000201901	0.000223609	0.000191771	0.000226662	0.000277284	0.00033288	0.000297619	0.000262479	0.118258	0.000294955	0.000287768	0.975634	0.000301779	0.000224245	0.743077	0.798247	0.00195537	PE O-34:1|PE O-18:1_16:0
710	5.047	693.466	PG 30:0|PG 14:0_16:0	9.73988e-06	1.08345e-05	7.99046e-06	1.29691e-05	8.62041e-06	1.33977e-05	7.17457e-06	1.23829e-05	1.47514e-05	1.24871e-05	1.24649e-05	1.38312e-05	1.12415e-05	1.16809e-05	1.06275e-05	9.80308e-06	6.11709e-06	7.64838e-06	8.52218e-06	7.96311e-06	4.50212e-06	0.311274	1.03835e-05	1.03939e-05	1.001	1.29552e-05	9.17538e-06	0.708239	0.995618	0.0125588	PG 30:0|PG 14:0_16:0
994	6.303	761.573	SM 34:1;O2	0.000699305	0.000665178	0.000641261	0.000561537	0.000541441	0.000642269	0.000527792	0.000438319	0.000796965	0.000664746	0.000793094	0.000673549	0.000804387	0.000709659	0.000537927	0.000680305	0.000644585	0.000534535	0.000734087	0.00067517	0.000633776	0.0740219	0.00064182	0.000537455	0.837392	0.000746548	0.000621402	0.832367	0.0867036	0.0316848	SM 34:1;O2
1162	6.489	787.588	SM 36:2;O2|SM 18:2;O2/18:0	0.00139397	0.00124338	0.00110631	0.00106848	0.0010776	0.00117548	0.00102812	0.000858167	0.00144616	0.0011966	0.0011318	0.00104744	0.0013194	0.00101232	0.000945026	0.00114042	0.000961677	0.00105588	0.00126308	0.00117933	0.00108614	0.0752511	0.00120304	0.00103484	0.860191	0.00122828	0.00102306	0.832923	0.14136	0.031112	SM 36:2;O2|SM 18:2;O2/18:0
1207	5.708	793.506	SMGDG O-32:1|SMGDG O-16:0_16:1	0.000433995	0.000426097	0.000373372	0.000443232	0.000325669	0.000390917	0.000396388	0.000351603	0.000351196	0.000234487	0.000335997	0.000382319	0.000366535	0.000216874	0.00026026	0.000295196	0.000304947	0.000229982	0.000316309	0.000337055	0.000324904	0.0319652	0.000419174	0.000366144	0.87349	0.000334107	0.000261452	0.782539	0.0602418	0.0488752	SMGDG O-32:1|SMGDG O-16:0_16:1
1404	6.521	821.539	SMGDG O-34:1|SMGDG O-16:0_18:1	0.00222561	0.00249591	0.002032	0.00241363	0.00180592	0.00213835	0.00220721	0.00203546	0.00184364	0.00125614	0.00210351	0.00218192	0.00207306	0.00123254	0.00138451	0.00161827	0.00170546	0.00112018	0.0017804	0.00179312	0.00176833	0.00696192	0.00229178	0.00204673	0.893075	0.00189165	0.00141219	0.746538	0.120747	0.0448858	SMGDG O-34:1|SMGDG O-16:0_18:1

## Sheet: shared
Alignment ID	Average Rt(min)	Average Mz	Metabolite name	21P	22P	23P	27-P	26P	24P	32-P	30P	536P	539P	583P	584-P	585P	530P	531-P	581P	586P	588P	QCP-01	QCP-02	QCP-03	QC_RSD	Average						p value		Metabolite name
			class	7M cWT	7M cWT	7M cWT	7M cWT	7M cKO	7M cKO	7M cKO	7M cKO	17M cWT	17M cWT	17M cWT	17M cWT	17M cWT	17M cKO	17M cKO	17M cKO	17M cKO	17M cKO	QC	QC	QC	QC_RSD	7-cWT	7-cKO	7-k/W	17-cWT	17-cKO	17K/W	7W-K	17W-K	class
647	8.038	584.524	DG 32:1|DG 16:0_16:1	5.22977e-05	4.43638e-05	5.29464e-05	5.29213e-05	7.86462e-05	8.24256e-05	7.29513e-05	7.77771e-05	5.52407e-05	3.57569e-05	8.71111e-05	6.38227e-05	5.67613e-05	0.000156248	0.000123611	0.000129812	0.000100388	8.616e-05	9.39978e-05	7.36831e-05	8.03933e-05	0.12517	5.06323e-05	7.795e-05	1.53953	5.97386e-05	0.000119244	1.99609	7.52772e-05	0.00369109	DG 32:1|DG 16:0_16:1
782	11.596	713.486	CL 70:4|CL 16:1_18:1_18:1_18:1	6.43768e-05	1.42125e-05	4.4647e-05	5.09432e-05	6.73721e-05	7.15859e-05	8.42492e-05	6.60017e-05	5.71031e-05	5.89062e-05	1.04773e-05	4.60936e-05	1.01173e-05	6.22209e-05	6.74962e-05	8.10893e-05	6.76433e-05	7.14564e-05	6.18315e-05	6.47339e-05	4.25726e-05	0.213638	4.35449e-05	7.23022e-05	1.66041	3.65395e-05	6.99812e-05	1.91522	0.0450332	0.0187344	CL 70:4|CL 16:1_18:1_18:1_18:1
828	11.231	724.477	CL 72:7|CL 16:1_18:1_18:1_20:4	0.000127306	9.93349e-05	9.57375e-05	9.36183e-05	0.000161357	0.000127906	0.000148684	0.000143179	0.00010467	0.000112957	7.8601e-05	9.86781e-05	9.91229e-05	0.000141759	0.000144327	0.000120713	0.000116834	0.000150877	0.000125299	0.000114135	0.00011807	0.0475163	0.000103999	0.000145282	1.39695	9.88056e-05	0.000134902	1.36533	0.00762307	0.00351113	CL 72:7|CL 16:1_18:1_18:1_20:4
874	10.88	735.468	CL 74:10|CL 16:1_18:1_20:4_20:4	7.24349e-05	7.77907e-05	7.6286e-05	9.20006e-05	0.000120229	0.00011096	0.000125418	0.000126024	7.73445e-05	0.000107905	4.53448e-05	6.42892e-05	7.1097e-05	0.000114144	0.000112756	9.42167e-05	8.86533e-05	0.000125674	6.19229e-05	0.000101882	0.000104882	0.267783	7.9628e-05	0.000120658	1.51527	7.31962e-05	0.000107089	1.46304	0.000303909	0.0246451	CL 74:10|CL 16:1_18:1_20:4_20:4
35	1.76	253.218	FA 16:1	0.000738725	0.000682276	0.00102874	0.0010007	0.00106405	0.00106476	0.00107862	0.001254	0.00070557	0.000957871	0.00106746	0.000865418	0.000650768	0.00136173	0.00123603	0.00106147	0.00101891	0.00137375	0.000929657	0.000933069	0.000987166	0.0339622	0.000862611	0.00111536	1.293	0.000849418	0.00121038	1.42495	0.0450251	0.00971676	FA 16:1
340	2.235	480.305	LPE 18:0	0.000671292	0.000648815	0.00066651	0.000633628	0.000628135	0.000621034	0.00060692	0.000630727	0.000710885	0.000652882	0.000790453	0.000722624	0.000721865	0.00079103	0.000750824	0.000824001	0.000788019	0.000747957	0.000752543	0.000706271	0.000694164	0.0429327	0.000655061	0.000621704	0.949078	0.000719742	0.000780366	1.08423	0.0166447	0.048299	LPE 18:0
1014	6.304	764.536	PC 30:0|PC 14:0_16:0	0.00107341	0.00101241	0.00105135	0.0010108	0.00182526	0.00185175	0.00179122	0.00172909	0.00118186	0.00119983	0.00101764	0.000986161	0.00111273	0.00198813	0.00187155	0.00186274	0.00164277	0.0018456	0.00161676	0.00154414	0.00152748	0.0303751	0.00103699	0.00179933	1.73514	0.00109964	0.00184216	1.67523	2.75808e-07	5.65442e-06	PC 30:0|PC 14:0_16:0
1099	6.75	778.552	PC 31:0|PC 15:0_16:0	0.000269551	0.000272743	0.000267929	0.000272573	0.000537956	0.000518709	0.00052451	0.000512338	0.000277823	0.000319687	0.000262607	0.000256159	0.000271662	0.000475046	0.000473254	0.000399778	0.000407954	0.000484868	0.000439731	0.000422702	0.000375753	0.080282	0.000270699	0.000523378	1.93343	0.000277587	0.00044818	1.61455	7.80317e-09	4.4613e-05	PC 31:0|PC 15:0_16:0
1185	6.495	790.554	PC 32:1	0.00213219	0.00194781	0.00196441	0.00187142	0.00317104	0.00376553	0.00307026	0.00291167	0.00233499	0.00229424	0.0022995	0.00196624	0.00221771	0.00527427	0.00374075	0.00452019	0.00386758	0.00416795	0.00336367	0.00326143	0.00305142	0.0493543	0.00197896	0.00322963	1.63198	0.00222254	0.00431415	1.94109	0.000666285	7.71216e-05	PC 32:1
992	5.777	730.538	PC 32:2|PC 16:1_16:1	0.000133803	0.00012267	0.000136485	0.000137973	0.000192584	0.000224064	0.000208454	0.000225977	0.000141016	0.000203296	0.000154974	0.000149788	0.000156555	0.00061267	0.000425759	0.00043159	0.000247618	0.000280041	0.000132983	0.000167287	0.000196568	0.192168	0.000132733	0.00021277	1.60299	0.000161126	0.000399536	2.47965	8.28803e-05	0.00680746	PC 32:2|PC 16:1_16:1
1282	6.936	804.57	PC 33:1|PC 15:0_18:1	0.000384791	0.000391992	0.000391344	0.000395704	0.000553949	0.000509679	0.00049409	0.000529693	0.000405562	0.000441666	0.000390996	0.000376262	0.00039478	0.000513837	0.000522794	0.000527596	0.000500421	0.000468839	0.000488223	0.000479449	0.000445896	0.0474111	0.000390958	0.000521853	1.33481	0.000401853	0.000506697	1.2609	5.9242e-05	0.000126748	PC 33:1|PC 15:0_18:1
1365	6.686	816.57	PC 34:2	0.00154593	0.00167406	0.00153708	0.0015023	0.00214408	0.00171293	0.00211176	0.00165588	0.0018079	0.00195842	0.00161565	0.00170091	0.00153554	0.00205647	0.00214456	0.0019638	0.00196617	0.00182674	0.0019175	0.00180758	0.00212533	0.0827475	0.00156484	0.00190616	1.21812	0.00172368	0.00199155	1.1554	0.0437806	0.0187005	PC 34:2
1134	5.974	756.553	PC 34:3	0.000161153	0.000207664	0.000220196	0.000213107	0.000307263	0.000256351	0.000271915	0.000288229	0.00015197	0.000396381	0.000163357	0.000286028	0.000207512	0.00039704	0.00061118	0.000305205	0.000379496	0.000457075	0.000246794	0.000255277	0.00032428	0.154292	0.00020053	0.00028094	1.40098	0.000241049	0.000429999	1.78386	0.00348042	0.0248327	PC 34:3
691	6.683	688.486	PE 32:1|PE 16:0_16:1	0.000252513	0.000275774	0.000278065	0.000258048	0.000330771	0.000370293	0.000312315	0.000294624	0.00036699	0.000320332	0.000376487	0.000328607	0.000299907	0.000616485	0.000444134	0.000570394	0.000435398	0.000375039	0.000422321	0.000449037	0.000381123	0.0819498	0.0002661	0.000327001	1.22886	0.000338464	0.00048829	1.44266	0.0128663	0.0133667	PE 32:1|PE 16:0_16:1
1177	5.783	762.508	PE 38:7|PE 16:1_22:6	0.00016168	0.000152529	0.000171401	0.000173931	0.00023422	0.000169012	0.000201833	0.00023952	0.000114072	0.000248947	0.00014516	0.000144943	0.000159055	0.000247035	0.00030737	0.000229699	0.000219024	0.000284541	0.00017861	0.000193936	0.000206098	0.0714142	0.000164885	0.000211146	1.28057	0.000162435	0.000257534	1.58545	0.0349232	0.00993005	PE 38:7|PE 16:1_22:6
1052	6.794	740.521	PE O-36:4	0.00442616	0.00425286	0.00444475	0.00442099	0.00482081	0.0046986	0.0046155	0.00466829	0.00428816	0.00489851	0.00529952	0.00544004	0.00508528	0.00713825	0.00668635	0.00731317	0.00567024	0.0053591	0.00492932	0.00486923	0.00496024	0.00940645	0.00438619	0.0047008	1.07173	0.0050023	0.00643342	1.28609	0.00235623	0.0117076	PE O-36:4
1222	7.67	768.552	PE O-38:4	0.030848	0.0303566	0.0304258	0.0303167	0.0344357	0.0329392	0.0337349	0.0315071	0.0279338	0.0317669	0.0282401	0.0294212	0.031149	0.0330893	0.0367195	0.0318249	0.0322965	0.0353234	0.031489	0.0315223	0.0299711	0.0285907	0.0304868	0.0331542	1.0875	0.0297022	0.0338507	1.13967	0.00590172	0.00890974	PE O-38:4
810	5.119	719.481	PG 32:1|PG 16:0_16:1	0.000331463	0.000322927	0.000309798	0.000294709	0.000353578	0.000340351	0.000356174	0.000396544	0.000286016	0.000406314	0.000279856	0.000311496	0.000299355	0.000423872	0.00045634	0.000382118	0.000420486	0.000486542	0.000352134	0.000322355	0.000353676	0.0515129	0.000314724	0.000361662	1.14914	0.000316607	0.000433872	1.37038	0.0179775	0.00376331	PG 32:1|PG 16:0_16:1
1659	5.093	857.511	PI 36:4|PI 16:0_20:4	0.0656524	0.0627379	0.0671685	0.0590643	0.066296	0.072015	0.0710775	0.0777753	0.0540395	0.0732828	0.0540822	0.0599132	0.0630243	0.0689654	0.0755342	0.0685245	0.0659862	0.0763744	0.0613376	0.0612425	0.0621528	0.00812599	0.0636558	0.0717909	1.1278	0.0608684	0.0710769	1.16771	0.0331779	0.0377415	PI 36:4|PI 16:0_20:4
1125	5.132	782.492	PS 36:4|PS 16:0_20:4	0.000209846	0.000198045	0.000198093	0.000163732	0.000206628	0.000220081	0.00023938	0.00022499	0.00016269	0.00018477	0.000169908	0.000214888	0.00019044	0.000197785	0.000265485	0.00029355	0.000262311	0.00025282	0.000187421	0.000190893	0.000178636	0.03403	0.000192429	0.00022277	1.15767	0.00018454	0.00025439	1.37851	0.0452706	0.00485731	PS 36:4|PS 16:0_20:4
1418	6.505	791.609	SM 41:6;O2	0.000208978	0.000243876	0.000225539	0.000222544	0.000415543	0.00035502	0.000418853	0.000402206	0.000208454	0.000296828	0.000260597	0.000284312	0.000287531	0.000654111	0.000582458	0.000645805	0.000510397	0.000526502	0.000331968	0.000360445	0.000358825	0.0456442	0.000225234	0.000397906	1.76663	0.000267545	0.000583855	2.18227	4.31101e-05	1.32116e-05	SM 41:6;O2
681	9.076	684.61	Cer 39:0;O3|Cer 17:0;O3/22:0	0.000127854	0.000150553	0.000121902	0.000121707	9.94033e-05	0.000118144	0.000101971	9.73409e-05	0.00019745	0.000168131	0.000177234	0.000185701	0.000191381	0.000136607	0.00015554	0.000159083	0.000147736	0.000167097	0.000150318	0.000155463	0.000155684	0.0197388	0.000130504	0.000104215	0.798558	0.000183979	0.000153213	0.832772	0.0195313	0.00300499	Cer 39:0;O3|Cer 17:0;O3/22:0
781	9.809	712.638	Cer 41:0;O3|Cer 18:0;O3/23:0	0.000166902	0.000193939	0.000160435	0.000171357	0.00015177	0.00015838	0.000145285	0.000117759	0.00027245	0.000236408	0.000289304	0.00029741	0.000246315	0.000225086	0.00023884	0.000245573	0.000240863	0.000202938	0.00020469	0.000220616	0.000202053	0.0480254	0.000173158	0.000143298	0.827558	0.000268377	0.00023066	0.859462	0.0410593	0.0284827	Cer 41:0;O3|Cer 18:0;O3/23:0
840	10.08	726.657	Cer 42:0;O3|Cer 18:0;O3/24:0	0.000180027	0.00016111	0.000160717	0.000159515	0.00015557	0.00013379	0.000126101	0.000150469	0.000220336	0.000196149	0.000204208	0.000196432	0.00017922	0.000182499	0.000167997	0.000177024	0.000188075	0.000154933	0.000177064	0.000191154	0.000174645	0.0492707	0.000165342	0.000141482	0.855695	0.000199269	0.000174105	0.873721	0.0306722	0.0217155	Cer 42:0;O3|Cer 18:0;O3/24:0
934	11.239	749.482	CL 76:10|CL 18:1_18:1_18:2_22:6	0.000151334	0.000126921	0.000147521	0.000124866	0.000123653	0.000108992	0.000122624	9.46303e-05	0.000126997	0.000144374	0.000105241	0.000119279	0.000124172	7.38064e-05	9.95615e-05	7.56489e-05	0.000105431	0.000105874	8.46653e-05	0.000102206	0.000107059	0.12024	0.00013766	0.000112475	0.817046	0.000124013	9.20644e-05	0.742379	0.0403956	0.0101861	CL 76:10|CL 18:1_18:1_18:2_22:6
988	11.067	761.485	CL 78:12|CL 18:1_18:1_20:4_22:6	0.000187851	0.000143235	0.000174055	0.000169027	0.000137222	0.000147575	0.000122812	0.000139978	0.000148882	0.000171689	0.000130774	0.000136594	0.00016344	0.000114417	0.000101775	9.47653e-05	0.000116555	0.000115089	0.000129336	0.000140217	0.000123223	0.0657452	0.000168542	0.000136897	0.812242	0.000150276	0.00010852	0.722139	0.025084	0.00154096	CL 78:12|CL 18:1_18:1_20:4_22:6
1396	8.034	820.605	PC 34:0	0.0042534	0.00366549	0.00392043	0.00397218	0.00351694	0.00295996	0.00335896	0.00363384	0.00410325	0.00474281	0.00321597	0.00355571	0.00364619	0.00272001	0.00290141	0.00258891	0.00296656	0.0034428	0.00378508	0.00367823	0.00349231	0.0405684	0.00395287	0.00336742	0.851893	0.00385278	0.00292394	0.758915	0.0216824	0.0150736	PC 34:0
1484	7.797	832.607	PC 35:1|PC 17:0_18:1	0.000535701	0.000545624	0.000525789	0.000533663	0.000510813	0.000512495	0.000488839	0.00047628	0.000600601	0.000535258	0.000606625	0.000568392	0.000542616	0.000452277	0.000467925	0.000467583	0.000497553	0.000432497	0.000551948	0.000516882	0.000502324	0.0487071	0.000535194	0.000497107	0.928834	0.000570698	0.000463567	0.81228	0.00770456	0.000347975	PC 35:1|PC 17:0_18:1
1412	8.799	790.63	PC 36:0|PC 18:0_18:0	0.000437128	0.000389818	0.000478331	0.000511285	0.000357291	0.00036236	0.000340802	0.000395851	0.00041227	0.000386216	0.000481885	0.000507211	0.000418961	0.000334139	0.00034555	0.000400931	0.000388688	0.000338559	0.000389416	0.000431668	0.000376716	0.0720566	0.00045414	0.000364076	0.801681	0.000441309	0.000361574	0.819321	0.0200894	0.0172443	PC 36:0|PC 18:0_18:0
1585	8.213	846.62	PC 36:1|PC 18:0_18:1	0.0130197	0.0128492	0.0118041	0.012384	0.0106127	0.0105142	0.0107141	0.00987565	0.0124877	0.0109003	0.0124789	0.0122506	0.0124652	0.00902013	0.00952787	0.00986953	0.0108127	0.00987783	0.0114147	0.011189	0.0111255	0.0135159	0.0125143	0.0104291	0.833381	0.0121165	0.00982161	0.810596	0.000749991	0.000641415	PC 36:1|PC 18:0_18:1
1569	7.542	844.605	PC 36:2|PC 18:1_18:1	0.00384245	0.00383889	0.00359227	0.00365523	0.00332631	0.00349424	0.00330854	0.00310772	0.0039878	0.00337212	0.00380785	0.00363103	0.00366997	0.00327123	0.0032068	0.00341973	0.00340635	0.00327792	0.00372094	0.0034439	0.00354312	0.0393248	0.00373221	0.0033092	0.88666	0.00369375	0.0033164	0.897841	0.00595453	0.00892351	PC 36:2|PC 18:1_18:1
1091	8.539	748.618	PC O-34:0|PC O-18:0_16:0	0.000326585	0.000268612	0.000321685	0.000298002	0.000229885	0.000192929	0.000209266	0.00027164	0.000277468	0.000316037	0.000272329	0.000285521	0.000260165	0.000190486	0.000212837	0.00022988	0.000226055	0.000246724	0.0002621	0.000263973	0.00025667	0.0145376	0.000303721	0.00022593	0.743873	0.000282304	0.000221196	0.78354	0.0112765	0.00174882	PC O-34:0|PC O-18:0_16:0
1285	7.864	804.602	PC O-34:1|PC O-18:1_16:0	0.000706814	0.000672184	0.00068126	0.000655757	0.00057503	0.000610632	0.000596139	0.000571105	0.000659055	0.000645932	0.000545082	0.000572217	0.000658743	0.000494558	0.000524513	0.000506018	0.000481048	0.000557796	0.000642818	0.000620774	0.000590212	0.0427519	0.000679004	0.000588226	0.866308	0.000616206	0.000512786	0.832167	0.000672989	0.00548624	PC O-34:1|PC O-18:1_16:0
1258	7.969	772.621	PC O-36:2|PC O-18:1_18:1	0.00032536	0.000407219	0.000319595	0.00033735	0.000270178	0.000302437	0.00028002	0.000240413	0.000303898	0.000287999	0.000378144	0.00040096	0.000380587	0.000248562	0.000262234	0.000304118	0.000325854	0.000276125	0.000324408	0.000305377	0.000294704	0.0488257	0.000347381	0.000273262	0.786635	0.000350318	0.000283379	0.808919	0.0215054	0.0364463	PC O-36:2|PC O-18:1_18:1
1450	7.949	828.609	PC O-36:3|PC O-18:2_18:1	0.00017798	0.000201604	0.000167127	0.000186144	0.000150233	0.000176864	0.000157646	0.000148716	0.000187896	0.000151143	0.000191629	0.000188633	0.000179644	0.000156622	0.000136108	0.000157372	0.00015617	0.000155797	0.000103495	0.000144563	0.000154552	0.201626	0.000183214	0.000158364	0.86437	0.000179789	0.000152414	0.847736	0.043188	0.0120946	PC O-36:3|PC O-18:2_18:1
738	8.05	700.526	PE O-34:2|PE O-16:1_18:1	0.0152073	0.0163945	0.0146103	0.0151693	0.0129554	0.014849	0.0140933	0.0122234	0.0171587	0.0126609	0.0147585	0.0161712	0.0152702	0.0114855	0.0124539	0.0130306	0.013283	0.011095	0.0152428	0.0144133	0.0145504	0.0301744	0.0153454	0.0135303	0.881719	0.0152039	0.0122696	0.807004	0.0399028	0.00962233	PE O-34:2|PE O-16:1_18:1
